# Supplementary material for: A real-world disproportionality analysis of roflumilast using the US food and drug administration adverse event reporting system data
Source: Front Drug Saf Regul. 2025 Dec 12;5:1721656. doi: 10.3389/fdsfr.2025.1721656 (PMC12740929; doi:10.3389/fdsfr.2025.1721656)
Supplement: Supplementary file 1 [file Table2.xlsx]

## Sheet: system organ class level signal
PT	A	B	C	D	ROR	ROR_lower	ROR_upper	PRR	PRR_lower	PRR_upper	Chi2	BCPNN	BCPNN_lower	BCPNN_upper	EBGM	EBGM_lower	EBGM_upper
Blood and lymphatic system disorders	36	9199	952691	55451542	0.227784121604943	0.164200269319365	0.315989774379841	0.230794383827165	0.1663706584336	0.320164914340466	93.8734712416998	-2.11514	-2.5603	-1.60967	0.230823449238539	0.16639119646771	0.320206031625692
Cardiac disorders	293	8942	1473856	54930377	1.22121036230778	1.08704792727172	1.37193099917031	1.21419199347658	1.0808639175015	1.36396652080911	11.3657976450656	0.2799459797418	0.107787123211027	0.449691004881111	1.21414942094552	1.0807627024576	1.3639986030515
Congenital, familial and genetic disorders	1	9234	169246	56234987	0.0359830784445932	0.00506795230095148	0.255484238497402	0.0360874657669056	0.00508265454724054	0.256225398238923	25.8238622822616	-4.79213	-5.88396	-1.80293	0.0360931610674677	0.00508345662981959	0.256265838524209
Ear and labyrinth disorders	27	9208	244512	56159721	0.673477695401602	0.461590991366018	0.982627942675322	0.674432335599128	0.462246033132204	0.984019207735644	4.26134414793306	-0.568177	-1.09761	-0.00532017	0.674468282122746	0.462269923882668	0.984073243980006
Endocrine disorders	7	9228	143930	56260303	0.296511263587743	0.141312798715224	0.622158291631996	0.297044498147016	0.14156696042308	0.623277024637077	11.6740238973957	-1.75108	-2.63917	-0.597952	0.297078684551574	0.141583222993474	0.623348889429942
Eye disorders	74	9161	1124938	55279295	0.396938061946105	0.315768351816341	0.498972820155107	0.401770393664133	0.319614870145533	0.505043614371045	67.2526440277601	-1.31542	-1.63856	-0.969483	0.401809743458507	0.319643825068272	0.505096789852603
Gastrointestinal disorders	1409	7826	4791748	51612485	1.93924173404222	1.83229198313876	2.05243407582288	1.79594	1.69802055155088	1.89950613135294	543.018118503149	0.844551177965104	0.761074658357692	0.926087420151168	1.7957060152089	1.6966723013345	1.90052026577035
General disorders and administration site conditions	1563	7672	9835996	46568237	0.964543540536543	0.913476738461138	1.01846516984992	0.970544455116011	0.919881545406768	1.02399764845799	1.69211595206018	-0.0431268	-0.122155	0.0356429208910819	0.97054913503881	0.919164372712878	1.02480649978241
Hepatobiliary disorders	30	9205	518829	55885404	0.351052130996507	0.24530350812837	0.502388243924734	0.353160245351688	0.24677705496669	0.505404195352358	35.8699372709576	-1.50145	-1.99031	-0.952074	0.353197645093506	0.246802721744418	0.505458674109696
Immune system disorders	36	9199	622536	55781697	0.350662345480196	0.252777336283043	0.486452157245559	0.353193602173506	0.254602643327309	0.489962393893638	43.1154214415647	-1.50132	-1.95135	-1.00071	0.353231003518766	0.254628970897312	0.490015497479246
Infections and infestations	330	8905	2970999	53433234	0.666482837937974	0.597128747889672	0.743892125166828	0.678400614167586	0.607849022870786	0.757140960973118	53.1017531099334	-0.559715	-0.719888	-0.397049	0.678436331450096	0.607838362912746	0.757233968625861
Injury, poisoning and procedural complications	552	8683	5897915	50506318	0.544397943894228	0.499517320505332	0.593311000740563	0.571630465277053	0.524585479544988	0.622894459671824	197.87122947814	-0.806744	-0.932105	-0.679459	0.571670553656486	0.524541553429837	0.623033999462975
Investigations	631	8604	3452398	52951835	1.1248357633657	1.03747804110407	1.21954918024098	1.11630610806697	1.02980536201863	1.21007267282521	8.14334730749734	0.158705222281626	0.0396386756565821	0.276928418305304	1.11628485450837	1.02959121845859	1.21028
Metabolism and nutrition disorders	325	8910	1221316	55182917	1.64809508446959	1.47538544468441	1.84102223404667	1.62528719032204	1.45506742698035	1.81541996064529	79.8922747581691	0.700546998874828	0.535004262067416	0.860249141990144	1.62512084166736	1.45481875302173	1.81535861050464
Musculoskeletal and connective tissue disorders	394	8841	2914378	53489855	0.817937975099824	0.739415476288198	0.904799199590514	0.825705429112891	0.746505851766475	0.913307583662161	15.2833899352435	-0.27626	-0.424039	-0.12752	0.825728989124078	0.746458548649289	0.913417583218299
Neoplasms benign, malignant and unspecified (incl cysts and polyps)	89	9146	1470045	54934188	0.363639364217573	0.295121813479615	0.448064430241429	0.369772130496364	0.300101944161469	0.455616603464097	98.1505046340676	-1.43514	-1.7308	-1.11953	0.369810283671779	0.300129997739535	0.455668033650163
Nervous system disorders	825	8410	4768587	51635646	1.06222827369613	0.988917400095126	1.14097386225676	1.05666916965722	0.984023280584406	1.13467816883455	2.73839401172437	0.0795103734226739	-0.0255398	0.184050180668896	1.05665936717738	0.983732837894831	1.13499211903209
Product issues	21	9214	924113	55480120	0.136830652769511	0.0891700236466275	0.20996548808293	0.138793463412916	0.0904492515503065	0.212977168478152	114.084944079892	-2.84879	-3.40724	-2.17543	0.138813033450668	0.090461904732024	0.213007434597549
Psychiatric disorders	1085	8150	3162123	53242110	2.24155102219135	2.10395200079873	2.38814905624254	2.0956839015549	1.96790202953296	2.23176303968683	658.243527312484	1.06716238036431	0.972978633345423	1.15812494536716	2.09530807516815	1.96668626919322	2.23234178152159
Renal and urinary disorders	72	9163	1068950	55335283	0.40676123161144	0.32257139909338	0.512924270431548	0.411386374147875	0.326241548046162	0.518752899034762	61.8048731079406	-1.2813	-1.60882	-0.93072	0.411426018028975	0.326270686449785	0.518806547266177
Reproductive system and breast disorders	32	9203	498488	55905745	0.389961998533527	0.275600929714841	0.551777384995061	0.39207582810006	0.277095430818107	0.554767195281744	30.4302646020329	-1.35065	-1.82718	-0.820791	0.392114850754117	0.277122432004204	0.554823566861564
Respiratory, thoracic and mediastinal disorders	885	8350	2652855	53751378	2.14749857754086	2.00371806847391	2.30159632390422	2.03753255251393	1.90172084528055	2.18304327517717	490.481979764371	1.02657809319434	0.923241004977105	1.12622681849919	2.03718654412239	1.9007917071518	2.18336864577971
Skin and subcutaneous tissue disorders	316	8919	3053613	53350620	0.619008187911858	0.553309616064704	0.692507640527098	0.63204483248358	0.56499974101798	0.707045758197054	71.5574408539596	-0.661814	-0.825119	-0.495471	0.63208290600557	0.564996646042433	0.707134817282508
Social circumstances	39	9196	263986	56140247	0.901901414397768	0.658500960848889	1.23526951311368	0.902315691045141	0.658805282551636	1.23583345165794	0.414313328490636	-0.148273	-0.602145	0.312337411686193	0.902330120315283	0.658813969847543	1.23585668078139
Surgical and medical procedures	32	9203	766218	55638015	0.2524874715902	0.178443161301889	0.357256186479236	0.255077661185123	0.180274129465308	0.36092041286597	70.570103173602	-1.97082	-2.44122	-1.43485	0.255108770503025	0.180295739815094	0.360965183394291
Vascular disorders	131	9104	1199485	55204748	0.662248002480092	0.557329695600811	0.786917367315379	0.667039070338793	0.561371469938552	0.792596605251679	22.2430274445341	-0.584078	-0.833533	-0.327649	0.667075430208773	0.561392325939423	0.792653566903649

## Sheet: Adverse Reaction Event Affectin
pt	llt_code	llt_name_cn	pt_code	pt_name_cn	pt_name_en	hlt_code	hlt_name_cn	hlt_name_en	hlgt_code	hlgt_name_cn	hlgt_name_en	soc_code	soc_name_cn	soc_name_en	IME	DME
respiratory failure	10038695	呼吸衰竭	10038695	呼吸衰竭	Respiratory failure	10052549	各种呼吸衰竭（不包括新生儿）	Respiratory failures (excl neonatal)	10038716	呼吸系统疾病（不另分类）	Respiratory disorders NEC	10038738	呼吸系统、胸及纵隔疾病	Respiratory, thoracic and mediastinal disorders	Y	N
drug ineffective	10013709	药物无效	10013709	药物无效	Drug ineffective	10043409	各种治疗和非治疗反应	Therapeutic and nontherapeutic responses	10062915	治疗性及非治疗性反应类（不包括毒性）	Therapeutic and nontherapeutic effects (excl toxicity)	10018065	全身性疾病及给药部位各种反应	General disorders and administration site conditions	N	N
pneumonia	10035664	感染性肺炎	10035664	感染性肺炎	Pneumonia	10025101	下呼吸道和肺部感染	Lower respiratory tract and lung infections	10021879	感染-未指明病原	Infections - pathogen unspecified	10021881	感染及侵染类疾病	Infections and infestations	Y	N
resuscitation	10038749	复苏	10038749	复苏	Resuscitation	10027700	治疗类操作（不另分类）	Therapeutic procedures NEC	10043413	治疗类操作和支持性护理（不另分类）	Therapeutic procedures and supportive care NEC	10042613	各种手术及医疗操作	Surgical and medical procedures	N	N
acute respiratory failure	10001053	急性呼吸衰竭	10001053	急性呼吸衰竭	Acute respiratory failure	10052549	各种呼吸衰竭（不包括新生儿）	Respiratory failures (excl neonatal)	10038716	呼吸系统疾病（不另分类）	Respiratory disorders NEC	10038738	呼吸系统、胸及纵隔疾病	Respiratory, thoracic and mediastinal disorders	Y	N
cerebral haemorrhage	10008111	脑出血	10008111	脑出血	Cerebral haemorrhage	10007948	中枢神经系统出血和脑血管意外	Central nervous system haemorrhages and cerebrovascular accidents	10007963	中枢神经系统血管疾病	Central nervous system vascular disorders	10029205	各类神经系统疾病	Nervous system disorders	Y	N
headache	10019211	头痛	10019211	头痛	Headache	10019233	各种头痛（不另分类）	Headaches NEC	10019231	各类头痛	Headaches	10029205	各类神经系统疾病	Nervous system disorders	N	N
arthralgia	10003239	关节痛	10003239	关节痛	Arthralgia	10023226	关节相关症状和体征	Joint related signs and symptoms	10023213	关节类疾病	Joint disorders	10028395	各种肌肉骨骼及结缔组织疾病	Musculoskeletal and connective tissue disorders	N	N
depression	10012378	抑郁	10012378	抑郁	Depression	10012401	各种抑郁病	Depressive disorders	10012375	抑郁性心境障碍和混乱	Depressed mood disorders and disturbances	10037175	精神病类	Psychiatric disorders	N	N
delusion	10012239	妄想	10012239	妄想	Delusion	10012259	妄想综合征	Delusional symptoms	10013511	思维及感知紊乱	Disturbances in thinking and perception	10037175	精神病类	Psychiatric disorders	N	N
oesophageal obstruction	10030178	食管阻塞	10030178	食管阻塞	Oesophageal obstruction	10030196	食道狭窄和阻塞	Oesophageal stenosis and obstruction	10018008	胃肠道狭窄及梗阻类疾病	Gastrointestinal stenosis and obstruction	10017947	胃肠系统疾病	Gastrointestinal disorders	Y	N
increased viscosity of bronchial secretion	10054761	支气管分泌物粘性增加	10054761	支气管分泌物粘性增加	Increased viscosity of bronchial secretion	10024976	下呼吸道症状和体征	Lower respiratory tract signs and symptoms	10079101	呼吸道症状和体征	Respiratory tract signs and symptoms	10038738	呼吸系统、胸及纵隔疾病	Respiratory, thoracic and mediastinal disorders	N	N
fear of death	10066392	死亡恐惧	10066392	死亡恐惧	Fear of death	10068299	恐惧症状和恐怖症（包括社会恐怖症）	Fear symptoms and phobic disorders (incl social phobia)	10002861	焦虑症及症状	Anxiety disorders and symptoms	10037175	精神病类	Psychiatric disorders	N	N
dyspnoea	10013968	呼吸困难	10013968	呼吸困难	Dyspnoea	10006334	各种呼吸异常	Breathing abnormalities	10038716	呼吸系统疾病（不另分类）	Respiratory disorders NEC	10038738	呼吸系统、胸及纵隔疾病	Respiratory, thoracic and mediastinal disorders	N	N
weight decreased	10047895	体重降低	10047895	体重降低	Weight decreased	10071941	体检步骤和器官系统状态	Physical examination procedures and organ system status	10071940	体检和器官系统状态主题	Physical examination and organ system status topics	10022891	各类检查	Investigations	N	N
anxiety	10002855	焦虑	10002855	焦虑	Anxiety	10002869	焦虑症状	Anxiety symptoms	10002861	焦虑症及症状	Anxiety disorders and symptoms	10037175	精神病类	Psychiatric disorders	N	N
sinusitis	10040753	鼻窦炎	10040753	鼻窦炎	Sinusitis	10046309	各种上呼吸道感染	Upper respiratory tract infections	10021879	感染-未指明病原	Infections - pathogen unspecified	10021881	感染及侵染类疾病	Infections and infestations	N	N
increased upper airway secretion	10062717	上呼吸道分泌物增多	10062717	上呼吸道分泌物增多	Increased upper airway secretion	10046313	上呼吸道症状和体征	Upper respiratory tract signs and symptoms	10079101	呼吸道症状和体征	Respiratory tract signs and symptoms	10038738	呼吸系统、胸及纵隔疾病	Respiratory, thoracic and mediastinal disorders	N	N
atrial fibrillation	10003658	房颤	10003658	房颤	Atrial fibrillation	10042600	各种室上性心律失常	Supraventricular arrhythmias	10007521	心律失常类疾病	Cardiac arrhythmias	10007541	心脏器官疾病	Cardiac disorders	Y	N
musculoskeletal stiffness	10052904	肌肉骨骼僵硬	10052904	肌肉骨骼僵硬	Musculoskeletal stiffness	10080711	各种肌肉骨骼和结缔组织疾病（不另分类）	Musculoskeletal and connective tissue conditions NEC	10028393	肌肉骨骼和结缔组织疾病（不另分类）	Musculoskeletal and connective tissue disorders NEC	10028395	各种肌肉骨骼及结缔组织疾病	Musculoskeletal and connective tissue disorders	N	N
arthralgia	10003239	关节痛	10003239	关节痛	Arthralgia	10023226	关节相关症状和体征	Joint related signs and symptoms	10023213	关节类疾病	Joint disorders	10028395	各种肌肉骨骼及结缔组织疾病	Musculoskeletal and connective tissue disorders	N	N
joint swelling	10023232	关节肿胀	10023232	关节肿胀	Joint swelling	10023226	关节相关症状和体征	Joint related signs and symptoms	10023213	关节类疾病	Joint disorders	10028395	各种肌肉骨骼及结缔组织疾病	Musculoskeletal and connective tissue disorders	N	N
musculoskeletal pain	10028391	骨骼肌肉疼痛	10028391	骨骼肌肉疼痛	Musculoskeletal pain	10068757	肌肉骨骼和结缔组织的各种疼痛与不适	Musculoskeletal and connective tissue pain and discomfort	10028393	肌肉骨骼和结缔组织疾病（不另分类）	Musculoskeletal and connective tissue disorders NEC	10028395	各种肌肉骨骼及结缔组织疾病	Musculoskeletal and connective tissue disorders	N	N
impaired driving ability	10049564	驾驶能力受损	10049564	驾驶能力受损	Impaired driving ability	10057171	残疾问题	Disability issues	10024450	生活方式问题	Lifestyle issues	10041244	社会环境	Social circumstances	N	N
dizziness	10013573	头晕	10013573	头晕	Dizziness	10029306	神经学症状和体征（不另分类）	Neurological signs and symptoms NEC	10029305	神经类疾病（不另分类）	Neurological disorders NEC	10029205	各类神经系统疾病	Nervous system disorders	N	N
suicidal ideation	10042458	自杀想法	10042458	自杀想法	Suicidal ideation	10042459	自杀和自我伤害行为	Suicidal and self-injurious behaviour	10042460	各种自杀及自我伤害行为（不另分类）	Suicidal and self-injurious behaviours NEC	10037175	精神病类	Psychiatric disorders	Y	N
depression	10012378	抑郁	10012378	抑郁	Depression	10012401	各种抑郁病	Depressive disorders	10012375	抑郁性心境障碍和混乱	Depressed mood disorders and disturbances	10037175	精神病类	Psychiatric disorders	N	N
malaise	10025482	难受	10025482	难受	Malaise	10003550	虚弱状态	Asthenic conditions	10018073	全身系统疾病（不另分类）	General system disorders NEC	10018065	全身性疾病及给药部位各种反应	General disorders and administration site conditions	N	N
paranoia	10033864	偏执	10033864	偏执	Paranoia	10004209	行为和社会关系障碍	Behaviour and socialisation disturbances	10034726	人性格异常及行为混乱	Personality disorders and disturbances in behaviour	10037175	精神病类	Psychiatric disorders	N	N
nausea	10028813	恶心	10028813	恶心	Nausea	10028817	恶心和呕吐症状	Nausea and vomiting symptoms	10018012	胃肠道系统症状和体征	Gastrointestinal signs and symptoms	10017947	胃肠系统疾病	Gastrointestinal disorders	N	N
headache	10019211	头痛	10019211	头痛	Headache	10019233	各种头痛（不另分类）	Headaches NEC	10019231	各类头痛	Headaches	10029205	各类神经系统疾病	Nervous system disorders	N	N
depression	10012378	抑郁	10012378	抑郁	Depression	10012401	各种抑郁病	Depressive disorders	10012375	抑郁性心境障碍和混乱	Depressed mood disorders and disturbances	10037175	精神病类	Psychiatric disorders	N	N
stomatitis	10042128	口腔黏膜炎	10042128	口腔黏膜炎	Stomatitis	10042129	口腔黏膜炎和溃疡	Stomatitis and ulceration	10031013	口腔软组织类疾病	Oral soft tissue conditions	10017947	胃肠系统疾病	Gastrointestinal disorders	N	N
condition aggravated	10010264	病情恶化	10010264	病情恶化	Condition aggravated	10018072	一般症状和体征（不另分类）	General signs and symptoms NEC	10018073	全身系统疾病（不另分类）	General system disorders NEC	10018065	全身性疾病及给药部位各种反应	General disorders and administration site conditions	N	N
arrhythmia	10003119	心律失常	10003119	心律失常	Arrhythmia	10037908	心率和节律异常（不另分类）	Rate and rhythm disorders NEC	10007521	心律失常类疾病	Cardiac arrhythmias	10007541	心脏器官疾病	Cardiac disorders	Y	N
myalgia	10028411	肌痛	10028411	肌痛	Myalgia	10028323	肌肉疼痛	Muscle pains	10028302	肌肉类疾病	Muscle disorders	10028395	各种肌肉骨骼及结缔组织疾病	Musculoskeletal and connective tissue disorders	N	N
abdominal pain upper	10000087	上腹痛	10000087	上腹痛	Abdominal pain upper	10017926	胃肠道和腹部疼痛（不包括口腔和咽喉）	Gastrointestinal and abdominal pains (excl oral and throat)	10018012	胃肠道系统症状和体征	Gastrointestinal signs and symptoms	10017947	胃肠系统疾病	Gastrointestinal disorders	N	N
tremor	10044565	震颤	10044565	震颤	Tremor	10044566	各种颤抖（不包括先天性）	Tremor (excl congenital)	10028037	运动障碍类（包括帕金森病）	Movement disorders (incl parkinsonism)	10029205	各类神经系统疾病	Nervous system disorders	N	N
dyspnoea	10013968	呼吸困难	10013968	呼吸困难	Dyspnoea	10006334	各种呼吸异常	Breathing abnormalities	10038716	呼吸系统疾病（不另分类）	Respiratory disorders NEC	10038738	呼吸系统、胸及纵隔疾病	Respiratory, thoracic and mediastinal disorders	N	N
hypertension	10020772	高血压	10020772	高血压	Hypertension	10020774	高血压类疾病（不另分类）	Vascular hypertensive disorders NEC	10057166	血管性高血压疾病	Vascular hypertensive disorders	10047065	血管与淋巴管类疾病	Vascular disorders	N	N
condition aggravated	10010264	病情恶化	10010264	病情恶化	Condition aggravated	10018072	一般症状和体征（不另分类）	General signs and symptoms NEC	10018073	全身系统疾病（不另分类）	General system disorders NEC	10018065	全身性疾病及给药部位各种反应	General disorders and administration site conditions	N	N
nausea	10028813	恶心	10028813	恶心	Nausea	10028817	恶心和呕吐症状	Nausea and vomiting symptoms	10018012	胃肠道系统症状和体征	Gastrointestinal signs and symptoms	10017947	胃肠系统疾病	Gastrointestinal disorders	N	N
urinary tract infection	10046571	尿路感染	10046571	尿路感染	Urinary tract infection	10046577	各种尿路感染	Urinary tract infections	10021879	感染-未指明病原	Infections - pathogen unspecified	10021881	感染及侵染类疾病	Infections and infestations	N	N
sudden cardiac death	10049418	心源性猝死	10049418	心源性猝死	Sudden cardiac death	10011907	死亡和猝死	Death and sudden death	10053172	致命后果	Fatal outcomes	10018065	全身性疾病及给药部位各种反应	General disorders and administration site conditions	Y	Y
dyspnoea	10013968	呼吸困难	10013968	呼吸困难	Dyspnoea	10006334	各种呼吸异常	Breathing abnormalities	10038716	呼吸系统疾病（不另分类）	Respiratory disorders NEC	10038738	呼吸系统、胸及纵隔疾病	Respiratory, thoracic and mediastinal disorders	N	N
malaise	10025482	难受	10025482	难受	Malaise	10003550	虚弱状态	Asthenic conditions	10018073	全身系统疾病（不另分类）	General system disorders NEC	10018065	全身性疾病及给药部位各种反应	General disorders and administration site conditions	N	N
tremor	10044565	震颤	10044565	震颤	Tremor	10044566	各种颤抖（不包括先天性）	Tremor (excl congenital)	10028037	运动障碍类（包括帕金森病）	Movement disorders (incl parkinsonism)	10029205	各类神经系统疾病	Nervous system disorders	N	N
arthralgia	10003239	关节痛	10003239	关节痛	Arthralgia	10023226	关节相关症状和体征	Joint related signs and symptoms	10023213	关节类疾病	Joint disorders	10028395	各种肌肉骨骼及结缔组织疾病	Musculoskeletal and connective tissue disorders	N	N
glaucoma	10018304	青光眼	10018304	青光眼	Glaucoma	10018305	各种青光眼（不包括先天性）	Glaucomas (excl congenital)	10018307	青光眼及高眼压	Glaucoma and ocular hypertension	10015919	眼器官疾病	Eye disorders	Y	N
suicidal ideation	10042458	自杀想法	10042458	自杀想法	Suicidal ideation	10042459	自杀和自我伤害行为	Suicidal and self-injurious behaviour	10042460	各种自杀及自我伤害行为（不另分类）	Suicidal and self-injurious behaviours NEC	10037175	精神病类	Psychiatric disorders	Y	N
nervousness	10029216	神经紧张不安	10029216	神经紧张不安	Nervousness	10002869	焦虑症状	Anxiety symptoms	10002861	焦虑症及症状	Anxiety disorders and symptoms	10037175	精神病类	Psychiatric disorders	N	N
supraventricular tachycardia	10042604	室上性心动过速	10042604	室上性心动过速	Supraventricular tachycardia	10042600	各种室上性心律失常	Supraventricular arrhythmias	10007521	心律失常类疾病	Cardiac arrhythmias	10007541	心脏器官疾病	Cardiac disorders	N	N
electrocardiogram qrs complex shortened	10051158	心电图QRS波群缩短	10051158	心电图QRS波群缩短	Electrocardiogram QRS complex shortened	10053104	各种心电图检查	ECG investigations	10007512	心血管检查（不包括酶检测）	Cardiac and vascular investigations (excl enzyme tests)	10022891	各类检查	Investigations	Y	N
abdominal pain	10000081	腹痛	10000081	腹痛	Abdominal pain	10017926	胃肠道和腹部疼痛（不包括口腔和咽喉）	Gastrointestinal and abdominal pains (excl oral and throat)	10018012	胃肠道系统症状和体征	Gastrointestinal signs and symptoms	10017947	胃肠系统疾病	Gastrointestinal disorders	N	N
pyrexia	10037660	发热	10037660	发热	Pyrexia	10016286	发热疾病	Febrile disorders	10005908	体温状况类	Body temperature conditions	10018065	全身性疾病及给药部位各种反应	General disorders and administration site conditions	N	N
chest pain	10008479	胸痛	10008479	胸痛	Chest pain	10033372	疼痛和不适（不另分类）	Pain and discomfort NEC	10018073	全身系统疾病（不另分类）	General system disorders NEC	10018065	全身性疾病及给药部位各种反应	General disorders and administration site conditions	N	N
death	10011906	死亡	10011906	死亡	Death	10011907	死亡和猝死	Death and sudden death	10053172	致命后果	Fatal outcomes	10018065	全身性疾病及给药部位各种反应	General disorders and administration site conditions	Y	N
weight decreased	10047895	体重降低	10047895	体重降低	Weight decreased	10071941	体检步骤和器官系统状态	Physical examination procedures and organ system status	10071940	体检和器官系统状态主题	Physical examination and organ system status topics	10022891	各类检查	Investigations	N	N
nausea	10028813	恶心	10028813	恶心	Nausea	10028817	恶心和呕吐症状	Nausea and vomiting symptoms	10018012	胃肠道系统症状和体征	Gastrointestinal signs and symptoms	10017947	胃肠系统疾病	Gastrointestinal disorders	N	N
cerebrovascular accident	10008190	脑血管意外	10008190	脑血管意外	Cerebrovascular accident	10007948	中枢神经系统出血和脑血管意外	Central nervous system haemorrhages and cerebrovascular accidents	10007963	中枢神经系统血管疾病	Central nervous system vascular disorders	10029205	各类神经系统疾病	Nervous system disorders	Y	N
tachycardia	10043071	心动过速	10043071	心动过速	Tachycardia	10037908	心率和节律异常（不另分类）	Rate and rhythm disorders NEC	10007521	心律失常类疾病	Cardiac arrhythmias	10007541	心脏器官疾病	Cardiac disorders	N	N
dizziness	10013573	头晕	10013573	头晕	Dizziness	10029306	神经学症状和体征（不另分类）	Neurological signs and symptoms NEC	10029305	神经类疾病（不另分类）	Neurological disorders NEC	10029205	各类神经系统疾病	Nervous system disorders	N	N
chronic obstructive pulmonary disease	10009033	慢性阻塞性肺疾病	10009033	慢性阻塞性肺疾病	Chronic obstructive pulmonary disease	10006484	支气管痉挛和阻塞	Bronchospasm and obstruction	10006436	支气管系统疾病（不包括肿瘤）	Bronchial disorders (excl neoplasms)	10038738	呼吸系统、胸及纵隔疾病	Respiratory, thoracic and mediastinal disorders	N	N
diarrhoea	10012735	腹泻	10012735	腹泻	Diarrhoea	10012736	各种腹泻（不包括感染性的）	Diarrhoea (excl infective)	10017977	胃肠运动及排便状况	Gastrointestinal motility and defaecation conditions	10017947	胃肠系统疾病	Gastrointestinal disorders	N	N
condition aggravated	10010264	病情恶化	10010264	病情恶化	Condition aggravated	10018072	一般症状和体征（不另分类）	General signs and symptoms NEC	10018073	全身系统疾病（不另分类）	General system disorders NEC	10018065	全身性疾病及给药部位各种反应	General disorders and administration site conditions	N	N
rash maculo-papular	10037868	斑丘疹	10037868	斑丘疹	Rash maculo-papular	10052566	出疹、发疹和皮疹（不另分类）	Rashes, eruptions and exanthems NEC	10014982	表皮及真皮状况	Epidermal and dermal conditions	10040785	皮肤及皮下组织类疾病	Skin and subcutaneous tissue disorders	N	N
malaise	10025482	难受	10025482	难受	Malaise	10003550	虚弱状态	Asthenic conditions	10018073	全身系统疾病（不另分类）	General system disorders NEC	10018065	全身性疾病及给药部位各种反应	General disorders and administration site conditions	N	N
drug ineffective	10013709	药物无效	10013709	药物无效	Drug ineffective	10043409	各种治疗和非治疗反应	Therapeutic and nontherapeutic responses	10062915	治疗性及非治疗性反应类（不包括毒性）	Therapeutic and nontherapeutic effects (excl toxicity)	10018065	全身性疾病及给药部位各种反应	General disorders and administration site conditions	N	N
skin exfoliation	10040844	皮肤剥脱	10040844	皮肤剥脱	Skin exfoliation	10015664	表皮脱落状况	Exfoliative conditions	10014982	表皮及真皮状况	Epidermal and dermal conditions	10040785	皮肤及皮下组织类疾病	Skin and subcutaneous tissue disorders	N	N
pain in extremity	10033425	肢体疼痛	10033425	肢体疼痛	Pain in extremity	10068757	肌肉骨骼和结缔组织的各种疼痛与不适	Musculoskeletal and connective tissue pain and discomfort	10028393	肌肉骨骼和结缔组织疾病（不另分类）	Musculoskeletal and connective tissue disorders NEC	10028395	各种肌肉骨骼及结缔组织疾病	Musculoskeletal and connective tissue disorders	N	N
insomnia	10022437	失眠	10022437	失眠	Insomnia	10013510	入睡和睡眠障碍	Disturbances in initiating and maintaining sleep	10040991	睡眠异常和混乱	Sleep disorders and disturbances	10037175	精神病类	Psychiatric disorders	N	N
tremor	10044565	震颤	10044565	震颤	Tremor	10044566	各种颤抖（不包括先天性）	Tremor (excl congenital)	10028037	运动障碍类（包括帕金森病）	Movement disorders (incl parkinsonism)	10029205	各类神经系统疾病	Nervous system disorders	N	N
sleep disorder	10040984	睡眠障碍	10040984	睡眠障碍	Sleep disorder	10040993	睡眠疾病（不另分类）	Sleep disorders NEC	10040991	睡眠异常和混乱	Sleep disorders and disturbances	10037175	精神病类	Psychiatric disorders	N	N
fear	10016275	恐惧	10016275	恐惧	Fear	10068299	恐惧症状和恐怖症（包括社会恐怖症）	Fear symptoms and phobic disorders (incl social phobia)	10002861	焦虑症及症状	Anxiety disorders and symptoms	10037175	精神病类	Psychiatric disorders	N	N
pain in extremity	10033425	肢体疼痛	10033425	肢体疼痛	Pain in extremity	10068757	肌肉骨骼和结缔组织的各种疼痛与不适	Musculoskeletal and connective tissue pain and discomfort	10028393	肌肉骨骼和结缔组织疾病（不另分类）	Musculoskeletal and connective tissue disorders NEC	10028395	各种肌肉骨骼及结缔组织疾病	Musculoskeletal and connective tissue disorders	N	N
restless legs syndrome	10058920	不宁腿综合征	10058920	不宁腿综合征	Restless legs syndrome	10040021	各种感觉异常（不另分类）	Sensory abnormalities NEC	10029305	神经类疾病（不另分类）	Neurological disorders NEC	10029205	各类神经系统疾病	Nervous system disorders	N	N
tremor	10044565	震颤	10044565	震颤	Tremor	10044566	各种颤抖（不包括先天性）	Tremor (excl congenital)	10028037	运动障碍类（包括帕金森病）	Movement disorders (incl parkinsonism)	10029205	各类神经系统疾病	Nervous system disorders	N	N
fatigue	10016256	疲劳	10016256	疲劳	Fatigue	10003550	虚弱状态	Asthenic conditions	10018073	全身系统疾病（不另分类）	General system disorders NEC	10018065	全身性疾病及给药部位各种反应	General disorders and administration site conditions	N	N
drug ineffective	10013709	药物无效	10013709	药物无效	Drug ineffective	10043409	各种治疗和非治疗反应	Therapeutic and nontherapeutic responses	10062915	治疗性及非治疗性反应类（不包括毒性）	Therapeutic and nontherapeutic effects (excl toxicity)	10018065	全身性疾病及给药部位各种反应	General disorders and administration site conditions	N	N
weight decreased	10047895	体重降低	10047895	体重降低	Weight decreased	10071941	体检步骤和器官系统状态	Physical examination procedures and organ system status	10071940	体检和器官系统状态主题	Physical examination and organ system status topics	10022891	各类检查	Investigations	N	N
decreased appetite	10061428	食欲减退	10061428	食欲减退	Decreased appetite	10003022	各种食欲障碍	Appetite disorders	10003018	食欲及一般性营养障碍	Appetite and general nutritional disorders	10027433	代谢及营养类疾病	Metabolism and nutrition disorders	N	N
completed suicide	10010144	自杀既遂	10010144	自杀既遂	Completed suicide	10042459	自杀和自我伤害行为	Suicidal and self-injurious behaviour	10042460	各种自杀及自我伤害行为（不另分类）	Suicidal and self-injurious behaviours NEC	10037175	精神病类	Psychiatric disorders	Y	N
sleep disorder	10040984	睡眠障碍	10040984	睡眠障碍	Sleep disorder	10040993	睡眠疾病（不另分类）	Sleep disorders NEC	10040991	睡眠异常和混乱	Sleep disorders and disturbances	10037175	精神病类	Psychiatric disorders	N	N
condition aggravated	10010264	病情恶化	10010264	病情恶化	Condition aggravated	10018072	一般症状和体征（不另分类）	General signs and symptoms NEC	10018073	全身系统疾病（不另分类）	General system disorders NEC	10018065	全身性疾病及给药部位各种反应	General disorders and administration site conditions	N	N
nervousness	10029216	神经紧张不安	10029216	神经紧张不安	Nervousness	10002869	焦虑症状	Anxiety symptoms	10002861	焦虑症及症状	Anxiety disorders and symptoms	10037175	精神病类	Psychiatric disorders	N	N
depression	10012378	抑郁	10012378	抑郁	Depression	10012401	各种抑郁病	Depressive disorders	10012375	抑郁性心境障碍和混乱	Depressed mood disorders and disturbances	10037175	精神病类	Psychiatric disorders	N	N
insomnia	10022437	失眠	10022437	失眠	Insomnia	10013510	入睡和睡眠障碍	Disturbances in initiating and maintaining sleep	10040991	睡眠异常和混乱	Sleep disorders and disturbances	10037175	精神病类	Psychiatric disorders	N	N
pain in extremity	10033425	肢体疼痛	10033425	肢体疼痛	Pain in extremity	10068757	肌肉骨骼和结缔组织的各种疼痛与不适	Musculoskeletal and connective tissue pain and discomfort	10028393	肌肉骨骼和结缔组织疾病（不另分类）	Musculoskeletal and connective tissue disorders NEC	10028395	各种肌肉骨骼及结缔组织疾病	Musculoskeletal and connective tissue disorders	N	N
ill-defined disorder	10061520	未明确定义的疾病	10061520	未明确定义的疾病	Ill-defined disorder	10018072	一般症状和体征（不另分类）	General signs and symptoms NEC	10018073	全身系统疾病（不另分类）	General system disorders NEC	10018065	全身性疾病及给药部位各种反应	General disorders and administration site conditions	N	N
tinnitus	10043882	耳鸣	10043882	耳鸣	Tinnitus	10022398	各种内耳症状和体征	Inner ear signs and symptoms	10022396	内耳及第八颅神经类疾病	Inner ear and VIIIth cranial nerve disorders	10013993	耳及迷路类疾病	Ear and labyrinth disorders	N	N
paraesthesia	10033775	皮肤异常感觉	10033775	皮肤异常感觉	Paraesthesia	10033788	异常感觉和感觉反应异常	Paraesthesias and dysaesthesias	10029305	神经类疾病（不另分类）	Neurological disorders NEC	10029205	各类神经系统疾病	Nervous system disorders	N	N
refusal of treatment by patient	10056407	患者拒绝治疗	10056407	患者拒绝治疗	Refusal of treatment by patient	10070967	各种社会问题（不另分类）	Social issues NEC	10024450	生活方式问题	Lifestyle issues	10041244	社会环境	Social circumstances	N	N
syncope	10042772	晕厥	10042772	晕厥	Syncope	10013509	意识障碍（不另分类）	Disturbances in consciousness NEC	10029305	神经类疾病（不另分类）	Neurological disorders NEC	10029205	各类神经系统疾病	Nervous system disorders	Y	N
dizziness	10013573	头晕	10013573	头晕	Dizziness	10029306	神经学症状和体征（不另分类）	Neurological signs and symptoms NEC	10029305	神经类疾病（不另分类）	Neurological disorders NEC	10029205	各类神经系统疾病	Nervous system disorders	N	N
blood glucose increased	10005557	血葡萄糖升高	10005557	血葡萄糖升高	Blood glucose increased	10007217	碳水化合物耐受性分析（包括糖尿病）	Carbohydrate tolerance analyses (incl diabetes)	10027432	代谢、营养和血气检查	Metabolic, nutritional and blood gas investigations	10022891	各类检查	Investigations	N	N
bundle branch block right	10006582	右束支阻滞	10006582	右束支阻滞	Bundle branch block right	10000032	心脏传导系统异常	Cardiac conduction disorders	10007521	心律失常类疾病	Cardiac arrhythmias	10007541	心脏器官疾病	Cardiac disorders	N	N
wheezing	10047924	哮鸣	10047924	哮鸣	Wheezing	10006484	支气管痉挛和阻塞	Bronchospasm and obstruction	10006436	支气管系统疾病（不包括肿瘤）	Bronchial disorders (excl neoplasms)	10038738	呼吸系统、胸及纵隔疾病	Respiratory, thoracic and mediastinal disorders	N	N
diarrhoea	10012735	腹泻	10012735	腹泻	Diarrhoea	10012736	各种腹泻（不包括感染性的）	Diarrhoea (excl infective)	10017977	胃肠运动及排便状况	Gastrointestinal motility and defaecation conditions	10017947	胃肠系统疾病	Gastrointestinal disorders	N	N
weight decreased	10047895	体重降低	10047895	体重降低	Weight decreased	10071941	体检步骤和器官系统状态	Physical examination procedures and organ system status	10071940	体检和器官系统状态主题	Physical examination and organ system status topics	10022891	各类检查	Investigations	N	N
palpitations	10033557	心悸	10033557	心悸	Palpitations	10007609	各种心脏体征和症状（不另分类）	Cardiac signs and symptoms NEC	10082206	心脏相关疾病、症状和体征（不另分类）	Cardiac disorders, signs and symptoms NEC	10007541	心脏器官疾病	Cardiac disorders	N	N
nausea	10028813	恶心	10028813	恶心	Nausea	10028817	恶心和呕吐症状	Nausea and vomiting symptoms	10018012	胃肠道系统症状和体征	Gastrointestinal signs and symptoms	10017947	胃肠系统疾病	Gastrointestinal disorders	N	N
anxiety disorder	10057666	焦虑障碍	10057666	焦虑障碍	Anxiety disorder	10068761	各种焦虑障碍（不另分类）	Anxiety disorders NEC	10002861	焦虑症及症状	Anxiety disorders and symptoms	10037175	精神病类	Psychiatric disorders	N	N
cardiac disorder	10061024	心脏疾病	10061024	心脏疾病	Cardiac disorder	10007543	各种心脏疾病（不另分类）	Cardiac disorders NEC	10082206	心脏相关疾病、症状和体征（不另分类）	Cardiac disorders, signs and symptoms NEC	10007541	心脏器官疾病	Cardiac disorders	N	N
suicidal ideation	10042458	自杀想法	10042458	自杀想法	Suicidal ideation	10042459	自杀和自我伤害行为	Suicidal and self-injurious behaviour	10042460	各种自杀及自我伤害行为（不另分类）	Suicidal and self-injurious behaviours NEC	10037175	精神病类	Psychiatric disorders	Y	N
weight decreased	10047895	体重降低	10047895	体重降低	Weight decreased	10071941	体检步骤和器官系统状态	Physical examination procedures and organ system status	10071940	体检和器官系统状态主题	Physical examination and organ system status topics	10022891	各类检查	Investigations	N	N
muscle spasms	10028334	肌痉挛	10028334	肌痉挛	Muscle spasms	10028326	肌肉相关症状和体征（不另分类）	Muscle related signs and symptoms NEC	10028302	肌肉类疾病	Muscle disorders	10028395	各种肌肉骨骼及结缔组织疾病	Musculoskeletal and connective tissue disorders	N	N
asthenia	10003549	虚弱	10003549	虚弱	Asthenia	10003550	虚弱状态	Asthenic conditions	10018073	全身系统疾病（不另分类）	General system disorders NEC	10018065	全身性疾病及给药部位各种反应	General disorders and administration site conditions	N	N
paraesthesia	10033775	皮肤异常感觉	10033775	皮肤异常感觉	Paraesthesia	10033788	异常感觉和感觉反应异常	Paraesthesias and dysaesthesias	10029305	神经类疾病（不另分类）	Neurological disorders NEC	10029205	各类神经系统疾病	Nervous system disorders	N	N
nervousness	10029216	神经紧张不安	10029216	神经紧张不安	Nervousness	10002869	焦虑症状	Anxiety symptoms	10002861	焦虑症及症状	Anxiety disorders and symptoms	10037175	精神病类	Psychiatric disorders	N	N
suicidal ideation	10042458	自杀想法	10042458	自杀想法	Suicidal ideation	10042459	自杀和自我伤害行为	Suicidal and self-injurious behaviour	10042460	各种自杀及自我伤害行为（不另分类）	Suicidal and self-injurious behaviours NEC	10037175	精神病类	Psychiatric disorders	Y	N
gamma-glutamyltransferase increased	10017693	γ-谷氨酰转移酶升高	10017693	γ-谷氨酰转移酶升高	Gamma-glutamyltransferase increased	10087057	肝胆功能诊断性操作	Hepatobiliary function diagnostic procedures	10019809	肝胆系统检查	Hepatobiliary investigations	10022891	各类检查	Investigations	N	N
dehydration	10012174	脱水	10012174	脱水	Dehydration	10044084	总液体体积减少	Total fluid volume decreased	10014412	电解质及液体平衡状况	Electrolyte and fluid balance conditions	10027433	代谢及营养类疾病	Metabolism and nutrition disorders	N	N
somnolence	10041349	嗜睡	10041349	嗜睡	Somnolence	10013509	意识障碍（不另分类）	Disturbances in consciousness NEC	10029305	神经类疾病（不另分类）	Neurological disorders NEC	10029205	各类神经系统疾病	Nervous system disorders	N	N
diarrhoea	10012735	腹泻	10012735	腹泻	Diarrhoea	10012736	各种腹泻（不包括感染性的）	Diarrhoea (excl infective)	10017977	胃肠运动及排便状况	Gastrointestinal motility and defaecation conditions	10017947	胃肠系统疾病	Gastrointestinal disorders	N	N
dyspnoea	10013968	呼吸困难	10013968	呼吸困难	Dyspnoea	10006334	各种呼吸异常	Breathing abnormalities	10038716	呼吸系统疾病（不另分类）	Respiratory disorders NEC	10038738	呼吸系统、胸及纵隔疾病	Respiratory, thoracic and mediastinal disorders	N	N
pneumonia	10035664	感染性肺炎	10035664	感染性肺炎	Pneumonia	10025101	下呼吸道和肺部感染	Lower respiratory tract and lung infections	10021879	感染-未指明病原	Infections - pathogen unspecified	10021881	感染及侵染类疾病	Infections and infestations	Y	N
liver function test abnormal	10024690	肝功检查异常	10024690	肝功检查异常	Liver function test abnormal	10087057	肝胆功能诊断性操作	Hepatobiliary function diagnostic procedures	10019809	肝胆系统检查	Hepatobiliary investigations	10022891	各类检查	Investigations	N	N
jaundice	10023126	黄疸	10023126	黄疸	Jaundice	10008636	胆汁淤积和黄疸类病症	Cholestasis and jaundice	10019654	肝脏及肝胆类疾病	Hepatic and hepatobiliary disorders	10019805	肝胆系统疾病	Hepatobiliary disorders	N	N
blood bilirubin increased	10005364	血胆红素升高	10005364	血胆红素升高	Blood bilirubin increased	10087057	肝胆功能诊断性操作	Hepatobiliary function diagnostic procedures	10019809	肝胆系统检查	Hepatobiliary investigations	10022891	各类检查	Investigations	N	N
depression	10012378	抑郁	10012378	抑郁	Depression	10012401	各种抑郁病	Depressive disorders	10012375	抑郁性心境障碍和混乱	Depressed mood disorders and disturbances	10037175	精神病类	Psychiatric disorders	N	N
dyspnoea	10013968	呼吸困难	10013968	呼吸困难	Dyspnoea	10006334	各种呼吸异常	Breathing abnormalities	10038716	呼吸系统疾病（不另分类）	Respiratory disorders NEC	10038738	呼吸系统、胸及纵隔疾病	Respiratory, thoracic and mediastinal disorders	N	N
panic attack	10033664	惊恐发作	10033664	惊恐发作	Panic attack	10068300	惊恐发作和惊恐障碍	Panic attacks and disorders	10002861	焦虑症及症状	Anxiety disorders and symptoms	10037175	精神病类	Psychiatric disorders	N	N
delusion	10012239	妄想	10012239	妄想	Delusion	10012259	妄想综合征	Delusional symptoms	10013511	思维及感知紊乱	Disturbances in thinking and perception	10037175	精神病类	Psychiatric disorders	N	N
anxiety	10002855	焦虑	10002855	焦虑	Anxiety	10002869	焦虑症状	Anxiety symptoms	10002861	焦虑症及症状	Anxiety disorders and symptoms	10037175	精神病类	Psychiatric disorders	N	N
hallucination	10019063	幻觉	10019063	幻觉	Hallucination	10082212	各种幻觉（睡眠相关性除外）	Hallucinations (excl sleep-related)	10013511	思维及感知紊乱	Disturbances in thinking and perception	10037175	精神病类	Psychiatric disorders	Y	N
chronic obstructive pulmonary disease	10009033	慢性阻塞性肺疾病	10009033	慢性阻塞性肺疾病	Chronic obstructive pulmonary disease	10006484	支气管痉挛和阻塞	Bronchospasm and obstruction	10006436	支气管系统疾病（不包括肿瘤）	Bronchial disorders (excl neoplasms)	10038738	呼吸系统、胸及纵隔疾病	Respiratory, thoracic and mediastinal disorders	N	N
weight decreased	10047895	体重降低	10047895	体重降低	Weight decreased	10071941	体检步骤和器官系统状态	Physical examination procedures and organ system status	10071940	体检和器官系统状态主题	Physical examination and organ system status topics	10022891	各类检查	Investigations	N	N
diarrhoea	10012735	腹泻	10012735	腹泻	Diarrhoea	10012736	各种腹泻（不包括感染性的）	Diarrhoea (excl infective)	10017977	胃肠运动及排便状况	Gastrointestinal motility and defaecation conditions	10017947	胃肠系统疾病	Gastrointestinal disorders	N	N
condition aggravated	10010264	病情恶化	10010264	病情恶化	Condition aggravated	10018072	一般症状和体征（不另分类）	General signs and symptoms NEC	10018073	全身系统疾病（不另分类）	General system disorders NEC	10018065	全身性疾病及给药部位各种反应	General disorders and administration site conditions	N	N
joint dislocation	10023204	关节脱位	10023204	关节脱位	Joint dislocation	10027677	骨折和脱臼（不另分类）	Fractures and dislocations NEC	10005942	骨骼及关节损伤	Bone and joint injuries	10022117	各类损伤、中毒及操作并发症	Injury, poisoning and procedural complications	N	N
restlessness	10038743	躁动	10038743	躁动	Restlessness	10021672	身体活动水平升高	Increased physical activity levels	10008401	体力活动变化	Changes in physical activity	10037175	精神病类	Psychiatric disorders	N	N
confusional state	10010305	意识模糊状态	10010305	意识模糊状态	Confusional state	10010301	精神错乱和定向障碍	Confusion and disorientation	10012221	谵妄类（包括意识模糊）	Deliria (incl confusion)	10037175	精神病类	Psychiatric disorders	N	N
syncope	10042772	晕厥	10042772	晕厥	Syncope	10013509	意识障碍（不另分类）	Disturbances in consciousness NEC	10029305	神经类疾病（不另分类）	Neurological disorders NEC	10029205	各类神经系统疾病	Nervous system disorders	Y	N
ventricular fibrillation	10047290	室颤	10047290	室颤	Ventricular fibrillation	10047283	室性心律失常和心搏停止	Ventricular arrhythmias and cardiac arrest	10007521	心律失常类疾病	Cardiac arrhythmias	10007541	心脏器官疾病	Cardiac disorders	Y	Y
unresponsive to stimuli	10045555	刺激反应消失	10045555	刺激反应消失	Unresponsive to stimuli	10029306	神经学症状和体征（不另分类）	Neurological signs and symptoms NEC	10029305	神经类疾病（不另分类）	Neurological disorders NEC	10029205	各类神经系统疾病	Nervous system disorders	Y	N
cardiac arrest	10007515	心脏停搏	10007515	心脏停搏	Cardiac arrest	10047283	室性心律失常和心搏停止	Ventricular arrhythmias and cardiac arrest	10007521	心律失常类疾病	Cardiac arrhythmias	10007541	心脏器官疾病	Cardiac disorders	Y	N
disturbance in attention	10013496	注意障碍	10013496	注意障碍	Disturbance in attention	10027375	精神损害（痴呆和记忆力丧失除外）	Mental impairment (excl dementia and memory loss)	10057167	精神损害类疾病	Mental impairment disorders	10029205	各类神经系统疾病	Nervous system disorders	N	N
dyspnoea	10013968	呼吸困难	10013968	呼吸困难	Dyspnoea	10006334	各种呼吸异常	Breathing abnormalities	10038716	呼吸系统疾病（不另分类）	Respiratory disorders NEC	10038738	呼吸系统、胸及纵隔疾病	Respiratory, thoracic and mediastinal disorders	N	N
headache	10019211	头痛	10019211	头痛	Headache	10019233	各种头痛（不另分类）	Headaches NEC	10019231	各类头痛	Headaches	10029205	各类神经系统疾病	Nervous system disorders	N	N
insomnia	10022437	失眠	10022437	失眠	Insomnia	10013510	入睡和睡眠障碍	Disturbances in initiating and maintaining sleep	10040991	睡眠异常和混乱	Sleep disorders and disturbances	10037175	精神病类	Psychiatric disorders	N	N
muscle contractions involuntary	10028293	肌肉不自主收缩	10028293	肌肉不自主收缩	Muscle contractions involuntary	10029318	各种神经性肌肉疾病（不另分类）	Neuromuscular disorders NEC	10029317	神经肌肉类疾病	Neuromuscular disorders	10029205	各类神经系统疾病	Nervous system disorders	N	N
fatigue	10016256	疲劳	10016256	疲劳	Fatigue	10003550	虚弱状态	Asthenic conditions	10018073	全身系统疾病（不另分类）	General system disorders NEC	10018065	全身性疾病及给药部位各种反应	General disorders and administration site conditions	N	N
sensory loss	10040030	感知觉缺失	10040030	感知觉缺失	Sensory loss	10040021	各种感觉异常（不另分类）	Sensory abnormalities NEC	10029305	神经类疾病（不另分类）	Neurological disorders NEC	10029205	各类神经系统疾病	Nervous system disorders	N	N
paraesthesia	10033775	皮肤异常感觉	10033775	皮肤异常感觉	Paraesthesia	10033788	异常感觉和感觉反应异常	Paraesthesias and dysaesthesias	10029305	神经类疾病（不另分类）	Neurological disorders NEC	10029205	各类神经系统疾病	Nervous system disorders	N	N
dizziness	10013573	头晕	10013573	头晕	Dizziness	10029306	神经学症状和体征（不另分类）	Neurological signs and symptoms NEC	10029305	神经类疾病（不另分类）	Neurological disorders NEC	10029205	各类神经系统疾病	Nervous system disorders	N	N
somnolence	10041349	嗜睡	10041349	嗜睡	Somnolence	10013509	意识障碍（不另分类）	Disturbances in consciousness NEC	10029305	神经类疾病（不另分类）	Neurological disorders NEC	10029205	各类神经系统疾病	Nervous system disorders	N	N
agitation	10001497	激越	10001497	激越	Agitation	10002869	焦虑症状	Anxiety symptoms	10002861	焦虑症及症状	Anxiety disorders and symptoms	10037175	精神病类	Psychiatric disorders	N	N
depression suicidal	10012397	自杀型抑郁	10012397	自杀型抑郁	Depression suicidal	10012401	各种抑郁病	Depressive disorders	10012375	抑郁性心境障碍和混乱	Depressed mood disorders and disturbances	10037175	精神病类	Psychiatric disorders	Y	N
bedridden	10048948	卧床不起的	10048948	卧床不起的	Bedridden	10057171	残疾问题	Disability issues	10024450	生活方式问题	Lifestyle issues	10041244	社会环境	Social circumstances	N	N
decreased appetite	10061428	食欲减退	10061428	食欲减退	Decreased appetite	10003022	各种食欲障碍	Appetite disorders	10003018	食欲及一般性营养障碍	Appetite and general nutritional disorders	10027433	代谢及营养类疾病	Metabolism and nutrition disorders	N	N
general physical health deterioration	10049438	全身状况恶化	10049438	全身状况恶化	General physical health deterioration	10018072	一般症状和体征（不另分类）	General signs and symptoms NEC	10018073	全身系统疾病（不另分类）	General system disorders NEC	10018065	全身性疾病及给药部位各种反应	General disorders and administration site conditions	N	N
nausea	10028813	恶心	10028813	恶心	Nausea	10028817	恶心和呕吐症状	Nausea and vomiting symptoms	10018012	胃肠道系统症状和体征	Gastrointestinal signs and symptoms	10017947	胃肠系统疾病	Gastrointestinal disorders	N	N
vertigo	10047340	眩晕	10047340	眩晕	Vertigo	10022398	各种内耳症状和体征	Inner ear signs and symptoms	10022396	内耳及第八颅神经类疾病	Inner ear and VIIIth cranial nerve disorders	10013993	耳及迷路类疾病	Ear and labyrinth disorders	N	N
dyspnoea	10013968	呼吸困难	10013968	呼吸困难	Dyspnoea	10006334	各种呼吸异常	Breathing abnormalities	10038716	呼吸系统疾病（不另分类）	Respiratory disorders NEC	10038738	呼吸系统、胸及纵隔疾病	Respiratory, thoracic and mediastinal disorders	N	N
ventricular extrasystoles	10047289	室性期外收缩	10047289	室性期外收缩	Ventricular extrasystoles	10047283	室性心律失常和心搏停止	Ventricular arrhythmias and cardiac arrest	10007521	心律失常类疾病	Cardiac arrhythmias	10007541	心脏器官疾病	Cardiac disorders	N	N
cardiopulmonary failure	10051093	心肺衰竭	10051093	心肺衰竭	Cardiopulmonary failure	10019281	各种心衰（不另分类）	Heart failures NEC	10019280	各类心脏衰竭	Heart failures	10007541	心脏器官疾病	Cardiac disorders	Y	N
abdominal pain upper	10000087	上腹痛	10000087	上腹痛	Abdominal pain upper	10017926	胃肠道和腹部疼痛（不包括口腔和咽喉）	Gastrointestinal and abdominal pains (excl oral and throat)	10018012	胃肠道系统症状和体征	Gastrointestinal signs and symptoms	10017947	胃肠系统疾病	Gastrointestinal disorders	N	N
nausea	10028813	恶心	10028813	恶心	Nausea	10028817	恶心和呕吐症状	Nausea and vomiting symptoms	10018012	胃肠道系统症状和体征	Gastrointestinal signs and symptoms	10017947	胃肠系统疾病	Gastrointestinal disorders	N	N
duodenal neoplasm	10061825	十二指肠肿瘤	10061825	十二指肠肿瘤	Duodenal neoplasm	10017994	恶性不明确的胃肠道肿瘤（不另分类）	Gastrointestinal neoplasms malignancy unspecified NEC	10017991	胃肠道恶性及性质不明的肿瘤	Gastrointestinal neoplasms malignant and unspecified	10029104	良性、恶性及性质不明的肿瘤（包括囊状和息肉状）	Neoplasms benign, malignant and unspecified (incl cysts and polyps)	N	N
myalgia	10028411	肌痛	10028411	肌痛	Myalgia	10028323	肌肉疼痛	Muscle pains	10028302	肌肉类疾病	Muscle disorders	10028395	各种肌肉骨骼及结缔组织疾病	Musculoskeletal and connective tissue disorders	N	N
headache	10019211	头痛	10019211	头痛	Headache	10019233	各种头痛（不另分类）	Headaches NEC	10019231	各类头痛	Headaches	10029205	各类神经系统疾病	Nervous system disorders	N	N
asthenia	10003549	虚弱	10003549	虚弱	Asthenia	10003550	虚弱状态	Asthenic conditions	10018073	全身系统疾病（不另分类）	General system disorders NEC	10018065	全身性疾病及给药部位各种反应	General disorders and administration site conditions	N	N
weight decreased	10047895	体重降低	10047895	体重降低	Weight decreased	10071941	体检步骤和器官系统状态	Physical examination procedures and organ system status	10071940	体检和器官系统状态主题	Physical examination and organ system status topics	10022891	各类检查	Investigations	N	N
haematochezia	10018836	便血	10018836	便血	Haematochezia	10017958	部位不明的胃肠出血	Non-site specific gastrointestinal haemorrhages	10017959	胃肠系统出血（不另分类）	Gastrointestinal haemorrhages NEC	10017947	胃肠系统疾病	Gastrointestinal disorders	Y	N
pneumonia	10035664	感染性肺炎	10035664	感染性肺炎	Pneumonia	10025101	下呼吸道和肺部感染	Lower respiratory tract and lung infections	10021879	感染-未指明病原	Infections - pathogen unspecified	10021881	感染及侵染类疾病	Infections and infestations	Y	N
anaemia	10002034	贫血	10002034	贫血	Anaemia	10002067	各种贫血（不另分类）	Anaemias NEC	10002086	非溶血性贫血及骨髓抑制	Anaemias nonhaemolytic and marrow depression	10005329	血液及淋巴系统疾病	Blood and lymphatic system disorders	N	N
blood urine present	10018870	尿中带血	10018870	尿中带血	Blood urine present	10046512	各种尿分析（不另分类）	Urinalysis NEC	10038362	肾脏、泌尿道检查及尿液分析	Renal and urinary tract investigations and urinalyses	10022891	各类检查	Investigations	N	N
transient ischaemic attack	10044390	短暂性脑缺血发作	10044390	短暂性脑缺血发作	Transient ischaemic attack	10044376	短暂性脑血管事件	Transient cerebrovascular events	10007963	中枢神经系统血管疾病	Central nervous system vascular disorders	10029205	各类神经系统疾病	Nervous system disorders	Y	N
ileus	10021328	肠梗阻（机能性）	10021328	肠梗阻（机能性）	Ileus	10018009	各种胃肠道狭窄及阻塞（不另分类）	Gastrointestinal stenosis and obstruction NEC	10018008	胃肠道狭窄及梗阻类疾病	Gastrointestinal stenosis and obstruction	10017947	胃肠系统疾病	Gastrointestinal disorders	Y	N
gastroenteritis eosinophilic	10017902	嗜酸细胞性胃肠炎	10017902	嗜酸细胞性胃肠炎	Gastroenteritis eosinophilic	10017921	胃肠道各种炎症（不另分类）	Gastrointestinal inflammatory disorders NEC	10017969	胃肠系统炎症	Gastrointestinal inflammatory conditions	10017947	胃肠系统疾病	Gastrointestinal disorders	N	N
eosinophilic colitis	10057271	嗜酸细胞性结肠炎	10057271	嗜酸细胞性结肠炎	Eosinophilic colitis	10009888	各种结肠炎（不包括感染性的）	Colitis (excl infective)	10017969	胃肠系统炎症	Gastrointestinal inflammatory conditions	10017947	胃肠系统疾病	Gastrointestinal disorders	Y	N
ascites	10003445	腹水	10003445	腹水	Ascites	10034653	腹膜和腹膜后疾病	Peritoneal and retroperitoneal disorders	10034652	腹膜及腹膜后类疾病	Peritoneal and retroperitoneal conditions	10017947	胃肠系统疾病	Gastrointestinal disorders	Y	N
general physical condition abnormal	10058911	一般身体状况异常	10058911	一般身体状况异常	General physical condition abnormal	10071941	体检步骤和器官系统状态	Physical examination procedures and organ system status	10071940	体检和器官系统状态主题	Physical examination and organ system status topics	10022891	各类检查	Investigations	N	N
condition aggravated	10010264	病情恶化	10010264	病情恶化	Condition aggravated	10018072	一般症状和体征（不另分类）	General signs and symptoms NEC	10018073	全身系统疾病（不另分类）	General system disorders NEC	10018065	全身性疾病及给药部位各种反应	General disorders and administration site conditions	N	N
senile dementia	10039966	老年性痴呆	10039966	老年性痴呆	Senile dementia	10012268	各种痴呆（不包括阿尔兹海默型）	Dementia (excl Alzheimer's type)	10057167	精神损害类疾病	Mental impairment disorders	10029205	各类神经系统疾病	Nervous system disorders	Y	N
death	10011906	死亡	10011906	死亡	Death	10011907	死亡和猝死	Death and sudden death	10053172	致命后果	Fatal outcomes	10018065	全身性疾病及给药部位各种反应	General disorders and administration site conditions	Y	N
cardiac failure	10007554	心力衰竭	10007554	心力衰竭	Cardiac failure	10019281	各种心衰（不另分类）	Heart failures NEC	10019280	各类心脏衰竭	Heart failures	10007541	心脏器官疾病	Cardiac disorders	Y	N
disease progression	10061818	疾病进展	10061818	疾病进展	Disease progression	10018072	一般症状和体征（不另分类）	General signs and symptoms NEC	10018073	全身系统疾病（不另分类）	General system disorders NEC	10018065	全身性疾病及给药部位各种反应	General disorders and administration site conditions	N	N
gamma-glutamyltransferase increased	10017693	γ-谷氨酰转移酶升高	10017693	γ-谷氨酰转移酶升高	Gamma-glutamyltransferase increased	10087057	肝胆功能诊断性操作	Hepatobiliary function diagnostic procedures	10019809	肝胆系统检查	Hepatobiliary investigations	10022891	各类检查	Investigations	N	N
blood pressure systolic increased	10005760	收缩压升高	10005760	收缩压升高	Blood pressure systolic increased	10047110	各种血管检查（不另分类）（包括血压）	Vascular tests NEC (incl blood pressure)	10007512	心血管检查（不包括酶检测）	Cardiac and vascular investigations (excl enzyme tests)	10022891	各类检查	Investigations	N	N
condition aggravated	10010264	病情恶化	10010264	病情恶化	Condition aggravated	10018072	一般症状和体征（不另分类）	General signs and symptoms NEC	10018073	全身系统疾病（不另分类）	General system disorders NEC	10018065	全身性疾病及给药部位各种反应	General disorders and administration site conditions	N	N
dyspnoea	10013968	呼吸困难	10013968	呼吸困难	Dyspnoea	10006334	各种呼吸异常	Breathing abnormalities	10038716	呼吸系统疾病（不另分类）	Respiratory disorders NEC	10038738	呼吸系统、胸及纵隔疾病	Respiratory, thoracic and mediastinal disorders	N	N
chest discomfort	10008469	胸部不适	10008469	胸部不适	Chest discomfort	10033372	疼痛和不适（不另分类）	Pain and discomfort NEC	10018073	全身系统疾病（不另分类）	General system disorders NEC	10018065	全身性疾病及给药部位各种反应	General disorders and administration site conditions	N	N
suicidal ideation	10042458	自杀想法	10042458	自杀想法	Suicidal ideation	10042459	自杀和自我伤害行为	Suicidal and self-injurious behaviour	10042460	各种自杀及自我伤害行为（不另分类）	Suicidal and self-injurious behaviours NEC	10037175	精神病类	Psychiatric disorders	Y	N
restlessness	10038743	躁动	10038743	躁动	Restlessness	10021672	身体活动水平升高	Increased physical activity levels	10008401	体力活动变化	Changes in physical activity	10037175	精神病类	Psychiatric disorders	N	N
dyspnoea	10013968	呼吸困难	10013968	呼吸困难	Dyspnoea	10006334	各种呼吸异常	Breathing abnormalities	10038716	呼吸系统疾病（不另分类）	Respiratory disorders NEC	10038738	呼吸系统、胸及纵隔疾病	Respiratory, thoracic and mediastinal disorders	N	N
anxiety	10002855	焦虑	10002855	焦虑	Anxiety	10002869	焦虑症状	Anxiety symptoms	10002861	焦虑症及症状	Anxiety disorders and symptoms	10037175	精神病类	Psychiatric disorders	N	N
palpitations	10033557	心悸	10033557	心悸	Palpitations	10007609	各种心脏体征和症状（不另分类）	Cardiac signs and symptoms NEC	10082206	心脏相关疾病、症状和体征（不另分类）	Cardiac disorders, signs and symptoms NEC	10007541	心脏器官疾病	Cardiac disorders	N	N
tremor	10044565	震颤	10044565	震颤	Tremor	10044566	各种颤抖（不包括先天性）	Tremor (excl congenital)	10028037	运动障碍类（包括帕金森病）	Movement disorders (incl parkinsonism)	10029205	各类神经系统疾病	Nervous system disorders	N	N
aggression	10001488	攻击性	10001488	攻击性	Aggression	10004209	行为和社会关系障碍	Behaviour and socialisation disturbances	10034726	人性格异常及行为混乱	Personality disorders and disturbances in behaviour	10037175	精神病类	Psychiatric disorders	N	N
irritability	10022998	易激惹	10022998	易激惹	Irritability	10014556	情感和情绪障碍（不另分类）	Emotional and mood disturbances NEC	10027946	心境障碍和混乱（不另分类）	Mood disorders and disturbances NEC	10037175	精神病类	Psychiatric disorders	N	N
pain in extremity	10033425	肢体疼痛	10033425	肢体疼痛	Pain in extremity	10068757	肌肉骨骼和结缔组织的各种疼痛与不适	Musculoskeletal and connective tissue pain and discomfort	10028393	肌肉骨骼和结缔组织疾病（不另分类）	Musculoskeletal and connective tissue disorders NEC	10028395	各种肌肉骨骼及结缔组织疾病	Musculoskeletal and connective tissue disorders	N	N
rash	10037844	皮疹	10037844	皮疹	Rash	10052566	出疹、发疹和皮疹（不另分类）	Rashes, eruptions and exanthems NEC	10014982	表皮及真皮状况	Epidermal and dermal conditions	10040785	皮肤及皮下组织类疾病	Skin and subcutaneous tissue disorders	N	N
leukocytosis	10024378	白细胞增多症	10024378	白细胞增多症	Leukocytosis	10024379	各种白细胞增多症（不另分类）	Leukocytoses NEC	10047954	白血球类疾病	White blood cell disorders	10005329	血液及淋巴系统疾病	Blood and lymphatic system disorders	N	N
decreased appetite	10061428	食欲减退	10061428	食欲减退	Decreased appetite	10003022	各种食欲障碍	Appetite disorders	10003018	食欲及一般性营养障碍	Appetite and general nutritional disorders	10027433	代谢及营养类疾病	Metabolism and nutrition disorders	N	N
nightmare	10029412	梦魇	10029412	梦魇	Nightmare	10033920	各种异睡症	Parasomnias	10040991	睡眠异常和混乱	Sleep disorders and disturbances	10037175	精神病类	Psychiatric disorders	N	N
insomnia	10022437	失眠	10022437	失眠	Insomnia	10013510	入睡和睡眠障碍	Disturbances in initiating and maintaining sleep	10040991	睡眠异常和混乱	Sleep disorders and disturbances	10037175	精神病类	Psychiatric disorders	N	N
vertigo	10047340	眩晕	10047340	眩晕	Vertigo	10022398	各种内耳症状和体征	Inner ear signs and symptoms	10022396	内耳及第八颅神经类疾病	Inner ear and VIIIth cranial nerve disorders	10013993	耳及迷路类疾病	Ear and labyrinth disorders	N	N
hypotension	10021097	低血压	10021097	低血压	Hypotension	10057181	血管低血压疾病	Vascular hypotensive disorders	10011954	血压降低和性质不明的血压异常及休克	Decreased and nonspecific blood pressure disorders and shock	10047065	血管与淋巴管类疾病	Vascular disorders	N	N
dizziness	10013573	头晕	10013573	头晕	Dizziness	10029306	神经学症状和体征（不另分类）	Neurological signs and symptoms NEC	10029305	神经类疾病（不另分类）	Neurological disorders NEC	10029205	各类神经系统疾病	Nervous system disorders	N	N
tachycardia	10043071	心动过速	10043071	心动过速	Tachycardia	10037908	心率和节律异常（不另分类）	Rate and rhythm disorders NEC	10007521	心律失常类疾病	Cardiac arrhythmias	10007541	心脏器官疾病	Cardiac disorders	N	N
palpitations	10033557	心悸	10033557	心悸	Palpitations	10007609	各种心脏体征和症状（不另分类）	Cardiac signs and symptoms NEC	10082206	心脏相关疾病、症状和体征（不另分类）	Cardiac disorders, signs and symptoms NEC	10007541	心脏器官疾病	Cardiac disorders	N	N
nervousness	10029216	神经紧张不安	10029216	神经紧张不安	Nervousness	10002869	焦虑症状	Anxiety symptoms	10002861	焦虑症及症状	Anxiety disorders and symptoms	10037175	精神病类	Psychiatric disorders	N	N
anxiety	10002855	焦虑	10002855	焦虑	Anxiety	10002869	焦虑症状	Anxiety symptoms	10002861	焦虑症及症状	Anxiety disorders and symptoms	10037175	精神病类	Psychiatric disorders	N	N
suicidal ideation	10042458	自杀想法	10042458	自杀想法	Suicidal ideation	10042459	自杀和自我伤害行为	Suicidal and self-injurious behaviour	10042460	各种自杀及自我伤害行为（不另分类）	Suicidal and self-injurious behaviours NEC	10037175	精神病类	Psychiatric disorders	Y	N
sleep disorder	10040984	睡眠障碍	10040984	睡眠障碍	Sleep disorder	10040993	睡眠疾病（不另分类）	Sleep disorders NEC	10040991	睡眠异常和混乱	Sleep disorders and disturbances	10037175	精神病类	Psychiatric disorders	N	N
tachycardia	10043071	心动过速	10043071	心动过速	Tachycardia	10037908	心率和节律异常（不另分类）	Rate and rhythm disorders NEC	10007521	心律失常类疾病	Cardiac arrhythmias	10007541	心脏器官疾病	Cardiac disorders	N	N
asthenia	10003549	虚弱	10003549	虚弱	Asthenia	10003550	虚弱状态	Asthenic conditions	10018073	全身系统疾病（不另分类）	General system disorders NEC	10018065	全身性疾病及给药部位各种反应	General disorders and administration site conditions	N	N
cardiac flutter	10052840	心脏扑动	10052840	心脏扑动	Cardiac flutter	10037908	心率和节律异常（不另分类）	Rate and rhythm disorders NEC	10007521	心律失常类疾病	Cardiac arrhythmias	10007541	心脏器官疾病	Cardiac disorders	Y	N
hypotension	10021097	低血压	10021097	低血压	Hypotension	10057181	血管低血压疾病	Vascular hypotensive disorders	10011954	血压降低和性质不明的血压异常及休克	Decreased and nonspecific blood pressure disorders and shock	10047065	血管与淋巴管类疾病	Vascular disorders	N	N
nausea	10028813	恶心	10028813	恶心	Nausea	10028817	恶心和呕吐症状	Nausea and vomiting symptoms	10018012	胃肠道系统症状和体征	Gastrointestinal signs and symptoms	10017947	胃肠系统疾病	Gastrointestinal disorders	N	N
diarrhoea	10012735	腹泻	10012735	腹泻	Diarrhoea	10012736	各种腹泻（不包括感染性的）	Diarrhoea (excl infective)	10017977	胃肠运动及排便状况	Gastrointestinal motility and defaecation conditions	10017947	胃肠系统疾病	Gastrointestinal disorders	N	N
cerebrovascular accident	10008190	脑血管意外	10008190	脑血管意外	Cerebrovascular accident	10007948	中枢神经系统出血和脑血管意外	Central nervous system haemorrhages and cerebrovascular accidents	10007963	中枢神经系统血管疾病	Central nervous system vascular disorders	10029205	各类神经系统疾病	Nervous system disorders	Y	N
vomiting	10047700	呕吐	10047700	呕吐	Vomiting	10028817	恶心和呕吐症状	Nausea and vomiting symptoms	10018012	胃肠道系统症状和体征	Gastrointestinal signs and symptoms	10017947	胃肠系统疾病	Gastrointestinal disorders	N	N
dysphagia	10013950	吞咽困难	10013950	吞咽困难	Dysphagia	10027678	各种胃肠道症状和体征（不另分类）	Gastrointestinal signs and symptoms NEC	10018012	胃肠道系统症状和体征	Gastrointestinal signs and symptoms	10017947	胃肠系统疾病	Gastrointestinal disorders	N	N
oral candidiasis	10030963	口腔念珠菌病	10030963	口腔念珠菌病	Oral candidiasis	10007134	各种念珠菌感染	Candida infections	10017528	真菌感染性疾病	Fungal infectious disorders	10021881	感染及侵染类疾病	Infections and infestations	N	N
diarrhoea	10012735	腹泻	10012735	腹泻	Diarrhoea	10012736	各种腹泻（不包括感染性的）	Diarrhoea (excl infective)	10017977	胃肠运动及排便状况	Gastrointestinal motility and defaecation conditions	10017947	胃肠系统疾病	Gastrointestinal disorders	N	N
myalgia	10028411	肌痛	10028411	肌痛	Myalgia	10028323	肌肉疼痛	Muscle pains	10028302	肌肉类疾病	Muscle disorders	10028395	各种肌肉骨骼及结缔组织疾病	Musculoskeletal and connective tissue disorders	N	N
depression	10012378	抑郁	10012378	抑郁	Depression	10012401	各种抑郁病	Depressive disorders	10012375	抑郁性心境障碍和混乱	Depressed mood disorders and disturbances	10037175	精神病类	Psychiatric disorders	N	N
fatigue	10016256	疲劳	10016256	疲劳	Fatigue	10003550	虚弱状态	Asthenic conditions	10018073	全身系统疾病（不另分类）	General system disorders NEC	10018065	全身性疾病及给药部位各种反应	General disorders and administration site conditions	N	N
dizziness	10013573	头晕	10013573	头晕	Dizziness	10029306	神经学症状和体征（不另分类）	Neurological signs and symptoms NEC	10029305	神经类疾病（不另分类）	Neurological disorders NEC	10029205	各类神经系统疾病	Nervous system disorders	N	N
gingival bleeding	10018276	牙龈出血	10018276	牙龈出血	Gingival bleeding	10055797	各种牙龈出血	Gingival haemorrhages	10044018	牙齿和牙龈类疾病	Dental and gingival conditions	10017947	胃肠系统疾病	Gastrointestinal disorders	N	N
chronic obstructive pulmonary disease	10009033	慢性阻塞性肺疾病	10009033	慢性阻塞性肺疾病	Chronic obstructive pulmonary disease	10006484	支气管痉挛和阻塞	Bronchospasm and obstruction	10006436	支气管系统疾病（不包括肿瘤）	Bronchial disorders (excl neoplasms)	10038738	呼吸系统、胸及纵隔疾病	Respiratory, thoracic and mediastinal disorders	N	N
condition aggravated	10010264	病情恶化	10010264	病情恶化	Condition aggravated	10018072	一般症状和体征（不另分类）	General signs and symptoms NEC	10018073	全身系统疾病（不另分类）	General system disorders NEC	10018065	全身性疾病及给药部位各种反应	General disorders and administration site conditions	N	N
restlessness	10038743	躁动	10038743	躁动	Restlessness	10021672	身体活动水平升高	Increased physical activity levels	10008401	体力活动变化	Changes in physical activity	10037175	精神病类	Psychiatric disorders	N	N
aspiration bronchial	10050777	支气管穿刺	10081453	支气管针吸术	Bronchial aspiration procedure	10006472	呼吸道和胸部各项病理组织学检查	Respiratory tract and thoracic histopathology procedures	10038668	呼吸系统及肺部检查类（不包括血气）	Respiratory and pulmonary investigations (excl blood gases)	10022891	各类检查	Investigations	N	N
insomnia	10022437	失眠	10022437	失眠	Insomnia	10013510	入睡和睡眠障碍	Disturbances in initiating and maintaining sleep	10040991	睡眠异常和混乱	Sleep disorders and disturbances	10037175	精神病类	Psychiatric disorders	N	N
general physical health deterioration	10049438	全身状况恶化	10049438	全身状况恶化	General physical health deterioration	10018072	一般症状和体征（不另分类）	General signs and symptoms NEC	10018073	全身系统疾病（不另分类）	General system disorders NEC	10018065	全身性疾病及给药部位各种反应	General disorders and administration site conditions	N	N
decreased appetite	10061428	食欲减退	10061428	食欲减退	Decreased appetite	10003022	各种食欲障碍	Appetite disorders	10003018	食欲及一般性营养障碍	Appetite and general nutritional disorders	10027433	代谢及营养类疾病	Metabolism and nutrition disorders	N	N
diarrhoea	10012735	腹泻	10012735	腹泻	Diarrhoea	10012736	各种腹泻（不包括感染性的）	Diarrhoea (excl infective)	10017977	胃肠运动及排便状况	Gastrointestinal motility and defaecation conditions	10017947	胃肠系统疾病	Gastrointestinal disorders	N	N
pancreatitis acute	10033647	急性胰腺炎	10033647	急性胰腺炎	Pancreatitis acute	10033646	急性及慢性胰腺炎	Acute and chronic pancreatitis	10015674	胰腺外分泌疾病	Exocrine pancreas conditions	10017947	胃肠系统疾病	Gastrointestinal disorders	Y	Y
diarrhoea haemorrhagic	10012741	出血性腹泻	10012741	出血性腹泻	Diarrhoea haemorrhagic	10012736	各种腹泻（不包括感染性的）	Diarrhoea (excl infective)	10017977	胃肠运动及排便状况	Gastrointestinal motility and defaecation conditions	10017947	胃肠系统疾病	Gastrointestinal disorders	Y	N
aortic aneurysm	10002882	主动脉瘤	10002882	主动脉瘤	Aortic aneurysm	10002889	主动脉瘤和夹层	Aortic aneurysms and dissections	10002363	动脉瘤和动脉夹层	Aneurysms and artery dissections	10047065	血管与淋巴管类疾病	Vascular disorders	N	N
international normalised ratio increased	10022595	国际标准化比率升高	10022595	国际标准化比率升高	International normalised ratio increased	10009728	凝血和出血分析	Coagulation and bleeding analyses	10018851	血液类检查（包括血型）	Haematology investigations (incl blood groups)	10022891	各类检查	Investigations	N	N
myocardial infarction	10028596	心肌梗死	10028596	心肌梗死	Myocardial infarction	10011085	各种缺血性冠状动脉疾病	Ischaemic coronary artery disorders	10011082	冠状动脉类疾病	Coronary artery disorders	10007541	心脏器官疾病	Cardiac disorders	Y	N
vomiting	10047700	呕吐	10047700	呕吐	Vomiting	10028817	恶心和呕吐症状	Nausea and vomiting symptoms	10018012	胃肠道系统症状和体征	Gastrointestinal signs and symptoms	10017947	胃肠系统疾病	Gastrointestinal disorders	N	N
back pain	10003988	背痛	10003988	背痛	Back pain	10068757	肌肉骨骼和结缔组织的各种疼痛与不适	Musculoskeletal and connective tissue pain and discomfort	10028393	肌肉骨骼和结缔组织疾病（不另分类）	Musculoskeletal and connective tissue disorders NEC	10028395	各种肌肉骨骼及结缔组织疾病	Musculoskeletal and connective tissue disorders	N	N
muscular weakness	10028372	肌无力	10028372	肌无力	Muscular weakness	10062913	各种肌无力	Muscle weakness conditions	10028302	肌肉类疾病	Muscle disorders	10028395	各种肌肉骨骼及结缔组织疾病	Musculoskeletal and connective tissue disorders	N	N
oedema peripheral	10030124	外周水肿	10030124	外周水肿	Oedema peripheral	10030113	各种水肿（不另分类）	Oedema NEC	10018073	全身系统疾病（不另分类）	General system disorders NEC	10018065	全身性疾病及给药部位各种反应	General disorders and administration site conditions	N	N
abasia	10049460	步行不能	10017581	步态无力	Gait inability	10017578	行走障碍	Gait disturbances	10018073	全身系统疾病（不另分类）	General system disorders NEC	10018065	全身性疾病及给药部位各种反应	General disorders and administration site conditions	N	N
asthenia	10003549	虚弱	10003549	虚弱	Asthenia	10003550	虚弱状态	Asthenic conditions	10018073	全身系统疾病（不另分类）	General system disorders NEC	10018065	全身性疾病及给药部位各种反应	General disorders and administration site conditions	N	N
nausea	10028813	恶心	10028813	恶心	Nausea	10028817	恶心和呕吐症状	Nausea and vomiting symptoms	10018012	胃肠道系统症状和体征	Gastrointestinal signs and symptoms	10017947	胃肠系统疾病	Gastrointestinal disorders	N	N
condition aggravated	10010264	病情恶化	10010264	病情恶化	Condition aggravated	10018072	一般症状和体征（不另分类）	General signs and symptoms NEC	10018073	全身系统疾病（不另分类）	General system disorders NEC	10018065	全身性疾病及给药部位各种反应	General disorders and administration site conditions	N	N
anxiety	10002855	焦虑	10002855	焦虑	Anxiety	10002869	焦虑症状	Anxiety symptoms	10002861	焦虑症及症状	Anxiety disorders and symptoms	10037175	精神病类	Psychiatric disorders	N	N
decreased appetite	10061428	食欲减退	10061428	食欲减退	Decreased appetite	10003022	各种食欲障碍	Appetite disorders	10003018	食欲及一般性营养障碍	Appetite and general nutritional disorders	10027433	代谢及营养类疾病	Metabolism and nutrition disorders	N	N
myalgia	10028411	肌痛	10028411	肌痛	Myalgia	10028323	肌肉疼痛	Muscle pains	10028302	肌肉类疾病	Muscle disorders	10028395	各种肌肉骨骼及结缔组织疾病	Musculoskeletal and connective tissue disorders	N	N
weight decreased	10047895	体重降低	10047895	体重降低	Weight decreased	10071941	体检步骤和器官系统状态	Physical examination procedures and organ system status	10071940	体检和器官系统状态主题	Physical examination and organ system status topics	10022891	各类检查	Investigations	N	N
diverticulitis	10013538	憩室炎	10013538	憩室炎	Diverticulitis	10017967	腹部和胃肠道感染	Abdominal and gastrointestinal infections	10021879	感染-未指明病原	Infections - pathogen unspecified	10021881	感染及侵染类疾病	Infections and infestations	Y	N
death	10011906	死亡	10011906	死亡	Death	10011907	死亡和猝死	Death and sudden death	10053172	致命后果	Fatal outcomes	10018065	全身性疾病及给药部位各种反应	General disorders and administration site conditions	Y	N
sudden death	10042434	猝死	10042434	猝死	Sudden death	10011907	死亡和猝死	Death and sudden death	10053172	致命后果	Fatal outcomes	10018065	全身性疾病及给药部位各种反应	General disorders and administration site conditions	Y	N
intestinal obstruction	10022687	肠梗阻	10022687	肠梗阻	Intestinal obstruction	10018009	各种胃肠道狭窄及阻塞（不另分类）	Gastrointestinal stenosis and obstruction NEC	10018008	胃肠道狭窄及梗阻类疾病	Gastrointestinal stenosis and obstruction	10017947	胃肠系统疾病	Gastrointestinal disorders	Y	N
pneumothorax	10035759	气胸	10035759	气胸	Pneumothorax	10035761	气胸和胸腔积液（不另分类）	Pneumothorax and pleural effusions NEC	10035597	胸膜类疾病	Pleural disorders	10038738	呼吸系统、胸及纵隔疾病	Respiratory, thoracic and mediastinal disorders	Y	N
pollakiuria	10036018	尿频	10036018	尿频	Pollakiuria	10004995	膀胱和尿道症状	Bladder and urethral symptoms	10046590	各种泌尿道体征和症状	Urinary tract signs and symptoms	10038359	肾脏及泌尿系统疾病	Renal and urinary disorders	N	N
insomnia	10022437	失眠	10022437	失眠	Insomnia	10013510	入睡和睡眠障碍	Disturbances in initiating and maintaining sleep	10040991	睡眠异常和混乱	Sleep disorders and disturbances	10037175	精神病类	Psychiatric disorders	N	N
pain in extremity	10033425	肢体疼痛	10033425	肢体疼痛	Pain in extremity	10068757	肌肉骨骼和结缔组织的各种疼痛与不适	Musculoskeletal and connective tissue pain and discomfort	10028393	肌肉骨骼和结缔组织疾病（不另分类）	Musculoskeletal and connective tissue disorders NEC	10028395	各种肌肉骨骼及结缔组织疾病	Musculoskeletal and connective tissue disorders	N	N
abdominal pain	10000081	腹痛	10000081	腹痛	Abdominal pain	10017926	胃肠道和腹部疼痛（不包括口腔和咽喉）	Gastrointestinal and abdominal pains (excl oral and throat)	10018012	胃肠道系统症状和体征	Gastrointestinal signs and symptoms	10017947	胃肠系统疾病	Gastrointestinal disorders	N	N
weight decreased	10047895	体重降低	10047895	体重降低	Weight decreased	10071941	体检步骤和器官系统状态	Physical examination procedures and organ system status	10071940	体检和器官系统状态主题	Physical examination and organ system status topics	10022891	各类检查	Investigations	N	N
sleep disorder	10040984	睡眠障碍	10040984	睡眠障碍	Sleep disorder	10040993	睡眠疾病（不另分类）	Sleep disorders NEC	10040991	睡眠异常和混乱	Sleep disorders and disturbances	10037175	精神病类	Psychiatric disorders	N	N
fall	10016173	跌倒	10016173	跌倒	Fall	10029511	部位不确定的各种损伤（不另分类）	Non-site specific injuries NEC	10022114	各种损伤（不另分类）	Injuries NEC	10022117	各类损伤、中毒及操作并发症	Injury, poisoning and procedural complications	N	N
blindness transient	10005184	一过性失明	10005184	一过性失明	Blindness transient	10080708	视觉损害和失明（色盲除外）	Visual impairment and blindness (excl colour blindness)	10047518	各种视觉障碍	Vision disorders	10015919	眼器官疾病	Eye disorders	Y	N
myalgia	10028411	肌痛	10028411	肌痛	Myalgia	10028323	肌肉疼痛	Muscle pains	10028302	肌肉类疾病	Muscle disorders	10028395	各种肌肉骨骼及结缔组织疾病	Musculoskeletal and connective tissue disorders	N	N
headache	10019211	头痛	10019211	头痛	Headache	10019233	各种头痛（不另分类）	Headaches NEC	10019231	各类头痛	Headaches	10029205	各类神经系统疾病	Nervous system disorders	N	N
eye disorder	10015916	眼部疾病	10015916	眼部疾病	Eye disorder	10030032	各种眼部疾病（不另分类）	Ocular disorders NEC	10015917	眼类疾病（不另分类）	Eye disorders NEC	10015919	眼器官疾病	Eye disorders	N	N
transient ischaemic attack	10044390	短暂性脑缺血发作	10044390	短暂性脑缺血发作	Transient ischaemic attack	10044376	短暂性脑血管事件	Transient cerebrovascular events	10007963	中枢神经系统血管疾病	Central nervous system vascular disorders	10029205	各类神经系统疾病	Nervous system disorders	Y	N
joint swelling	10023232	关节肿胀	10023232	关节肿胀	Joint swelling	10023226	关节相关症状和体征	Joint related signs and symptoms	10023213	关节类疾病	Joint disorders	10028395	各种肌肉骨骼及结缔组织疾病	Musculoskeletal and connective tissue disorders	N	N
constipation	10010774	便秘	10010774	便秘	Constipation	10017933	各种胃肠道弛缓和动力不足性疾病（不另分类）	Gastrointestinal atonic and hypomotility disorders NEC	10017977	胃肠运动及排便状况	Gastrointestinal motility and defaecation conditions	10017947	胃肠系统疾病	Gastrointestinal disorders	N	N
dizziness	10013573	头晕	10013573	头晕	Dizziness	10029306	神经学症状和体征（不另分类）	Neurological signs and symptoms NEC	10029305	神经类疾病（不另分类）	Neurological disorders NEC	10029205	各类神经系统疾病	Nervous system disorders	N	N
weight decreased	10047895	体重降低	10047895	体重降低	Weight decreased	10071941	体检步骤和器官系统状态	Physical examination procedures and organ system status	10071940	体检和器官系统状态主题	Physical examination and organ system status topics	10022891	各类检查	Investigations	N	N
chronic obstructive pulmonary disease	10009033	慢性阻塞性肺疾病	10009033	慢性阻塞性肺疾病	Chronic obstructive pulmonary disease	10006484	支气管痉挛和阻塞	Bronchospasm and obstruction	10006436	支气管系统疾病（不包括肿瘤）	Bronchial disorders (excl neoplasms)	10038738	呼吸系统、胸及纵隔疾病	Respiratory, thoracic and mediastinal disorders	N	N
condition aggravated	10010264	病情恶化	10010264	病情恶化	Condition aggravated	10018072	一般症状和体征（不另分类）	General signs and symptoms NEC	10018073	全身系统疾病（不另分类）	General system disorders NEC	10018065	全身性疾病及给药部位各种反应	General disorders and administration site conditions	N	N
depressive symptom	10054089	抑郁症状	10054089	抑郁症状	Depressive symptom	10027938	伴忧郁症状的情绪变化	Mood alterations with depressive symptoms	10012375	抑郁性心境障碍和混乱	Depressed mood disorders and disturbances	10037175	精神病类	Psychiatric disorders	N	N
suicide attempt	10042464	实施自杀行为	10042464	实施自杀行为	Suicide attempt	10042459	自杀和自我伤害行为	Suicidal and self-injurious behaviour	10042460	各种自杀及自我伤害行为（不另分类）	Suicidal and self-injurious behaviours NEC	10037175	精神病类	Psychiatric disorders	Y	N
anxiety	10002855	焦虑	10002855	焦虑	Anxiety	10002869	焦虑症状	Anxiety symptoms	10002861	焦虑症及症状	Anxiety disorders and symptoms	10037175	精神病类	Psychiatric disorders	N	N
incorrect dose administered	10064355	给用了不正确的剂量	10064355	给用了不正确的剂量	Incorrect dose administered	10079147	各种产品给用错误和问题	Product administration errors and issues	10079145	用药错误及其他产品使用错误和问题	Medication errors and other product use errors and issues	10022117	各类损伤、中毒及操作并发症	Injury, poisoning and procedural complications	N	N
renal impairment	10062237	肾功能损害	10062237	肾功能损害	Renal impairment	10038443	肾衰和肾损害	Renal failure and impairment	10038430	肾脏各种异常（不包括肾病）	Renal disorders (excl nephropathies)	10038359	肾脏及泌尿系统疾病	Renal and urinary disorders	Y	N
cardiac arrest	10007515	心脏停搏	10007515	心脏停搏	Cardiac arrest	10047283	室性心律失常和心搏停止	Ventricular arrhythmias and cardiac arrest	10007521	心律失常类疾病	Cardiac arrhythmias	10007541	心脏器官疾病	Cardiac disorders	Y	N
arrhythmia	10003119	心律失常	10003119	心律失常	Arrhythmia	10037908	心率和节律异常（不另分类）	Rate and rhythm disorders NEC	10007521	心律失常类疾病	Cardiac arrhythmias	10007541	心脏器官疾病	Cardiac disorders	Y	N
weight decreased	10047895	体重降低	10047895	体重降低	Weight decreased	10071941	体检步骤和器官系统状态	Physical examination procedures and organ system status	10071940	体检和器官系统状态主题	Physical examination and organ system status topics	10022891	各类检查	Investigations	N	N
abdominal discomfort	10000059	腹部不适	10000059	腹部不适	Abdominal discomfort	10027678	各种胃肠道症状和体征（不另分类）	Gastrointestinal signs and symptoms NEC	10018012	胃肠道系统症状和体征	Gastrointestinal signs and symptoms	10017947	胃肠系统疾病	Gastrointestinal disorders	N	N
urticaria	10046735	荨麻疹	10046735	荨麻疹	Urticaria	10046736	各种荨麻疹	Urticarias	10002426	血管性水肿和风疹	Angioedema and urticaria	10040785	皮肤及皮下组织类疾病	Skin and subcutaneous tissue disorders	N	N
diarrhoea	10012735	腹泻	10012735	腹泻	Diarrhoea	10012736	各种腹泻（不包括感染性的）	Diarrhoea (excl infective)	10017977	胃肠运动及排便状况	Gastrointestinal motility and defaecation conditions	10017947	胃肠系统疾病	Gastrointestinal disorders	N	N
nausea	10028813	恶心	10028813	恶心	Nausea	10028817	恶心和呕吐症状	Nausea and vomiting symptoms	10018012	胃肠道系统症状和体征	Gastrointestinal signs and symptoms	10017947	胃肠系统疾病	Gastrointestinal disorders	N	N
headache	10019211	头痛	10019211	头痛	Headache	10019233	各种头痛（不另分类）	Headaches NEC	10019231	各类头痛	Headaches	10029205	各类神经系统疾病	Nervous system disorders	N	N
pain	10033371	疼痛	10033371	疼痛	Pain	10033372	疼痛和不适（不另分类）	Pain and discomfort NEC	10018073	全身系统疾病（不另分类）	General system disorders NEC	10018065	全身性疾病及给药部位各种反应	General disorders and administration site conditions	N	N
rib fracture	10039117	肋骨骨折	10039117	肋骨骨折	Rib fracture	10043467	胸廓骨折和脱臼	Thoracic cage fractures and dislocations	10005942	骨骼及关节损伤	Bone and joint injuries	10022117	各类损伤、中毒及操作并发症	Injury, poisoning and procedural complications	N	N
dyspnoea	10013968	呼吸困难	10013968	呼吸困难	Dyspnoea	10006334	各种呼吸异常	Breathing abnormalities	10038716	呼吸系统疾病（不另分类）	Respiratory disorders NEC	10038738	呼吸系统、胸及纵隔疾病	Respiratory, thoracic and mediastinal disorders	N	N
general physical condition abnormal	10058911	一般身体状况异常	10058911	一般身体状况异常	General physical condition abnormal	10071941	体检步骤和器官系统状态	Physical examination procedures and organ system status	10071940	体检和器官系统状态主题	Physical examination and organ system status topics	10022891	各类检查	Investigations	N	N
anxiety	10002855	焦虑	10002855	焦虑	Anxiety	10002869	焦虑症状	Anxiety symptoms	10002861	焦虑症及症状	Anxiety disorders and symptoms	10037175	精神病类	Psychiatric disorders	N	N
disease recurrence	10061819	疾病复发	10061819	疾病复发	Disease recurrence	10018072	一般症状和体征（不另分类）	General signs and symptoms NEC	10018073	全身系统疾病（不另分类）	General system disorders NEC	10018065	全身性疾病及给药部位各种反应	General disorders and administration site conditions	N	N
fall	10016173	跌倒	10016173	跌倒	Fall	10029511	部位不确定的各种损伤（不另分类）	Non-site specific injuries NEC	10022114	各种损伤（不另分类）	Injuries NEC	10022117	各类损伤、中毒及操作并发症	Injury, poisoning and procedural complications	N	N
pneumonia	10035664	感染性肺炎	10035664	感染性肺炎	Pneumonia	10025101	下呼吸道和肺部感染	Lower respiratory tract and lung infections	10021879	感染-未指明病原	Infections - pathogen unspecified	10021881	感染及侵染类疾病	Infections and infestations	Y	N
tremor	10044565	震颤	10044565	震颤	Tremor	10044566	各种颤抖（不包括先天性）	Tremor (excl congenital)	10028037	运动障碍类（包括帕金森病）	Movement disorders (incl parkinsonism)	10029205	各类神经系统疾病	Nervous system disorders	N	N
drug interaction	10013710	药物相互作用	10013710	药物相互作用	Drug interaction	10022528	各种相互作用	Interactions	10062915	治疗性及非治疗性反应类（不包括毒性）	Therapeutic and nontherapeutic effects (excl toxicity)	10018065	全身性疾病及给药部位各种反应	General disorders and administration site conditions	N	N
coagulopathy	10009802	凝血障碍	10009802	凝血障碍	Coagulopathy	10053567	各种凝血功能障碍	Coagulopathies	10064477	凝血功能障碍和易出血类疾病（血小板减少症除外）	Coagulopathies and bleeding diatheses (excl thrombocytopenic)	10005329	血液及淋巴系统疾病	Blood and lymphatic system disorders	N	N
condition aggravated	10010264	病情恶化	10010264	病情恶化	Condition aggravated	10018072	一般症状和体征（不另分类）	General signs and symptoms NEC	10018073	全身系统疾病（不另分类）	General system disorders NEC	10018065	全身性疾病及给药部位各种反应	General disorders and administration site conditions	N	N
chronic obstructive pulmonary disease	10009033	慢性阻塞性肺疾病	10009033	慢性阻塞性肺疾病	Chronic obstructive pulmonary disease	10006484	支气管痉挛和阻塞	Bronchospasm and obstruction	10006436	支气管系统疾病（不包括肿瘤）	Bronchial disorders (excl neoplasms)	10038738	呼吸系统、胸及纵隔疾病	Respiratory, thoracic and mediastinal disorders	N	N
delirium	10012218	谵妄	10012218	谵妄	Delirium	10012219	各种谵妄	Deliria	10012221	谵妄类（包括意识模糊）	Deliria (incl confusion)	10037175	精神病类	Psychiatric disorders	Y	N
somnolence	10041349	嗜睡	10041349	嗜睡	Somnolence	10013509	意识障碍（不另分类）	Disturbances in consciousness NEC	10029305	神经类疾病（不另分类）	Neurological disorders NEC	10029205	各类神经系统疾病	Nervous system disorders	N	N
dry mouth	10013781	口干	10013781	口干	Dry mouth	10030975	口腔干燥和唾液改变	Oral dryness and saliva altered	10039404	唾液腺疾病类	Salivary gland conditions	10017947	胃肠系统疾病	Gastrointestinal disorders	N	N
chronic obstructive pulmonary disease	10009033	慢性阻塞性肺疾病	10009033	慢性阻塞性肺疾病	Chronic obstructive pulmonary disease	10006484	支气管痉挛和阻塞	Bronchospasm and obstruction	10006436	支气管系统疾病（不包括肿瘤）	Bronchial disorders (excl neoplasms)	10038738	呼吸系统、胸及纵隔疾病	Respiratory, thoracic and mediastinal disorders	N	N
urinary retention	10046555	尿潴留	10046555	尿潴留	Urinary retention	10004995	膀胱和尿道症状	Bladder and urethral symptoms	10046590	各种泌尿道体征和症状	Urinary tract signs and symptoms	10038359	肾脏及泌尿系统疾病	Renal and urinary disorders	Y	N
condition aggravated	10010264	病情恶化	10010264	病情恶化	Condition aggravated	10018072	一般症状和体征（不另分类）	General signs and symptoms NEC	10018073	全身系统疾病（不另分类）	General system disorders NEC	10018065	全身性疾病及给药部位各种反应	General disorders and administration site conditions	N	N
hepatic siderosis	10051659	肝铁质沉着	10090169	肝铁超负荷	Hepatic iron overload	10019689	肝脏代谢紊乱	Hepatic metabolic disorders	10019654	肝脏及肝胆类疾病	Hepatic and hepatobiliary disorders	10019805	肝胆系统疾病	Hepatobiliary disorders	N	N
jaundice	10023126	黄疸	10023126	黄疸	Jaundice	10008636	胆汁淤积和黄疸类病症	Cholestasis and jaundice	10019654	肝脏及肝胆类疾病	Hepatic and hepatobiliary disorders	10019805	肝胆系统疾病	Hepatobiliary disorders	N	N
cholangitis chronic	10061760	慢性胆管炎	10061760	慢性胆管炎	Cholangitis chronic	10004607	胆道感染和炎症	Bile duct infections and inflammations	10004606	胆管系统疾病	Bile duct disorders	10019805	肝胆系统疾病	Hepatobiliary disorders	Y	N
aspartate aminotransferase increased	10003481	天门冬氨酸氨基转移酶升高	10003481	天门冬氨酸氨基转移酶升高	Aspartate aminotransferase increased	10087057	肝胆功能诊断性操作	Hepatobiliary function diagnostic procedures	10019809	肝胆系统检查	Hepatobiliary investigations	10022891	各类检查	Investigations	N	N
alanine aminotransferase increased	10001551	丙氨酸氨基转移酶升高	10001551	丙氨酸氨基转移酶升高	Alanine aminotransferase increased	10087057	肝胆功能诊断性操作	Hepatobiliary function diagnostic procedures	10019809	肝胆系统检查	Hepatobiliary investigations	10022891	各类检查	Investigations	N	N
heart rate increased	10019303	心率升高	10019303	心率升高	Heart rate increased	10053103	心率和脉搏检查	Heart rate and pulse investigations	10007512	心血管检查（不包括酶检测）	Cardiac and vascular investigations (excl enzyme tests)	10022891	各类检查	Investigations	N	N
initial insomnia	10022035	入睡困难	10022035	入睡困难	Initial insomnia	10013510	入睡和睡眠障碍	Disturbances in initiating and maintaining sleep	10040991	睡眠异常和混乱	Sleep disorders and disturbances	10037175	精神病类	Psychiatric disorders	N	N
muscle spasms	10028334	肌痉挛	10028334	肌痉挛	Muscle spasms	10028326	肌肉相关症状和体征（不另分类）	Muscle related signs and symptoms NEC	10028302	肌肉类疾病	Muscle disorders	10028395	各种肌肉骨骼及结缔组织疾病	Musculoskeletal and connective tissue disorders	N	N
gamma-glutamyltransferase increased	10017693	γ-谷氨酰转移酶升高	10017693	γ-谷氨酰转移酶升高	Gamma-glutamyltransferase increased	10087057	肝胆功能诊断性操作	Hepatobiliary function diagnostic procedures	10019809	肝胆系统检查	Hepatobiliary investigations	10022891	各类检查	Investigations	N	N
diarrhoea	10012735	腹泻	10012735	腹泻	Diarrhoea	10012736	各种腹泻（不包括感染性的）	Diarrhoea (excl infective)	10017977	胃肠运动及排便状况	Gastrointestinal motility and defaecation conditions	10017947	胃肠系统疾病	Gastrointestinal disorders	N	N
dyspnoea	10013968	呼吸困难	10013968	呼吸困难	Dyspnoea	10006334	各种呼吸异常	Breathing abnormalities	10038716	呼吸系统疾病（不另分类）	Respiratory disorders NEC	10038738	呼吸系统、胸及纵隔疾病	Respiratory, thoracic and mediastinal disorders	N	N
abdominal pain upper	10000087	上腹痛	10000087	上腹痛	Abdominal pain upper	10017926	胃肠道和腹部疼痛（不包括口腔和咽喉）	Gastrointestinal and abdominal pains (excl oral and throat)	10018012	胃肠道系统症状和体征	Gastrointestinal signs and symptoms	10017947	胃肠系统疾病	Gastrointestinal disorders	N	N
nausea	10028813	恶心	10028813	恶心	Nausea	10028817	恶心和呕吐症状	Nausea and vomiting symptoms	10018012	胃肠道系统症状和体征	Gastrointestinal signs and symptoms	10017947	胃肠系统疾病	Gastrointestinal disorders	N	N
headache	10019211	头痛	10019211	头痛	Headache	10019233	各种头痛（不另分类）	Headaches NEC	10019231	各类头痛	Headaches	10029205	各类神经系统疾病	Nervous system disorders	N	N
flank pain	10016750	腰肋疼痛	10016750	腰肋疼痛	Flank pain	10068757	肌肉骨骼和结缔组织的各种疼痛与不适	Musculoskeletal and connective tissue pain and discomfort	10028393	肌肉骨骼和结缔组织疾病（不另分类）	Musculoskeletal and connective tissue disorders NEC	10028395	各种肌肉骨骼及结缔组织疾病	Musculoskeletal and connective tissue disorders	N	N
tremor	10044565	震颤	10044565	震颤	Tremor	10044566	各种颤抖（不包括先天性）	Tremor (excl congenital)	10028037	运动障碍类（包括帕金森病）	Movement disorders (incl parkinsonism)	10029205	各类神经系统疾病	Nervous system disorders	N	N
alanine aminotransferase increased	10001551	丙氨酸氨基转移酶升高	10001551	丙氨酸氨基转移酶升高	Alanine aminotransferase increased	10087057	肝胆功能诊断性操作	Hepatobiliary function diagnostic procedures	10019809	肝胆系统检查	Hepatobiliary investigations	10022891	各类检查	Investigations	N	N
haemoglobin decreased	10018884	血红蛋白降低	10018884	血红蛋白降低	Haemoglobin decreased	10038148	各种红细胞分析	Red blood cell analyses	10018851	血液类检查（包括血型）	Haematology investigations (incl blood groups)	10022891	各类检查	Investigations	N	N
muscle atrophy	10028289	肌肉萎缩	10028289	肌肉萎缩	Muscle atrophy	10028326	肌肉相关症状和体征（不另分类）	Muscle related signs and symptoms NEC	10028302	肌肉类疾病	Muscle disorders	10028395	各种肌肉骨骼及结缔组织疾病	Musculoskeletal and connective tissue disorders	N	N
aspartate aminotransferase increased	10003481	天门冬氨酸氨基转移酶升高	10003481	天门冬氨酸氨基转移酶升高	Aspartate aminotransferase increased	10087057	肝胆功能诊断性操作	Hepatobiliary function diagnostic procedures	10019809	肝胆系统检查	Hepatobiliary investigations	10022891	各类检查	Investigations	N	N
gamma-glutamyltransferase increased	10017693	γ-谷氨酰转移酶升高	10017693	γ-谷氨酰转移酶升高	Gamma-glutamyltransferase increased	10087057	肝胆功能诊断性操作	Hepatobiliary function diagnostic procedures	10019809	肝胆系统检查	Hepatobiliary investigations	10022891	各类检查	Investigations	N	N
neuropathy peripheral	10029331	周围神经病变	10029331	周围神经病变	Neuropathy peripheral	10034607	各种周围神经疾病（不另分类）	Peripheral neuropathies NEC	10034606	外周神经类疾病	Peripheral neuropathies	10029205	各类神经系统疾病	Nervous system disorders	Y	N
angioedema	10002424	血管性水肿	10002424	血管性水肿	Angioedema	10002425	各种血管性水肿	Angioedemas	10002426	血管性水肿和风疹	Angioedema and urticaria	10040785	皮肤及皮下组织类疾病	Skin and subcutaneous tissue disorders	Y	Y
abdominal pain	10000081	腹痛	10000081	腹痛	Abdominal pain	10017926	胃肠道和腹部疼痛（不包括口腔和咽喉）	Gastrointestinal and abdominal pains (excl oral and throat)	10018012	胃肠道系统症状和体征	Gastrointestinal signs and symptoms	10017947	胃肠系统疾病	Gastrointestinal disorders	N	N
headache	10019211	头痛	10019211	头痛	Headache	10019233	各种头痛（不另分类）	Headaches NEC	10019231	各类头痛	Headaches	10029205	各类神经系统疾病	Nervous system disorders	N	N
diarrhoea	10012735	腹泻	10012735	腹泻	Diarrhoea	10012736	各种腹泻（不包括感染性的）	Diarrhoea (excl infective)	10017977	胃肠运动及排便状况	Gastrointestinal motility and defaecation conditions	10017947	胃肠系统疾病	Gastrointestinal disorders	N	N
myalgia	10028411	肌痛	10028411	肌痛	Myalgia	10028323	肌肉疼痛	Muscle pains	10028302	肌肉类疾病	Muscle disorders	10028395	各种肌肉骨骼及结缔组织疾病	Musculoskeletal and connective tissue disorders	N	N
vomiting	10047700	呕吐	10047700	呕吐	Vomiting	10028817	恶心和呕吐症状	Nausea and vomiting symptoms	10018012	胃肠道系统症状和体征	Gastrointestinal signs and symptoms	10017947	胃肠系统疾病	Gastrointestinal disorders	N	N
tachycardia	10043071	心动过速	10043071	心动过速	Tachycardia	10037908	心率和节律异常（不另分类）	Rate and rhythm disorders NEC	10007521	心律失常类疾病	Cardiac arrhythmias	10007541	心脏器官疾病	Cardiac disorders	N	N
tachycardia	10043071	心动过速	10043071	心动过速	Tachycardia	10037908	心率和节律异常（不另分类）	Rate and rhythm disorders NEC	10007521	心律失常类疾病	Cardiac arrhythmias	10007541	心脏器官疾病	Cardiac disorders	N	N
dyspnoea	10013968	呼吸困难	10013968	呼吸困难	Dyspnoea	10006334	各种呼吸异常	Breathing abnormalities	10038716	呼吸系统疾病（不另分类）	Respiratory disorders NEC	10038738	呼吸系统、胸及纵隔疾病	Respiratory, thoracic and mediastinal disorders	N	N
ventricular extrasystoles	10047289	室性期外收缩	10047289	室性期外收缩	Ventricular extrasystoles	10047283	室性心律失常和心搏停止	Ventricular arrhythmias and cardiac arrest	10007521	心律失常类疾病	Cardiac arrhythmias	10007541	心脏器官疾病	Cardiac disorders	N	N
death	10011906	死亡	10011906	死亡	Death	10011907	死亡和猝死	Death and sudden death	10053172	致命后果	Fatal outcomes	10018065	全身性疾病及给药部位各种反应	General disorders and administration site conditions	Y	N
breast cancer male	10061020	男性乳腺癌	10061020	男性乳腺癌	Breast cancer male	10006290	乳腺和乳头恶性肿瘤	Breast and nipple neoplasms malignant	10006291	乳腺恶性及性质不明的肿瘤（包括乳头）	Breast neoplasms malignant and unspecified (incl nipple)	10029104	良性、恶性及性质不明的肿瘤（包括囊状和息肉状）	Neoplasms benign, malignant and unspecified (incl cysts and polyps)	Y	N
gastrointestinal haemorrhage	10017955	胃肠出血	10017955	胃肠出血	Gastrointestinal haemorrhage	10017958	部位不明的胃肠出血	Non-site specific gastrointestinal haemorrhages	10017959	胃肠系统出血（不另分类）	Gastrointestinal haemorrhages NEC	10017947	胃肠系统疾病	Gastrointestinal disorders	Y	N
vomiting	10047700	呕吐	10047700	呕吐	Vomiting	10028817	恶心和呕吐症状	Nausea and vomiting symptoms	10018012	胃肠道系统症状和体征	Gastrointestinal signs and symptoms	10017947	胃肠系统疾病	Gastrointestinal disorders	N	N
confusional state	10010305	意识模糊状态	10010305	意识模糊状态	Confusional state	10010301	精神错乱和定向障碍	Confusion and disorientation	10012221	谵妄类（包括意识模糊）	Deliria (incl confusion)	10037175	精神病类	Psychiatric disorders	N	N
disorientation	10013395	定向力障碍	10013395	定向力障碍	Disorientation	10010301	精神错乱和定向障碍	Confusion and disorientation	10012221	谵妄类（包括意识模糊）	Deliria (incl confusion)	10037175	精神病类	Psychiatric disorders	N	N
decreased appetite	10061428	食欲减退	10061428	食欲减退	Decreased appetite	10003022	各种食欲障碍	Appetite disorders	10003018	食欲及一般性营养障碍	Appetite and general nutritional disorders	10027433	代谢及营养类疾病	Metabolism and nutrition disorders	N	N
depressed mood	10012374	心境抑郁	10012374	心境抑郁	Depressed mood	10027938	伴忧郁症状的情绪变化	Mood alterations with depressive symptoms	10012375	抑郁性心境障碍和混乱	Depressed mood disorders and disturbances	10037175	精神病类	Psychiatric disorders	N	N
diarrhoea	10012735	腹泻	10012735	腹泻	Diarrhoea	10012736	各种腹泻（不包括感染性的）	Diarrhoea (excl infective)	10017977	胃肠运动及排便状况	Gastrointestinal motility and defaecation conditions	10017947	胃肠系统疾病	Gastrointestinal disorders	N	N
fall	10016173	跌倒	10016173	跌倒	Fall	10029511	部位不确定的各种损伤（不另分类）	Non-site specific injuries NEC	10022114	各种损伤（不另分类）	Injuries NEC	10022117	各类损伤、中毒及操作并发症	Injury, poisoning and procedural complications	N	N
fatigue	10016256	疲劳	10016256	疲劳	Fatigue	10003550	虚弱状态	Asthenic conditions	10018073	全身系统疾病（不另分类）	General system disorders NEC	10018065	全身性疾病及给药部位各种反应	General disorders and administration site conditions	N	N
haemoptysis	10018964	咯血	10018964	咯血	Haemoptysis	10011233	咳嗽和相关症状	Coughing and associated symptoms	10038716	呼吸系统疾病（不另分类）	Respiratory disorders NEC	10038738	呼吸系统、胸及纵隔疾病	Respiratory, thoracic and mediastinal disorders	N	N
decreased appetite	10061428	食欲减退	10061428	食欲减退	Decreased appetite	10003022	各种食欲障碍	Appetite disorders	10003018	食欲及一般性营养障碍	Appetite and general nutritional disorders	10027433	代谢及营养类疾病	Metabolism and nutrition disorders	N	N
blood pressure decreased	10005734	血压降低	10005734	血压降低	Blood pressure decreased	10047110	各种血管检查（不另分类）（包括血压）	Vascular tests NEC (incl blood pressure)	10007512	心血管检查（不包括酶检测）	Cardiac and vascular investigations (excl enzyme tests)	10022891	各类检查	Investigations	N	N
dyspnoea	10013968	呼吸困难	10013968	呼吸困难	Dyspnoea	10006334	各种呼吸异常	Breathing abnormalities	10038716	呼吸系统疾病（不另分类）	Respiratory disorders NEC	10038738	呼吸系统、胸及纵隔疾病	Respiratory, thoracic and mediastinal disorders	N	N
laceration	10023572	裂伤	10058818	皮肤撕裂伤	Skin laceration	10027699	各种皮肤损伤（不另分类）	Skin injuries NEC	10022114	各种损伤（不另分类）	Injuries NEC	10022117	各类损伤、中毒及操作并发症	Injury, poisoning and procedural complications	N	N
electrolyte imbalance	10014418	电解质失衡	10014418	电解质失衡	Electrolyte imbalance	10014419	电解质平衡失调（不另分类）	Electrolyte imbalance NEC	10014412	电解质及液体平衡状况	Electrolyte and fluid balance conditions	10027433	代谢及营养类疾病	Metabolism and nutrition disorders	N	N
abdominal pain	10000081	腹痛	10000081	腹痛	Abdominal pain	10017926	胃肠道和腹部疼痛（不包括口腔和咽喉）	Gastrointestinal and abdominal pains (excl oral and throat)	10018012	胃肠道系统症状和体征	Gastrointestinal signs and symptoms	10017947	胃肠系统疾病	Gastrointestinal disorders	N	N
influenza	10022000	流行性感冒	10022000	流行性感冒	Influenza	10022005	流感病毒感染	Influenza viral infections	10047438	病毒感染性疾病	Viral infectious disorders	10021881	感染及侵染类疾病	Infections and infestations	N	N
multi-organ failure	10028154	多器官衰竭	10077361	多器官功能不全综合征	Multiple organ dysfunction syndrome	10018072	一般症状和体征（不另分类）	General signs and symptoms NEC	10018073	全身系统疾病（不另分类）	General system disorders NEC	10018065	全身性疾病及给药部位各种反应	General disorders and administration site conditions	Y	N
viral infection	10047461	病毒感染	10047461	病毒感染	Viral infection	10047465	各种病毒感染（不另分类）	Viral infections NEC	10047438	病毒感染性疾病	Viral infectious disorders	10021881	感染及侵染类疾病	Infections and infestations	N	N
encephalopathy	10014625	脑病	10014625	脑病	Encephalopathy	10014632	各种脑病（不另分类）	Encephalopathies NEC	10014623	各类脑病	Encephalopathies	10029205	各类神经系统疾病	Nervous system disorders	Y	N
eye swelling	10015967	眼肿	10015967	眼肿	Eye swelling	10030032	各种眼部疾病（不另分类）	Ocular disorders NEC	10015917	眼类疾病（不另分类）	Eye disorders NEC	10015919	眼器官疾病	Eye disorders	N	N
blood glucose increased	10005557	血葡萄糖升高	10005557	血葡萄糖升高	Blood glucose increased	10007217	碳水化合物耐受性分析（包括糖尿病）	Carbohydrate tolerance analyses (incl diabetes)	10027432	代谢、营养和血气检查	Metabolic, nutritional and blood gas investigations	10022891	各类检查	Investigations	N	N
chronic obstructive pulmonary disease	10009033	慢性阻塞性肺疾病	10009033	慢性阻塞性肺疾病	Chronic obstructive pulmonary disease	10006484	支气管痉挛和阻塞	Bronchospasm and obstruction	10006436	支气管系统疾病（不包括肿瘤）	Bronchial disorders (excl neoplasms)	10038738	呼吸系统、胸及纵隔疾病	Respiratory, thoracic and mediastinal disorders	N	N
discomfort	10013082	不适	10013082	不适	Discomfort	10033372	疼痛和不适（不另分类）	Pain and discomfort NEC	10018073	全身系统疾病（不另分类）	General system disorders NEC	10018065	全身性疾病及给药部位各种反应	General disorders and administration site conditions	N	N
cardiopulmonary failure	10051093	心肺衰竭	10051093	心肺衰竭	Cardiopulmonary failure	10019281	各种心衰（不另分类）	Heart failures NEC	10019280	各类心脏衰竭	Heart failures	10007541	心脏器官疾病	Cardiac disorders	Y	N
respiratory failure	10038695	呼吸衰竭	10038695	呼吸衰竭	Respiratory failure	10052549	各种呼吸衰竭（不包括新生儿）	Respiratory failures (excl neonatal)	10038716	呼吸系统疾病（不另分类）	Respiratory disorders NEC	10038738	呼吸系统、胸及纵隔疾病	Respiratory, thoracic and mediastinal disorders	Y	N
bacterial infection	10060945	细菌性感染	10060945	细菌性感染	Bacterial infection	10004047	各种细菌感染（不另分类）	Bacterial infections NEC	10004018	细菌感染性疾病	Bacterial infectious disorders	10021881	感染及侵染类疾病	Infections and infestations	N	N
myalgia	10028411	肌痛	10028411	肌痛	Myalgia	10028323	肌肉疼痛	Muscle pains	10028302	肌肉类疾病	Muscle disorders	10028395	各种肌肉骨骼及结缔组织疾病	Musculoskeletal and connective tissue disorders	N	N
nodule	10054107	结节	10054107	结节	Nodule	10057175	各种肿块状况（不另分类）	Mass conditions NEC	10007867	组织疾病（不另分类）	Tissue disorders NEC	10018065	全身性疾病及给药部位各种反应	General disorders and administration site conditions	N	N
pharyngeal oedema	10034829	咽部水肿	10034829	咽部水肿	Pharyngeal oedema	10034823	各种咽部疾病（不包括感染和肿瘤）	Pharyngeal disorders (excl infections and neoplasms)	10046304	上呼吸道疾病（不包括感染）	Upper respiratory tract disorders (excl infections)	10038738	呼吸系统、胸及纵隔疾病	Respiratory, thoracic and mediastinal disorders	N	N
dyspnoea	10013968	呼吸困难	10013968	呼吸困难	Dyspnoea	10006334	各种呼吸异常	Breathing abnormalities	10038716	呼吸系统疾病（不另分类）	Respiratory disorders NEC	10038738	呼吸系统、胸及纵隔疾病	Respiratory, thoracic and mediastinal disorders	N	N
insomnia	10022437	失眠	10022437	失眠	Insomnia	10013510	入睡和睡眠障碍	Disturbances in initiating and maintaining sleep	10040991	睡眠异常和混乱	Sleep disorders and disturbances	10037175	精神病类	Psychiatric disorders	N	N
dysphagia	10013950	吞咽困难	10013950	吞咽困难	Dysphagia	10027678	各种胃肠道症状和体征（不另分类）	Gastrointestinal signs and symptoms NEC	10018012	胃肠道系统症状和体征	Gastrointestinal signs and symptoms	10017947	胃肠系统疾病	Gastrointestinal disorders	N	N
tongue disorder	10043951	舌病	10043951	舌病	Tongue disorder	10043954	舌异常	Tongue disorders	10043946	舌疾病	Tongue conditions	10017947	胃肠系统疾病	Gastrointestinal disorders	N	N
pharyngeal disorder	10067353	咽部疾病	10067353	咽部疾病	Pharyngeal disorder	10034823	各种咽部疾病（不包括感染和肿瘤）	Pharyngeal disorders (excl infections and neoplasms)	10046304	上呼吸道疾病（不包括感染）	Upper respiratory tract disorders (excl infections)	10038738	呼吸系统、胸及纵隔疾病	Respiratory, thoracic and mediastinal disorders	N	N
depression	10012378	抑郁	10012378	抑郁	Depression	10012401	各种抑郁病	Depressive disorders	10012375	抑郁性心境障碍和混乱	Depressed mood disorders and disturbances	10037175	精神病类	Psychiatric disorders	N	N
muscle spasms	10028334	肌痉挛	10028334	肌痉挛	Muscle spasms	10028326	肌肉相关症状和体征（不另分类）	Muscle related signs and symptoms NEC	10028302	肌肉类疾病	Muscle disorders	10028395	各种肌肉骨骼及结缔组织疾病	Musculoskeletal and connective tissue disorders	N	N
hyperhidrosis	10020642	多汗	10020642	多汗	Hyperhidrosis	10002982	顶浆分泌腺和小汗腺疾病	Apocrine and eccrine gland disorders	10040798	皮肤附属物各种状况	Skin appendage conditions	10040785	皮肤及皮下组织类疾病	Skin and subcutaneous tissue disorders	N	N
disorientation	10013395	定向力障碍	10013395	定向力障碍	Disorientation	10010301	精神错乱和定向障碍	Confusion and disorientation	10012221	谵妄类（包括意识模糊）	Deliria (incl confusion)	10037175	精神病类	Psychiatric disorders	N	N
depression	10012378	抑郁	10012378	抑郁	Depression	10012401	各种抑郁病	Depressive disorders	10012375	抑郁性心境障碍和混乱	Depressed mood disorders and disturbances	10037175	精神病类	Psychiatric disorders	N	N
hypokalaemia	10021015	低钾血症	10021015	低钾血症	Hypokalaemia	10036451	钾平衡失调	Potassium imbalance	10014412	电解质及液体平衡状况	Electrolyte and fluid balance conditions	10027433	代谢及营养类疾病	Metabolism and nutrition disorders	Y	N
anxiety	10002855	焦虑	10002855	焦虑	Anxiety	10002869	焦虑症状	Anxiety symptoms	10002861	焦虑症及症状	Anxiety disorders and symptoms	10037175	精神病类	Psychiatric disorders	N	N
panic attack	10033664	惊恐发作	10033664	惊恐发作	Panic attack	10068300	惊恐发作和惊恐障碍	Panic attacks and disorders	10002861	焦虑症及症状	Anxiety disorders and symptoms	10037175	精神病类	Psychiatric disorders	N	N
norovirus test positive	10070379	诺如病毒检测阳性	10070379	诺如病毒检测阳性	Norovirus test positive	10047490	病毒鉴定和血清学	Virus identification and serology	10027529	微生物和血清检查	Microbiology and serology investigations	10022891	各类检查	Investigations	N	N
ventricular extrasystoles	10047289	室性期外收缩	10047289	室性期外收缩	Ventricular extrasystoles	10047283	室性心律失常和心搏停止	Ventricular arrhythmias and cardiac arrest	10007521	心律失常类疾病	Cardiac arrhythmias	10007541	心脏器官疾病	Cardiac disorders	N	N
atrial fibrillation	10003658	房颤	10003658	房颤	Atrial fibrillation	10042600	各种室上性心律失常	Supraventricular arrhythmias	10007521	心律失常类疾病	Cardiac arrhythmias	10007541	心脏器官疾病	Cardiac disorders	Y	N
memory impairment	10027175	记忆受损	10027175	记忆受损	Memory impairment	10027177	记忆力丧失（不包括痴呆）	Memory loss (excl dementia)	10057167	精神损害类疾病	Mental impairment disorders	10029205	各类神经系统疾病	Nervous system disorders	N	N
emphysema	10014561	肺气肿	10014561	肺气肿	Emphysema	10033979	实质性肺疾病（不另分类）	Parenchymal lung disorders NEC	10024967	下呼吸道疾病（阻塞和感染除外）	Lower respiratory tract disorders (excl obstruction and infection)	10038738	呼吸系统、胸及纵隔疾病	Respiratory, thoracic and mediastinal disorders	N	N
dyspnoea	10013968	呼吸困难	10013968	呼吸困难	Dyspnoea	10006334	各种呼吸异常	Breathing abnormalities	10038716	呼吸系统疾病（不另分类）	Respiratory disorders NEC	10038738	呼吸系统、胸及纵隔疾病	Respiratory, thoracic and mediastinal disorders	N	N
condition aggravated	10010264	病情恶化	10010264	病情恶化	Condition aggravated	10018072	一般症状和体征（不另分类）	General signs and symptoms NEC	10018073	全身系统疾病（不另分类）	General system disorders NEC	10018065	全身性疾病及给药部位各种反应	General disorders and administration site conditions	N	N
tremor	10044565	震颤	10044565	震颤	Tremor	10044566	各种颤抖（不包括先天性）	Tremor (excl congenital)	10028037	运动障碍类（包括帕金森病）	Movement disorders (incl parkinsonism)	10029205	各类神经系统疾病	Nervous system disorders	N	N
gait disturbance	10017577	步态障碍	10017577	步态障碍	Gait disturbance	10017578	行走障碍	Gait disturbances	10018073	全身系统疾病（不另分类）	General system disorders NEC	10018065	全身性疾病及给药部位各种反应	General disorders and administration site conditions	N	N
tachyarrhythmia	10049447	快速性心律失常	10049447	快速性心律失常	Tachyarrhythmia	10037908	心率和节律异常（不另分类）	Rate and rhythm disorders NEC	10007521	心律失常类疾病	Cardiac arrhythmias	10007541	心脏器官疾病	Cardiac disorders	N	N
suicidal ideation	10042458	自杀想法	10042458	自杀想法	Suicidal ideation	10042459	自杀和自我伤害行为	Suicidal and self-injurious behaviour	10042460	各种自杀及自我伤害行为（不另分类）	Suicidal and self-injurious behaviours NEC	10037175	精神病类	Psychiatric disorders	Y	N
insomnia	10022437	失眠	10022437	失眠	Insomnia	10013510	入睡和睡眠障碍	Disturbances in initiating and maintaining sleep	10040991	睡眠异常和混乱	Sleep disorders and disturbances	10037175	精神病类	Psychiatric disorders	N	N
nausea	10028813	恶心	10028813	恶心	Nausea	10028817	恶心和呕吐症状	Nausea and vomiting symptoms	10018012	胃肠道系统症状和体征	Gastrointestinal signs and symptoms	10017947	胃肠系统疾病	Gastrointestinal disorders	N	N
vomiting	10047700	呕吐	10047700	呕吐	Vomiting	10028817	恶心和呕吐症状	Nausea and vomiting symptoms	10018012	胃肠道系统症状和体征	Gastrointestinal signs and symptoms	10017947	胃肠系统疾病	Gastrointestinal disorders	N	N
diarrhoea	10012735	腹泻	10012735	腹泻	Diarrhoea	10012736	各种腹泻（不包括感染性的）	Diarrhoea (excl infective)	10017977	胃肠运动及排便状况	Gastrointestinal motility and defaecation conditions	10017947	胃肠系统疾病	Gastrointestinal disorders	N	N
nausea	10028813	恶心	10028813	恶心	Nausea	10028817	恶心和呕吐症状	Nausea and vomiting symptoms	10018012	胃肠道系统症状和体征	Gastrointestinal signs and symptoms	10017947	胃肠系统疾病	Gastrointestinal disorders	N	N
cardiac arrest	10007515	心脏停搏	10007515	心脏停搏	Cardiac arrest	10047283	室性心律失常和心搏停止	Ventricular arrhythmias and cardiac arrest	10007521	心律失常类疾病	Cardiac arrhythmias	10007541	心脏器官疾病	Cardiac disorders	Y	N
decreased appetite	10061428	食欲减退	10061428	食欲减退	Decreased appetite	10003022	各种食欲障碍	Appetite disorders	10003018	食欲及一般性营养障碍	Appetite and general nutritional disorders	10027433	代谢及营养类疾病	Metabolism and nutrition disorders	N	N
depression	10012378	抑郁	10012378	抑郁	Depression	10012401	各种抑郁病	Depressive disorders	10012375	抑郁性心境障碍和混乱	Depressed mood disorders and disturbances	10037175	精神病类	Psychiatric disorders	N	N
nausea	10028813	恶心	10028813	恶心	Nausea	10028817	恶心和呕吐症状	Nausea and vomiting symptoms	10018012	胃肠道系统症状和体征	Gastrointestinal signs and symptoms	10017947	胃肠系统疾病	Gastrointestinal disorders	N	N
insomnia	10022437	失眠	10022437	失眠	Insomnia	10013510	入睡和睡眠障碍	Disturbances in initiating and maintaining sleep	10040991	睡眠异常和混乱	Sleep disorders and disturbances	10037175	精神病类	Psychiatric disorders	N	N
fatigue	10016256	疲劳	10016256	疲劳	Fatigue	10003550	虚弱状态	Asthenic conditions	10018073	全身系统疾病（不另分类）	General system disorders NEC	10018065	全身性疾病及给药部位各种反应	General disorders and administration site conditions	N	N
muscular weakness	10028372	肌无力	10028372	肌无力	Muscular weakness	10062913	各种肌无力	Muscle weakness conditions	10028302	肌肉类疾病	Muscle disorders	10028395	各种肌肉骨骼及结缔组织疾病	Musculoskeletal and connective tissue disorders	N	N
diarrhoea	10012735	腹泻	10012735	腹泻	Diarrhoea	10012736	各种腹泻（不包括感染性的）	Diarrhoea (excl infective)	10017977	胃肠运动及排便状况	Gastrointestinal motility and defaecation conditions	10017947	胃肠系统疾病	Gastrointestinal disorders	N	N
anxiety	10002855	焦虑	10002855	焦虑	Anxiety	10002869	焦虑症状	Anxiety symptoms	10002861	焦虑症及症状	Anxiety disorders and symptoms	10037175	精神病类	Psychiatric disorders	N	N
anxiety	10002855	焦虑	10002855	焦虑	Anxiety	10002869	焦虑症状	Anxiety symptoms	10002861	焦虑症及症状	Anxiety disorders and symptoms	10037175	精神病类	Psychiatric disorders	N	N
tremor	10044565	震颤	10044565	震颤	Tremor	10044566	各种颤抖（不包括先天性）	Tremor (excl congenital)	10028037	运动障碍类（包括帕金森病）	Movement disorders (incl parkinsonism)	10029205	各类神经系统疾病	Nervous system disorders	N	N
restlessness	10038743	躁动	10038743	躁动	Restlessness	10021672	身体活动水平升高	Increased physical activity levels	10008401	体力活动变化	Changes in physical activity	10037175	精神病类	Psychiatric disorders	N	N
confusional state	10010305	意识模糊状态	10010305	意识模糊状态	Confusional state	10010301	精神错乱和定向障碍	Confusion and disorientation	10012221	谵妄类（包括意识模糊）	Deliria (incl confusion)	10037175	精神病类	Psychiatric disorders	N	N
agitation	10001497	激越	10001497	激越	Agitation	10002869	焦虑症状	Anxiety symptoms	10002861	焦虑症及症状	Anxiety disorders and symptoms	10037175	精神病类	Psychiatric disorders	N	N
depression	10012378	抑郁	10012378	抑郁	Depression	10012401	各种抑郁病	Depressive disorders	10012375	抑郁性心境障碍和混乱	Depressed mood disorders and disturbances	10037175	精神病类	Psychiatric disorders	N	N
condition aggravated	10010264	病情恶化	10010264	病情恶化	Condition aggravated	10018072	一般症状和体征（不另分类）	General signs and symptoms NEC	10018073	全身系统疾病（不另分类）	General system disorders NEC	10018065	全身性疾病及给药部位各种反应	General disorders and administration site conditions	N	N
chronic obstructive pulmonary disease	10009033	慢性阻塞性肺疾病	10009033	慢性阻塞性肺疾病	Chronic obstructive pulmonary disease	10006484	支气管痉挛和阻塞	Bronchospasm and obstruction	10006436	支气管系统疾病（不包括肿瘤）	Bronchial disorders (excl neoplasms)	10038738	呼吸系统、胸及纵隔疾病	Respiratory, thoracic and mediastinal disorders	N	N
rash pruritic	10037884	瘙痒性皮疹	10037884	瘙痒性皮疹	Rash pruritic	10052566	出疹、发疹和皮疹（不另分类）	Rashes, eruptions and exanthems NEC	10014982	表皮及真皮状况	Epidermal and dermal conditions	10040785	皮肤及皮下组织类疾病	Skin and subcutaneous tissue disorders	N	N
cough	10011224	咳嗽	10011224	咳嗽	Cough	10011233	咳嗽和相关症状	Coughing and associated symptoms	10038716	呼吸系统疾病（不另分类）	Respiratory disorders NEC	10038738	呼吸系统、胸及纵隔疾病	Respiratory, thoracic and mediastinal disorders	N	N
chest pain	10008479	胸痛	10008479	胸痛	Chest pain	10033372	疼痛和不适（不另分类）	Pain and discomfort NEC	10018073	全身系统疾病（不另分类）	General system disorders NEC	10018065	全身性疾病及给药部位各种反应	General disorders and administration site conditions	N	N
lower respiratory tract infection	10024968	下呼吸道感染	10024968	下呼吸道感染	Lower respiratory tract infection	10025101	下呼吸道和肺部感染	Lower respiratory tract and lung infections	10021879	感染-未指明病原	Infections - pathogen unspecified	10021881	感染及侵染类疾病	Infections and infestations	Y	N
feeling abnormal	10016322	感受异常	10016322	感受异常	Feeling abnormal	10068759	各种感受与感觉（不另分类）	Feelings and sensations NEC	10018073	全身系统疾病（不另分类）	General system disorders NEC	10018065	全身性疾病及给药部位各种反应	General disorders and administration site conditions	N	N
lung neoplasm	10062042	肺肿瘤	10062042	肺肿瘤	Lung neoplasm	10038736	恶性不明确的呼吸道和胸膜肿瘤（不另分类）	Respiratory tract and pleural neoplasms malignancy unspecified NEC	10038666	呼吸系统和纵隔恶性及性质不明的肿瘤	Respiratory and mediastinal neoplasms malignant and unspecified	10029104	良性、恶性及性质不明的肿瘤（包括囊状和息肉状）	Neoplasms benign, malignant and unspecified (incl cysts and polyps)	N	N
anxiety	10002855	焦虑	10002855	焦虑	Anxiety	10002869	焦虑症状	Anxiety symptoms	10002861	焦虑症及症状	Anxiety disorders and symptoms	10037175	精神病类	Psychiatric disorders	N	N
hot flush	10060800	潮热	10060800	潮热	Hot flush	10034638	周围血管疾病（不另分类）	Peripheral vascular disorders NEC	10047066	血管疾病（不另分类）	Vascular disorders NEC	10047065	血管与淋巴管类疾病	Vascular disorders	N	N
insomnia	10022437	失眠	10022437	失眠	Insomnia	10013510	入睡和睡眠障碍	Disturbances in initiating and maintaining sleep	10040991	睡眠异常和混乱	Sleep disorders and disturbances	10037175	精神病类	Psychiatric disorders	N	N
weight decreased	10047895	体重降低	10047895	体重降低	Weight decreased	10071941	体检步骤和器官系统状态	Physical examination procedures and organ system status	10071940	体检和器官系统状态主题	Physical examination and organ system status topics	10022891	各类检查	Investigations	N	N
diarrhoea	10012735	腹泻	10012735	腹泻	Diarrhoea	10012736	各种腹泻（不包括感染性的）	Diarrhoea (excl infective)	10017977	胃肠运动及排便状况	Gastrointestinal motility and defaecation conditions	10017947	胃肠系统疾病	Gastrointestinal disorders	N	N
white blood cell count increased	10047943	白细胞计数升高	10047943	白细胞计数升高	White blood cell count increased	10047938	各种白细胞分析	White blood cell analyses	10018851	血液类检查（包括血型）	Haematology investigations (incl blood groups)	10022891	各类检查	Investigations	N	N
urinary tract infection	10046571	尿路感染	10046571	尿路感染	Urinary tract infection	10046577	各种尿路感染	Urinary tract infections	10021879	感染-未指明病原	Infections - pathogen unspecified	10021881	感染及侵染类疾病	Infections and infestations	N	N
decreased appetite	10061428	食欲减退	10061428	食欲减退	Decreased appetite	10003022	各种食欲障碍	Appetite disorders	10003018	食欲及一般性营养障碍	Appetite and general nutritional disorders	10027433	代谢及营养类疾病	Metabolism and nutrition disorders	N	N
delirium	10012218	谵妄	10012218	谵妄	Delirium	10012219	各种谵妄	Deliria	10012221	谵妄类（包括意识模糊）	Deliria (incl confusion)	10037175	精神病类	Psychiatric disorders	Y	N
loss of consciousness	10024855	意识丧失	10024855	意识丧失	Loss of consciousness	10013509	意识障碍（不另分类）	Disturbances in consciousness NEC	10029305	神经类疾病（不另分类）	Neurological disorders NEC	10029205	各类神经系统疾病	Nervous system disorders	Y	N
fall	10016173	跌倒	10016173	跌倒	Fall	10029511	部位不确定的各种损伤（不另分类）	Non-site specific injuries NEC	10022114	各种损伤（不另分类）	Injuries NEC	10022117	各类损伤、中毒及操作并发症	Injury, poisoning and procedural complications	N	N
psychomotor retardation	10037213	精神运动性阻滞	10037213	精神运动性阻滞	Psychomotor retardation	10027938	伴忧郁症状的情绪变化	Mood alterations with depressive symptoms	10012375	抑郁性心境障碍和混乱	Depressed mood disorders and disturbances	10037175	精神病类	Psychiatric disorders	N	N
completed suicide	10010144	自杀既遂	10010144	自杀既遂	Completed suicide	10042459	自杀和自我伤害行为	Suicidal and self-injurious behaviour	10042460	各种自杀及自我伤害行为（不另分类）	Suicidal and self-injurious behaviours NEC	10037175	精神病类	Psychiatric disorders	Y	N
depression	10012378	抑郁	10012378	抑郁	Depression	10012401	各种抑郁病	Depressive disorders	10012375	抑郁性心境障碍和混乱	Depressed mood disorders and disturbances	10037175	精神病类	Psychiatric disorders	N	N
dyspnoea	10013968	呼吸困难	10013968	呼吸困难	Dyspnoea	10006334	各种呼吸异常	Breathing abnormalities	10038716	呼吸系统疾病（不另分类）	Respiratory disorders NEC	10038738	呼吸系统、胸及纵隔疾病	Respiratory, thoracic and mediastinal disorders	N	N
alcaligenes infection	10068911	单胞菌感染	10068911	单胞菌感染	Alcaligenes infection	10004047	各种细菌感染（不另分类）	Bacterial infections NEC	10004018	细菌感染性疾病	Bacterial infectious disorders	10021881	感染及侵染类疾病	Infections and infestations	Y	N
discomfort	10013082	不适	10013082	不适	Discomfort	10033372	疼痛和不适（不另分类）	Pain and discomfort NEC	10018073	全身系统疾病（不另分类）	General system disorders NEC	10018065	全身性疾病及给药部位各种反应	General disorders and administration site conditions	N	N
brain oedema	10048962	脑水肿	10048962	脑水肿	Brain oedema	10062912	各种颅内压升高	Increased intracranial pressure disorders	10021666	颅内压升高及脑积水	Increased intracranial pressure and hydrocephalus	10029205	各类神经系统疾病	Nervous system disorders	Y	N
asthenia	10003549	虚弱	10003549	虚弱	Asthenia	10003550	虚弱状态	Asthenic conditions	10018073	全身系统疾病（不另分类）	General system disorders NEC	10018065	全身性疾病及给药部位各种反应	General disorders and administration site conditions	N	N
hyponatraemia	10021036	低钠血症	10021036	低钠血症	Hyponatraemia	10041273	钠平衡失调	Sodium imbalance	10014412	电解质及液体平衡状况	Electrolyte and fluid balance conditions	10027433	代谢及营养类疾病	Metabolism and nutrition disorders	N	N
respiratory tract infection	10062352	呼吸道感染	10062352	呼吸道感染	Respiratory tract infection	10021902	各种感染（不另分类）	Infections NEC	10021879	感染-未指明病原	Infections - pathogen unspecified	10021881	感染及侵染类疾病	Infections and infestations	N	N
oedema	10030095	水肿	10030095	水肿	Oedema	10030113	各种水肿（不另分类）	Oedema NEC	10018073	全身系统疾病（不另分类）	General system disorders NEC	10018065	全身性疾病及给药部位各种反应	General disorders and administration site conditions	N	N
nausea	10028813	恶心	10028813	恶心	Nausea	10028817	恶心和呕吐症状	Nausea and vomiting symptoms	10018012	胃肠道系统症状和体征	Gastrointestinal signs and symptoms	10017947	胃肠系统疾病	Gastrointestinal disorders	N	N
malaise	10025482	难受	10025482	难受	Malaise	10003550	虚弱状态	Asthenic conditions	10018073	全身系统疾病（不另分类）	General system disorders NEC	10018065	全身性疾病及给药部位各种反应	General disorders and administration site conditions	N	N
decreased appetite	10061428	食欲减退	10061428	食欲减退	Decreased appetite	10003022	各种食欲障碍	Appetite disorders	10003018	食欲及一般性营养障碍	Appetite and general nutritional disorders	10027433	代谢及营养类疾病	Metabolism and nutrition disorders	N	N
vomiting	10047700	呕吐	10047700	呕吐	Vomiting	10028817	恶心和呕吐症状	Nausea and vomiting symptoms	10018012	胃肠道系统症状和体征	Gastrointestinal signs and symptoms	10017947	胃肠系统疾病	Gastrointestinal disorders	N	N
weight decreased	10047895	体重降低	10047895	体重降低	Weight decreased	10071941	体检步骤和器官系统状态	Physical examination procedures and organ system status	10071940	体检和器官系统状态主题	Physical examination and organ system status topics	10022891	各类检查	Investigations	N	N
alkalosis hypokalaemic	10001684	低钾性碱中毒	10001684	低钾性碱中毒	Alkalosis hypokalaemic	10027422	各种代谢性碱中毒	Metabolic alkaloses	10000485	酸碱平衡紊乱	Acid-base disorders	10027433	代谢及营养类疾病	Metabolism and nutrition disorders	N	N
diarrhoea	10012735	腹泻	10012735	腹泻	Diarrhoea	10012736	各种腹泻（不包括感染性的）	Diarrhoea (excl infective)	10017977	胃肠运动及排便状况	Gastrointestinal motility and defaecation conditions	10017947	胃肠系统疾病	Gastrointestinal disorders	N	N
nausea	10028813	恶心	10028813	恶心	Nausea	10028817	恶心和呕吐症状	Nausea and vomiting symptoms	10018012	胃肠道系统症状和体征	Gastrointestinal signs and symptoms	10017947	胃肠系统疾病	Gastrointestinal disorders	N	N
diarrhoea	10012735	腹泻	10012735	腹泻	Diarrhoea	10012736	各种腹泻（不包括感染性的）	Diarrhoea (excl infective)	10017977	胃肠运动及排便状况	Gastrointestinal motility and defaecation conditions	10017947	胃肠系统疾病	Gastrointestinal disorders	N	N
blood glucose decreased	10005555	血葡萄糖降低	10005555	血葡萄糖降低	Blood glucose decreased	10007217	碳水化合物耐受性分析（包括糖尿病）	Carbohydrate tolerance analyses (incl diabetes)	10027432	代谢、营养和血气检查	Metabolic, nutritional and blood gas investigations	10022891	各类检查	Investigations	N	N
fatigue	10016256	疲劳	10016256	疲劳	Fatigue	10003550	虚弱状态	Asthenic conditions	10018073	全身系统疾病（不另分类）	General system disorders NEC	10018065	全身性疾病及给药部位各种反应	General disorders and administration site conditions	N	N
appendicitis	10003011	阑尾炎	10003011	阑尾炎	Appendicitis	10017967	腹部和胃肠道感染	Abdominal and gastrointestinal infections	10021879	感染-未指明病原	Infections - pathogen unspecified	10021881	感染及侵染类疾病	Infections and infestations	Y	N
cerebral infarction	10008118	脑部梗死	10008118	脑部梗死	Cerebral infarction	10007948	中枢神经系统出血和脑血管意外	Central nervous system haemorrhages and cerebrovascular accidents	10007963	中枢神经系统血管疾病	Central nervous system vascular disorders	10029205	各类神经系统疾病	Nervous system disorders	Y	N
condition aggravated	10010264	病情恶化	10010264	病情恶化	Condition aggravated	10018072	一般症状和体征（不另分类）	General signs and symptoms NEC	10018073	全身系统疾病（不另分类）	General system disorders NEC	10018065	全身性疾病及给药部位各种反应	General disorders and administration site conditions	N	N
depression	10012378	抑郁	10012378	抑郁	Depression	10012401	各种抑郁病	Depressive disorders	10012375	抑郁性心境障碍和混乱	Depressed mood disorders and disturbances	10037175	精神病类	Psychiatric disorders	N	N
rectal haemorrhage	10038063	直肠出血	10038063	直肠出血	Rectal haemorrhage	10022653	各种肠出血	Intestinal haemorrhages	10017959	胃肠系统出血（不另分类）	Gastrointestinal haemorrhages NEC	10017947	胃肠系统疾病	Gastrointestinal disorders	Y	N
cardiac failure acute	10007556	急性心力衰竭	10007556	急性心力衰竭	Cardiac failure acute	10019281	各种心衰（不另分类）	Heart failures NEC	10019280	各类心脏衰竭	Heart failures	10007541	心脏器官疾病	Cardiac disorders	Y	N
rash pruritic	10037884	瘙痒性皮疹	10037884	瘙痒性皮疹	Rash pruritic	10052566	出疹、发疹和皮疹（不另分类）	Rashes, eruptions and exanthems NEC	10014982	表皮及真皮状况	Epidermal and dermal conditions	10040785	皮肤及皮下组织类疾病	Skin and subcutaneous tissue disorders	N	N
rash pustular	10037888	脓疱疹	10037888	脓疱疹	Rash pustular	10040786	皮肤结构和软组织感染	Skin structures and soft tissue infections	10021879	感染-未指明病原	Infections - pathogen unspecified	10021881	感染及侵染类疾病	Infections and infestations	N	N
back pain	10003988	背痛	10003988	背痛	Back pain	10068757	肌肉骨骼和结缔组织的各种疼痛与不适	Musculoskeletal and connective tissue pain and discomfort	10028393	肌肉骨骼和结缔组织疾病（不另分类）	Musculoskeletal and connective tissue disorders NEC	10028395	各种肌肉骨骼及结缔组织疾病	Musculoskeletal and connective tissue disorders	N	N
drug hypersensitivity	10013700	药物性超敏反应	10013700	药物性超敏反应	Drug hypersensitivity	10001737	对食物、食物添加剂、药物和其他化学物的过敏	Allergies to foods, food additives, drugs and other chemicals	10001708	过敏类反应	Allergic conditions	10021428	免疫系统疾病	Immune system disorders	N	N
dizziness	10013573	头晕	10013573	头晕	Dizziness	10029306	神经学症状和体征（不另分类）	Neurological signs and symptoms NEC	10029305	神经类疾病（不另分类）	Neurological disorders NEC	10029205	各类神经系统疾病	Nervous system disorders	N	N
syncope	10042772	晕厥	10042772	晕厥	Syncope	10013509	意识障碍（不另分类）	Disturbances in consciousness NEC	10029305	神经类疾病（不另分类）	Neurological disorders NEC	10029205	各类神经系统疾病	Nervous system disorders	Y	N
diarrhoea	10012735	腹泻	10012735	腹泻	Diarrhoea	10012736	各种腹泻（不包括感染性的）	Diarrhoea (excl infective)	10017977	胃肠运动及排便状况	Gastrointestinal motility and defaecation conditions	10017947	胃肠系统疾病	Gastrointestinal disorders	N	N
nausea	10028813	恶心	10028813	恶心	Nausea	10028817	恶心和呕吐症状	Nausea and vomiting symptoms	10018012	胃肠道系统症状和体征	Gastrointestinal signs and symptoms	10017947	胃肠系统疾病	Gastrointestinal disorders	N	N
diarrhoea	10012735	腹泻	10012735	腹泻	Diarrhoea	10012736	各种腹泻（不包括感染性的）	Diarrhoea (excl infective)	10017977	胃肠运动及排便状况	Gastrointestinal motility and defaecation conditions	10017947	胃肠系统疾病	Gastrointestinal disorders	N	N
dehydration	10012174	脱水	10012174	脱水	Dehydration	10044084	总液体体积减少	Total fluid volume decreased	10014412	电解质及液体平衡状况	Electrolyte and fluid balance conditions	10027433	代谢及营养类疾病	Metabolism and nutrition disorders	N	N
vomiting	10047700	呕吐	10047700	呕吐	Vomiting	10028817	恶心和呕吐症状	Nausea and vomiting symptoms	10018012	胃肠道系统症状和体征	Gastrointestinal signs and symptoms	10017947	胃肠系统疾病	Gastrointestinal disorders	N	N
muscular weakness	10028372	肌无力	10028372	肌无力	Muscular weakness	10062913	各种肌无力	Muscle weakness conditions	10028302	肌肉类疾病	Muscle disorders	10028395	各种肌肉骨骼及结缔组织疾病	Musculoskeletal and connective tissue disorders	N	N
agitation	10001497	激越	10001497	激越	Agitation	10002869	焦虑症状	Anxiety symptoms	10002861	焦虑症及症状	Anxiety disorders and symptoms	10037175	精神病类	Psychiatric disorders	N	N
hyperthyroidism	10020850	甲状腺功能亢进症	10020850	甲状腺功能亢进症	Hyperthyroidism	10043740	各种甲状腺机能亢进疾病	Thyroid hyperfunction disorders	10043739	甲状腺类疾病	Thyroid gland disorders	10014698	内分泌系统疾病	Endocrine disorders	Y	N
blood potassium decreased	10005724	血钾降低	10005724	血钾降低	Blood potassium decreased	10027637	各种矿物质和电解质分析	Mineral and electrolyte analyses	10047843	水、电解质及矿物质的各种检查	Water, electrolyte and mineral investigations	10022891	各类检查	Investigations	N	N
malaise	10025482	难受	10025482	难受	Malaise	10003550	虚弱状态	Asthenic conditions	10018073	全身系统疾病（不另分类）	General system disorders NEC	10018065	全身性疾病及给药部位各种反应	General disorders and administration site conditions	N	N
fatigue	10016256	疲劳	10016256	疲劳	Fatigue	10003550	虚弱状态	Asthenic conditions	10018073	全身系统疾病（不另分类）	General system disorders NEC	10018065	全身性疾病及给药部位各种反应	General disorders and administration site conditions	N	N
chest discomfort	10008469	胸部不适	10008469	胸部不适	Chest discomfort	10033372	疼痛和不适（不另分类）	Pain and discomfort NEC	10018073	全身系统疾病（不另分类）	General system disorders NEC	10018065	全身性疾病及给药部位各种反应	General disorders and administration site conditions	N	N
presyncope	10036653	晕厥前期	10036653	晕厥前期	Presyncope	10029306	神经学症状和体征（不另分类）	Neurological signs and symptoms NEC	10029305	神经类疾病（不另分类）	Neurological disorders NEC	10029205	各类神经系统疾病	Nervous system disorders	N	N
dizziness	10013573	头晕	10013573	头晕	Dizziness	10029306	神经学症状和体征（不另分类）	Neurological signs and symptoms NEC	10029305	神经类疾病（不另分类）	Neurological disorders NEC	10029205	各类神经系统疾病	Nervous system disorders	N	N
tachycardia	10043071	心动过速	10043071	心动过速	Tachycardia	10037908	心率和节律异常（不另分类）	Rate and rhythm disorders NEC	10007521	心律失常类疾病	Cardiac arrhythmias	10007541	心脏器官疾病	Cardiac disorders	N	N
chest pain	10008479	胸痛	10008479	胸痛	Chest pain	10033372	疼痛和不适（不另分类）	Pain and discomfort NEC	10018073	全身系统疾病（不另分类）	General system disorders NEC	10018065	全身性疾病及给药部位各种反应	General disorders and administration site conditions	N	N
condition aggravated	10010264	病情恶化	10010264	病情恶化	Condition aggravated	10018072	一般症状和体征（不另分类）	General signs and symptoms NEC	10018073	全身系统疾病（不另分类）	General system disorders NEC	10018065	全身性疾病及给药部位各种反应	General disorders and administration site conditions	N	N
respiratory tract infection	10062352	呼吸道感染	10062352	呼吸道感染	Respiratory tract infection	10021902	各种感染（不另分类）	Infections NEC	10021879	感染-未指明病原	Infections - pathogen unspecified	10021881	感染及侵染类疾病	Infections and infestations	N	N
cardiomyopathy	10007636	心肌病	10007636	心肌病	Cardiomyopathy	10007635	各种心肌病	Cardiomyopathies	10028593	心肌类疾病	Myocardial disorders	10007541	心脏器官疾病	Cardiac disorders	Y	N
diarrhoea	10012735	腹泻	10012735	腹泻	Diarrhoea	10012736	各种腹泻（不包括感染性的）	Diarrhoea (excl infective)	10017977	胃肠运动及排便状况	Gastrointestinal motility and defaecation conditions	10017947	胃肠系统疾病	Gastrointestinal disorders	N	N
abdominal discomfort	10000059	腹部不适	10000059	腹部不适	Abdominal discomfort	10027678	各种胃肠道症状和体征（不另分类）	Gastrointestinal signs and symptoms NEC	10018012	胃肠道系统症状和体征	Gastrointestinal signs and symptoms	10017947	胃肠系统疾病	Gastrointestinal disorders	N	N
myalgia	10028411	肌痛	10028411	肌痛	Myalgia	10028323	肌肉疼痛	Muscle pains	10028302	肌肉类疾病	Muscle disorders	10028395	各种肌肉骨骼及结缔组织疾病	Musculoskeletal and connective tissue disorders	N	N
fatigue	10016256	疲劳	10016256	疲劳	Fatigue	10003550	虚弱状态	Asthenic conditions	10018073	全身系统疾病（不另分类）	General system disorders NEC	10018065	全身性疾病及给药部位各种反应	General disorders and administration site conditions	N	N
hypophagia	10063743	摄食量减少	10063743	摄食量减少	Hypophagia	10003022	各种食欲障碍	Appetite disorders	10003018	食欲及一般性营养障碍	Appetite and general nutritional disorders	10027433	代谢及营养类疾病	Metabolism and nutrition disorders	N	N
bundle branch block left	10006580	左束支阻滞	10006580	左束支阻滞	Bundle branch block left	10000032	心脏传导系统异常	Cardiac conduction disorders	10007521	心律失常类疾病	Cardiac arrhythmias	10007541	心脏器官疾病	Cardiac disorders	N	N
anxiety	10002855	焦虑	10002855	焦虑	Anxiety	10002869	焦虑症状	Anxiety symptoms	10002861	焦虑症及症状	Anxiety disorders and symptoms	10037175	精神病类	Psychiatric disorders	N	N
condition aggravated	10010264	病情恶化	10010264	病情恶化	Condition aggravated	10018072	一般症状和体征（不另分类）	General signs and symptoms NEC	10018073	全身系统疾病（不另分类）	General system disorders NEC	10018065	全身性疾病及给药部位各种反应	General disorders and administration site conditions	N	N
blood pressure increased	10005750	血压升高	10005750	血压升高	Blood pressure increased	10047110	各种血管检查（不另分类）（包括血压）	Vascular tests NEC (incl blood pressure)	10007512	心血管检查（不包括酶检测）	Cardiac and vascular investigations (excl enzyme tests)	10022891	各类检查	Investigations	N	N
cyanosis	10011703	发绀	10011703	发绀	Cyanosis	10034638	周围血管疾病（不另分类）	Peripheral vascular disorders NEC	10047066	血管疾病（不另分类）	Vascular disorders NEC	10047065	血管与淋巴管类疾病	Vascular disorders	N	N
constipation	10010774	便秘	10010774	便秘	Constipation	10017933	各种胃肠道弛缓和动力不足性疾病（不另分类）	Gastrointestinal atonic and hypomotility disorders NEC	10017977	胃肠运动及排便状况	Gastrointestinal motility and defaecation conditions	10017947	胃肠系统疾病	Gastrointestinal disorders	N	N
rectal haemorrhage	10038063	直肠出血	10038063	直肠出血	Rectal haemorrhage	10022653	各种肠出血	Intestinal haemorrhages	10017959	胃肠系统出血（不另分类）	Gastrointestinal haemorrhages NEC	10017947	胃肠系统疾病	Gastrointestinal disorders	Y	N
heart rate increased	10019303	心率升高	10019303	心率升高	Heart rate increased	10053103	心率和脉搏检查	Heart rate and pulse investigations	10007512	心血管检查（不包括酶检测）	Cardiac and vascular investigations (excl enzyme tests)	10022891	各类检查	Investigations	N	N
ventricular extrasystoles	10047289	室性期外收缩	10047289	室性期外收缩	Ventricular extrasystoles	10047283	室性心律失常和心搏停止	Ventricular arrhythmias and cardiac arrest	10007521	心律失常类疾病	Cardiac arrhythmias	10007541	心脏器官疾病	Cardiac disorders	N	N
chronic obstructive pulmonary disease	10009033	慢性阻塞性肺疾病	10009033	慢性阻塞性肺疾病	Chronic obstructive pulmonary disease	10006484	支气管痉挛和阻塞	Bronchospasm and obstruction	10006436	支气管系统疾病（不包括肿瘤）	Bronchial disorders (excl neoplasms)	10038738	呼吸系统、胸及纵隔疾病	Respiratory, thoracic and mediastinal disorders	N	N
electrocardiogram t wave inversion	10014395	心电图T波倒置	10014395	心电图T波倒置	Electrocardiogram T wave inversion	10053104	各种心电图检查	ECG investigations	10007512	心血管检查（不包括酶检测）	Cardiac and vascular investigations (excl enzyme tests)	10022891	各类检查	Investigations	Y	N
arteriosclerosis coronary artery	10003211	冠状动脉硬化	10003211	冠状动脉硬化	Arteriosclerosis coronary artery	10011083	各种冠状动脉疾病（不另分类）	Coronary artery disorders NEC	10011082	冠状动脉类疾病	Coronary artery disorders	10007541	心脏器官疾病	Cardiac disorders	Y	N
condition aggravated	10010264	病情恶化	10010264	病情恶化	Condition aggravated	10018072	一般症状和体征（不另分类）	General signs and symptoms NEC	10018073	全身系统疾病（不另分类）	General system disorders NEC	10018065	全身性疾病及给药部位各种反应	General disorders and administration site conditions	N	N
chronic obstructive pulmonary disease	10009033	慢性阻塞性肺疾病	10009033	慢性阻塞性肺疾病	Chronic obstructive pulmonary disease	10006484	支气管痉挛和阻塞	Bronchospasm and obstruction	10006436	支气管系统疾病（不包括肿瘤）	Bronchial disorders (excl neoplasms)	10038738	呼吸系统、胸及纵隔疾病	Respiratory, thoracic and mediastinal disorders	N	N
angina unstable	10002388	不稳定型心绞痛	10002388	不稳定型心绞痛	Angina unstable	10011085	各种缺血性冠状动脉疾病	Ischaemic coronary artery disorders	10011082	冠状动脉类疾病	Coronary artery disorders	10007541	心脏器官疾病	Cardiac disorders	Y	N
coronary artery dissection	10048631	冠状动脉夹层	10048631	冠状动脉夹层	Coronary artery dissection	10011083	各种冠状动脉疾病（不另分类）	Coronary artery disorders NEC	10011082	冠状动脉类疾病	Coronary artery disorders	10007541	心脏器官疾病	Cardiac disorders	Y	N
blood sodium increased	10005803	血钠升高	10005803	血钠升高	Blood sodium increased	10027637	各种矿物质和电解质分析	Mineral and electrolyte analyses	10047843	水、电解质及矿物质的各种检查	Water, electrolyte and mineral investigations	10022891	各类检查	Investigations	N	N
fatigue	10016256	疲劳	10016256	疲劳	Fatigue	10003550	虚弱状态	Asthenic conditions	10018073	全身系统疾病（不另分类）	General system disorders NEC	10018065	全身性疾病及给药部位各种反应	General disorders and administration site conditions	N	N
diarrhoea	10012735	腹泻	10012735	腹泻	Diarrhoea	10012736	各种腹泻（不包括感染性的）	Diarrhoea (excl infective)	10017977	胃肠运动及排便状况	Gastrointestinal motility and defaecation conditions	10017947	胃肠系统疾病	Gastrointestinal disorders	N	N
dehydration	10012174	脱水	10012174	脱水	Dehydration	10044084	总液体体积减少	Total fluid volume decreased	10014412	电解质及液体平衡状况	Electrolyte and fluid balance conditions	10027433	代谢及营养类疾病	Metabolism and nutrition disorders	N	N
cardiac failure	10007554	心力衰竭	10007554	心力衰竭	Cardiac failure	10019281	各种心衰（不另分类）	Heart failures NEC	10019280	各类心脏衰竭	Heart failures	10007541	心脏器官疾病	Cardiac disorders	Y	N
haemoglobin decreased	10018884	血红蛋白降低	10018884	血红蛋白降低	Haemoglobin decreased	10038148	各种红细胞分析	Red blood cell analyses	10018851	血液类检查（包括血型）	Haematology investigations (incl blood groups)	10022891	各类检查	Investigations	N	N
diarrhoea	10012735	腹泻	10012735	腹泻	Diarrhoea	10012736	各种腹泻（不包括感染性的）	Diarrhoea (excl infective)	10017977	胃肠运动及排便状况	Gastrointestinal motility and defaecation conditions	10017947	胃肠系统疾病	Gastrointestinal disorders	N	N
pneumonia	10035664	感染性肺炎	10035664	感染性肺炎	Pneumonia	10025101	下呼吸道和肺部感染	Lower respiratory tract and lung infections	10021879	感染-未指明病原	Infections - pathogen unspecified	10021881	感染及侵染类疾病	Infections and infestations	Y	N
hyponatraemia	10021036	低钠血症	10021036	低钠血症	Hyponatraemia	10041273	钠平衡失调	Sodium imbalance	10014412	电解质及液体平衡状况	Electrolyte and fluid balance conditions	10027433	代谢及营养类疾病	Metabolism and nutrition disorders	N	N
chronic obstructive pulmonary disease	10009033	慢性阻塞性肺疾病	10009033	慢性阻塞性肺疾病	Chronic obstructive pulmonary disease	10006484	支气管痉挛和阻塞	Bronchospasm and obstruction	10006436	支气管系统疾病（不包括肿瘤）	Bronchial disorders (excl neoplasms)	10038738	呼吸系统、胸及纵隔疾病	Respiratory, thoracic and mediastinal disorders	N	N
dyspnoea	10013968	呼吸困难	10013968	呼吸困难	Dyspnoea	10006334	各种呼吸异常	Breathing abnormalities	10038716	呼吸系统疾病（不另分类）	Respiratory disorders NEC	10038738	呼吸系统、胸及纵隔疾病	Respiratory, thoracic and mediastinal disorders	N	N
condition aggravated	10010264	病情恶化	10010264	病情恶化	Condition aggravated	10018072	一般症状和体征（不另分类）	General signs and symptoms NEC	10018073	全身系统疾病（不另分类）	General system disorders NEC	10018065	全身性疾病及给药部位各种反应	General disorders and administration site conditions	N	N
diastolic dysfunction	10052337	舒张功能紊乱	10052337	舒张功能紊乱	Diastolic dysfunction	10028590	各种心肌疾病（不另分类）	Myocardial disorders NEC	10028593	心肌类疾病	Myocardial disorders	10007541	心脏器官疾病	Cardiac disorders	N	N
atrial fibrillation	10003658	房颤	10003658	房颤	Atrial fibrillation	10042600	各种室上性心律失常	Supraventricular arrhythmias	10007521	心律失常类疾病	Cardiac arrhythmias	10007541	心脏器官疾病	Cardiac disorders	Y	N
pneumonia	10035664	感染性肺炎	10035664	感染性肺炎	Pneumonia	10025101	下呼吸道和肺部感染	Lower respiratory tract and lung infections	10021879	感染-未指明病原	Infections - pathogen unspecified	10021881	感染及侵染类疾病	Infections and infestations	Y	N
oedema peripheral	10030124	外周水肿	10030124	外周水肿	Oedema peripheral	10030113	各种水肿（不另分类）	Oedema NEC	10018073	全身系统疾病（不另分类）	General system disorders NEC	10018065	全身性疾病及给药部位各种反应	General disorders and administration site conditions	N	N
cardiac failure congestive	10007559	充血性心力衰竭	10007559	充血性心力衰竭	Cardiac failure congestive	10019281	各种心衰（不另分类）	Heart failures NEC	10019280	各类心脏衰竭	Heart failures	10007541	心脏器官疾病	Cardiac disorders	Y	N
weight decreased	10047895	体重降低	10047895	体重降低	Weight decreased	10071941	体检步骤和器官系统状态	Physical examination procedures and organ system status	10071940	体检和器官系统状态主题	Physical examination and organ system status topics	10022891	各类检查	Investigations	N	N
diarrhoea	10012735	腹泻	10012735	腹泻	Diarrhoea	10012736	各种腹泻（不包括感染性的）	Diarrhoea (excl infective)	10017977	胃肠运动及排便状况	Gastrointestinal motility and defaecation conditions	10017947	胃肠系统疾病	Gastrointestinal disorders	N	N
essential tremor	10015496	特发性震颤	10015496	特发性震颤	Essential tremor	10044566	各种颤抖（不包括先天性）	Tremor (excl congenital)	10028037	运动障碍类（包括帕金森病）	Movement disorders (incl parkinsonism)	10029205	各类神经系统疾病	Nervous system disorders	N	N
intention tremor	10022520	意向性震颤	10022520	意向性震颤	Intention tremor	10044566	各种颤抖（不包括先天性）	Tremor (excl congenital)	10028037	运动障碍类（包括帕金森病）	Movement disorders (incl parkinsonism)	10029205	各类神经系统疾病	Nervous system disorders	N	N
bursitis	10006811	滑囊炎	10006811	滑囊炎	Bursitis	10013297	黏液囊性疾病	Bursal disorders	10013361	滑液及滑膜囊疾病	Synovial and bursal disorders	10028395	各种肌肉骨骼及结缔组织疾病	Musculoskeletal and connective tissue disorders	N	N
sensation of foreign body	10061549	异物感	10061549	异物感	Sensation of foreign body	10068759	各种感受与感觉（不另分类）	Feelings and sensations NEC	10018073	全身系统疾病（不另分类）	General system disorders NEC	10018065	全身性疾病及给药部位各种反应	General disorders and administration site conditions	N	N
sleep disorder	10040984	睡眠障碍	10040984	睡眠障碍	Sleep disorder	10040993	睡眠疾病（不另分类）	Sleep disorders NEC	10040991	睡眠异常和混乱	Sleep disorders and disturbances	10037175	精神病类	Psychiatric disorders	N	N
nervousness	10029216	神经紧张不安	10029216	神经紧张不安	Nervousness	10002869	焦虑症状	Anxiety symptoms	10002861	焦虑症及症状	Anxiety disorders and symptoms	10037175	精神病类	Psychiatric disorders	N	N
anxiety	10002855	焦虑	10002855	焦虑	Anxiety	10002869	焦虑症状	Anxiety symptoms	10002861	焦虑症及症状	Anxiety disorders and symptoms	10037175	精神病类	Psychiatric disorders	N	N
mental disorder	10061284	精神障碍	10061284	精神障碍	Mental disorder	10027362	各种精神疾病（不另分类）	Mental disorders NEC	10037176	精神病类（不另分类）	Psychiatric disorders NEC	10037175	精神病类	Psychiatric disorders	N	N
psoriasis	10037153	银屑病	10037153	银屑病	Psoriasis	10065874	银屑状况	Psoriatic conditions	10014982	表皮及真皮状况	Epidermal and dermal conditions	10040785	皮肤及皮下组织类疾病	Skin and subcutaneous tissue disorders	N	N
pre-existing condition improved	10036495	基础病病情改善	10036495	基础病病情改善	Pre-existing condition improved	10018072	一般症状和体征（不另分类）	General signs and symptoms NEC	10018073	全身系统疾病（不另分类）	General system disorders NEC	10018065	全身性疾病及给药部位各种反应	General disorders and administration site conditions	N	N
myalgia	10028411	肌痛	10028411	肌痛	Myalgia	10028323	肌肉疼痛	Muscle pains	10028302	肌肉类疾病	Muscle disorders	10028395	各种肌肉骨骼及结缔组织疾病	Musculoskeletal and connective tissue disorders	N	N
decreased appetite	10061428	食欲减退	10061428	食欲减退	Decreased appetite	10003022	各种食欲障碍	Appetite disorders	10003018	食欲及一般性营养障碍	Appetite and general nutritional disorders	10027433	代谢及营养类疾病	Metabolism and nutrition disorders	N	N
asthenia	10003549	虚弱	10003549	虚弱	Asthenia	10003550	虚弱状态	Asthenic conditions	10018073	全身系统疾病（不另分类）	General system disorders NEC	10018065	全身性疾病及给药部位各种反应	General disorders and administration site conditions	N	N
nausea	10028813	恶心	10028813	恶心	Nausea	10028817	恶心和呕吐症状	Nausea and vomiting symptoms	10018012	胃肠道系统症状和体征	Gastrointestinal signs and symptoms	10017947	胃肠系统疾病	Gastrointestinal disorders	N	N
convulsion	10010904	惊厥	10039906	痫性发作	Seizure	10039912	癫痫和癫痫类疾病（不另分类）	Seizures and seizure disorders NEC	10039911	癫痫发作（包括各种亚型）	Seizures (incl subtypes)	10029205	各类神经系统疾病	Nervous system disorders	Y	N
breast pain	10006298	乳房疼痛	10006298	乳房疼痛	Breast pain	10052767	乳房症状和体征	Breast signs and symptoms	10006232	乳腺类疾病	Breast disorders	10038604	生殖系统及乳腺疾病	Reproductive system and breast disorders	N	N
gynaecomastia	10018800	男性乳腺发育	10018800	男性乳腺发育	Gynaecomastia	10040675	各种乳腺疾病（不另分类）	Breast disorders NEC	10006232	乳腺类疾病	Breast disorders	10038604	生殖系统及乳腺疾病	Reproductive system and breast disorders	N	N
neutropenia	10029354	中性粒细胞减少症	10029354	中性粒细胞减少症	Neutropenia	10029355	各种嗜中性白细胞减少症	Neutropenias	10047954	白血球类疾病	White blood cell disorders	10005329	血液及淋巴系统疾病	Blood and lymphatic system disorders	Y	N
condition aggravated	10010264	病情恶化	10010264	病情恶化	Condition aggravated	10018072	一般症状和体征（不另分类）	General signs and symptoms NEC	10018073	全身系统疾病（不另分类）	General system disorders NEC	10018065	全身性疾病及给药部位各种反应	General disorders and administration site conditions	N	N
chronic obstructive pulmonary disease	10009033	慢性阻塞性肺疾病	10009033	慢性阻塞性肺疾病	Chronic obstructive pulmonary disease	10006484	支气管痉挛和阻塞	Bronchospasm and obstruction	10006436	支气管系统疾病（不包括肿瘤）	Bronchial disorders (excl neoplasms)	10038738	呼吸系统、胸及纵隔疾病	Respiratory, thoracic and mediastinal disorders	N	N
incorrect route of drug administration	10064304	给药途径有误	10081202	产品给用途径不当	Incorrect route of product administration	10079147	各种产品给用错误和问题	Product administration errors and issues	10079145	用药错误及其他产品使用错误和问题	Medication errors and other product use errors and issues	10022117	各类损伤、中毒及操作并发症	Injury, poisoning and procedural complications	N	N
dizziness	10013573	头晕	10013573	头晕	Dizziness	10029306	神经学症状和体征（不另分类）	Neurological signs and symptoms NEC	10029305	神经类疾病（不另分类）	Neurological disorders NEC	10029205	各类神经系统疾病	Nervous system disorders	N	N
nausea	10028813	恶心	10028813	恶心	Nausea	10028817	恶心和呕吐症状	Nausea and vomiting symptoms	10018012	胃肠道系统症状和体征	Gastrointestinal signs and symptoms	10017947	胃肠系统疾病	Gastrointestinal disorders	N	N
malaise	10025482	难受	10025482	难受	Malaise	10003550	虚弱状态	Asthenic conditions	10018073	全身系统疾病（不另分类）	General system disorders NEC	10018065	全身性疾病及给药部位各种反应	General disorders and administration site conditions	N	N
hypotension	10021097	低血压	10021097	低血压	Hypotension	10057181	血管低血压疾病	Vascular hypotensive disorders	10011954	血压降低和性质不明的血压异常及休克	Decreased and nonspecific blood pressure disorders and shock	10047065	血管与淋巴管类疾病	Vascular disorders	N	N
hypersensitivity	10020751	超敏反应	10020751	超敏反应	Hypersensitivity	10027654	各种过敏反应（不另分类）	Allergic conditions NEC	10001708	过敏类反应	Allergic conditions	10021428	免疫系统疾病	Immune system disorders	N	N
syncope	10042772	晕厥	10042772	晕厥	Syncope	10013509	意识障碍（不另分类）	Disturbances in consciousness NEC	10029305	神经类疾病（不另分类）	Neurological disorders NEC	10029205	各类神经系统疾病	Nervous system disorders	Y	N
coma	10010071	昏迷	10010071	昏迷	Coma	10052770	各种昏迷状态	Coma states	10029305	神经类疾病（不另分类）	Neurological disorders NEC	10029205	各类神经系统疾病	Nervous system disorders	Y	N
angioedema	10002424	血管性水肿	10002424	血管性水肿	Angioedema	10002425	各种血管性水肿	Angioedemas	10002426	血管性水肿和风疹	Angioedema and urticaria	10040785	皮肤及皮下组织类疾病	Skin and subcutaneous tissue disorders	Y	Y
homeopathy	10020363	顺势疗法	10020363	顺势疗法	Homeopathy	10027700	治疗类操作（不另分类）	Therapeutic procedures NEC	10043413	治疗类操作和支持性护理（不另分类）	Therapeutic procedures and supportive care NEC	10042613	各种手术及医疗操作	Surgical and medical procedures	N	N
burning sensation	10006784	烧灼感	10006784	烧灼感	Burning sensation	10033788	异常感觉和感觉反应异常	Paraesthesias and dysaesthesias	10029305	神经类疾病（不另分类）	Neurological disorders NEC	10029205	各类神经系统疾病	Nervous system disorders	N	N
asthma	10003553	哮喘	10003553	哮喘	Asthma	10006484	支气管痉挛和阻塞	Bronchospasm and obstruction	10006436	支气管系统疾病（不包括肿瘤）	Bronchial disorders (excl neoplasms)	10038738	呼吸系统、胸及纵隔疾病	Respiratory, thoracic and mediastinal disorders	N	N
angina pectoris	10002383	心绞痛	10002383	心绞痛	Angina pectoris	10011085	各种缺血性冠状动脉疾病	Ischaemic coronary artery disorders	10011082	冠状动脉类疾病	Coronary artery disorders	10007541	心脏器官疾病	Cardiac disorders	Y	N
illusion	10021403	错觉	10021403	错觉	Illusion	10082213	各种认知障碍（不另分类）	Perception disturbances NEC	10013511	思维及感知紊乱	Disturbances in thinking and perception	10037175	精神病类	Psychiatric disorders	N	N
potentiating drug interaction	10068072	协同性药物相互作用	10068072	协同性药物相互作用	Potentiating drug interaction	10022528	各种相互作用	Interactions	10062915	治疗性及非治疗性反应类（不包括毒性）	Therapeutic and nontherapeutic effects (excl toxicity)	10018065	全身性疾病及给药部位各种反应	General disorders and administration site conditions	N	N
muscle spasms	10028334	肌痉挛	10028334	肌痉挛	Muscle spasms	10028326	肌肉相关症状和体征（不另分类）	Muscle related signs and symptoms NEC	10028302	肌肉类疾病	Muscle disorders	10028395	各种肌肉骨骼及结缔组织疾病	Musculoskeletal and connective tissue disorders	N	N
chest pain	10008479	胸痛	10008479	胸痛	Chest pain	10033372	疼痛和不适（不另分类）	Pain and discomfort NEC	10018073	全身系统疾病（不另分类）	General system disorders NEC	10018065	全身性疾病及给药部位各种反应	General disorders and administration site conditions	N	N
angina pectoris	10002383	心绞痛	10002383	心绞痛	Angina pectoris	10011085	各种缺血性冠状动脉疾病	Ischaemic coronary artery disorders	10011082	冠状动脉类疾病	Coronary artery disorders	10007541	心脏器官疾病	Cardiac disorders	Y	N
vision blurred	10047513	视物模糊	10047513	视物模糊	Vision blurred	10047541	视觉障碍（不另分类）	Visual disorders NEC	10047518	各种视觉障碍	Vision disorders	10015919	眼器官疾病	Eye disorders	N	N
tremor	10044565	震颤	10044565	震颤	Tremor	10044566	各种颤抖（不包括先天性）	Tremor (excl congenital)	10028037	运动障碍类（包括帕金森病）	Movement disorders (incl parkinsonism)	10029205	各类神经系统疾病	Nervous system disorders	N	N
nausea	10028813	恶心	10028813	恶心	Nausea	10028817	恶心和呕吐症状	Nausea and vomiting symptoms	10018012	胃肠道系统症状和体征	Gastrointestinal signs and symptoms	10017947	胃肠系统疾病	Gastrointestinal disorders	N	N
dizziness	10013573	头晕	10013573	头晕	Dizziness	10029306	神经学症状和体征（不另分类）	Neurological signs and symptoms NEC	10029305	神经类疾病（不另分类）	Neurological disorders NEC	10029205	各类神经系统疾病	Nervous system disorders	N	N
insomnia	10022437	失眠	10022437	失眠	Insomnia	10013510	入睡和睡眠障碍	Disturbances in initiating and maintaining sleep	10040991	睡眠异常和混乱	Sleep disorders and disturbances	10037175	精神病类	Psychiatric disorders	N	N
back pain	10003988	背痛	10003988	背痛	Back pain	10068757	肌肉骨骼和结缔组织的各种疼痛与不适	Musculoskeletal and connective tissue pain and discomfort	10028393	肌肉骨骼和结缔组织疾病（不另分类）	Musculoskeletal and connective tissue disorders NEC	10028395	各种肌肉骨骼及结缔组织疾病	Musculoskeletal and connective tissue disorders	N	N
nausea	10028813	恶心	10028813	恶心	Nausea	10028817	恶心和呕吐症状	Nausea and vomiting symptoms	10018012	胃肠道系统症状和体征	Gastrointestinal signs and symptoms	10017947	胃肠系统疾病	Gastrointestinal disorders	N	N
headache	10019211	头痛	10019211	头痛	Headache	10019233	各种头痛（不另分类）	Headaches NEC	10019231	各类头痛	Headaches	10029205	各类神经系统疾病	Nervous system disorders	N	N
diarrhoea	10012735	腹泻	10012735	腹泻	Diarrhoea	10012736	各种腹泻（不包括感染性的）	Diarrhoea (excl infective)	10017977	胃肠运动及排便状况	Gastrointestinal motility and defaecation conditions	10017947	胃肠系统疾病	Gastrointestinal disorders	N	N
general physical health deterioration	10049438	全身状况恶化	10049438	全身状况恶化	General physical health deterioration	10018072	一般症状和体征（不另分类）	General signs and symptoms NEC	10018073	全身系统疾病（不另分类）	General system disorders NEC	10018065	全身性疾病及给药部位各种反应	General disorders and administration site conditions	N	N
chills	10008531	寒战	10008531	寒战	Chills	10068759	各种感受与感觉（不另分类）	Feelings and sensations NEC	10018073	全身系统疾病（不另分类）	General system disorders NEC	10018065	全身性疾病及给药部位各种反应	General disorders and administration site conditions	N	N
visual impairment	10047571	视觉损害	10047571	视觉损害	Visual impairment	10080708	视觉损害和失明（色盲除外）	Visual impairment and blindness (excl colour blindness)	10047518	各种视觉障碍	Vision disorders	10015919	眼器官疾病	Eye disorders	N	N
renal cyst	10038423	肾脏囊肿	10038423	肾脏囊肿	Renal cyst	10038486	各种肾脏肿瘤	Renal neoplasms	10038430	肾脏各种异常（不包括肾病）	Renal disorders (excl nephropathies)	10038359	肾脏及泌尿系统疾病	Renal and urinary disorders	N	N
cholelithiasis	10008629	胆石症	10008629	胆石症	Cholelithiasis	10008616	胆囊炎和胆石病	Cholecystitis and cholelithiasis	10017628	胆囊类疾病	Gallbladder disorders	10019805	肝胆系统疾病	Hepatobiliary disorders	N	N
pancreatitis acute	10033647	急性胰腺炎	10033647	急性胰腺炎	Pancreatitis acute	10033646	急性及慢性胰腺炎	Acute and chronic pancreatitis	10015674	胰腺外分泌疾病	Exocrine pancreas conditions	10017947	胃肠系统疾病	Gastrointestinal disorders	Y	Y
cardiomegaly	10007632	心脏扩大	10007632	心脏扩大	Cardiomegaly	10028590	各种心肌疾病（不另分类）	Myocardial disorders NEC	10028593	心肌类疾病	Myocardial disorders	10007541	心脏器官疾病	Cardiac disorders	N	N
aortic arteriosclerosis	10065558	主动脉硬化	10065558	主动脉硬化	Aortic arteriosclerosis	10002901	主动脉坏死和血管功能不全	Aortic necrosis and vascular insufficiency	10003216	动脉硬化、狭窄、血管功能不全和坏死	Arteriosclerosis, stenosis, vascular insufficiency and necrosis	10047065	血管与淋巴管类疾病	Vascular disorders	Y	N
pleural effusion	10035598	胸腔积液	10035598	胸腔积液	Pleural effusion	10035761	气胸和胸腔积液（不另分类）	Pneumothorax and pleural effusions NEC	10035597	胸膜类疾病	Pleural disorders	10038738	呼吸系统、胸及纵隔疾病	Respiratory, thoracic and mediastinal disorders	N	N
bile duct stone	10004637	胆管结石	10004637	胆管结石	Bile duct stone	10029976	阻塞性胆道疾病（不包括肿瘤）	Obstructive bile duct disorders (excl neoplasms)	10004606	胆管系统疾病	Bile duct disorders	10019805	肝胆系统疾病	Hepatobiliary disorders	Y	N
osteoarthritis	10031161	骨关节炎	10031161	骨关节炎	Osteoarthritis	10057178	各种骨关节病	Osteoarthropathies	10023213	关节类疾病	Joint disorders	10028395	各种肌肉骨骼及结缔组织疾病	Musculoskeletal and connective tissue disorders	N	N
hepatic cyst	10019646	肝囊肿	10019646	肝囊肿	Hepatic cyst	10027681	各种肝脏及肝胆疾病（不另分类）	Hepatic and hepatobiliary disorders NEC	10019654	肝脏及肝胆类疾病	Hepatic and hepatobiliary disorders	10019805	肝胆系统疾病	Hepatobiliary disorders	N	N
haemoglobin decreased	10018884	血红蛋白降低	10018884	血红蛋白降低	Haemoglobin decreased	10038148	各种红细胞分析	Red blood cell analyses	10018851	血液类检查（包括血型）	Haematology investigations (incl blood groups)	10022891	各类检查	Investigations	N	N
blood glucose increased	10005557	血葡萄糖升高	10005557	血葡萄糖升高	Blood glucose increased	10007217	碳水化合物耐受性分析（包括糖尿病）	Carbohydrate tolerance analyses (incl diabetes)	10027432	代谢、营养和血气检查	Metabolic, nutritional and blood gas investigations	10022891	各类检查	Investigations	N	N
lipogranuloma	10049940	脂肪肉芽肿	10049940	脂肪肉芽肿	Lipogranuloma	10021950	各种炎症	Inflammations	10018073	全身系统疾病（不另分类）	General system disorders NEC	10018065	全身性疾病及给药部位各种反应	General disorders and administration site conditions	N	N
suicidal ideation	10042458	自杀想法	10042458	自杀想法	Suicidal ideation	10042459	自杀和自我伤害行为	Suicidal and self-injurious behaviour	10042460	各种自杀及自我伤害行为（不另分类）	Suicidal and self-injurious behaviours NEC	10037175	精神病类	Psychiatric disorders	Y	N
feeling of body temperature change	10061458	体温感觉改变	10061458	体温感觉改变	Feeling of body temperature change	10068759	各种感受与感觉（不另分类）	Feelings and sensations NEC	10018073	全身系统疾病（不另分类）	General system disorders NEC	10018065	全身性疾病及给药部位各种反应	General disorders and administration site conditions	N	N
mood altered	10027940	情绪改变	10027940	情绪改变	Mood altered	10014556	情感和情绪障碍（不另分类）	Emotional and mood disturbances NEC	10027946	心境障碍和混乱（不另分类）	Mood disorders and disturbances NEC	10037175	精神病类	Psychiatric disorders	N	N
suicidal ideation	10042458	自杀想法	10042458	自杀想法	Suicidal ideation	10042459	自杀和自我伤害行为	Suicidal and self-injurious behaviour	10042460	各种自杀及自我伤害行为（不另分类）	Suicidal and self-injurious behaviours NEC	10037175	精神病类	Psychiatric disorders	Y	N
homicidal ideation	10049666	杀人意念	10049666	杀人意念	Homicidal ideation	10004209	行为和社会关系障碍	Behaviour and socialisation disturbances	10034726	人性格异常及行为混乱	Personality disorders and disturbances in behaviour	10037175	精神病类	Psychiatric disorders	N	N
bradyphrenia	10050012	思维迟钝	10050012	思维迟钝	Bradyphrenia	10043434	思维障碍	Thinking disturbances	10013511	思维及感知紊乱	Disturbances in thinking and perception	10037175	精神病类	Psychiatric disorders	N	N
gait disturbance	10017577	步态障碍	10017577	步态障碍	Gait disturbance	10017578	行走障碍	Gait disturbances	10018073	全身系统疾病（不另分类）	General system disorders NEC	10018065	全身性疾病及给药部位各种反应	General disorders and administration site conditions	N	N
respiratory tract infection	10062352	呼吸道感染	10062352	呼吸道感染	Respiratory tract infection	10021902	各种感染（不另分类）	Infections NEC	10021879	感染-未指明病原	Infections - pathogen unspecified	10021881	感染及侵染类疾病	Infections and infestations	N	N
po2 decreased	10035768	PO2降低	10035768	PO2降低	PO2 decreased	10005536	血气和酸碱分析	Blood gas and acid base analyses	10027432	代谢、营养和血气检查	Metabolic, nutritional and blood gas investigations	10022891	各类检查	Investigations	N	N
asthenia	10003549	虚弱	10003549	虚弱	Asthenia	10003550	虚弱状态	Asthenic conditions	10018073	全身系统疾病（不另分类）	General system disorders NEC	10018065	全身性疾病及给药部位各种反应	General disorders and administration site conditions	N	N
arthralgia	10003239	关节痛	10003239	关节痛	Arthralgia	10023226	关节相关症状和体征	Joint related signs and symptoms	10023213	关节类疾病	Joint disorders	10028395	各种肌肉骨骼及结缔组织疾病	Musculoskeletal and connective tissue disorders	N	N
urinary incontinence	10046543	尿失禁	10046543	尿失禁	Urinary incontinence	10004995	膀胱和尿道症状	Bladder and urethral symptoms	10046590	各种泌尿道体征和症状	Urinary tract signs and symptoms	10038359	肾脏及泌尿系统疾病	Renal and urinary disorders	N	N
disorientation	10013395	定向力障碍	10013395	定向力障碍	Disorientation	10010301	精神错乱和定向障碍	Confusion and disorientation	10012221	谵妄类（包括意识模糊）	Deliria (incl confusion)	10037175	精神病类	Psychiatric disorders	N	N
cognitive disorder	10057668	认知障碍	10057668	认知障碍	Cognitive disorder	10027375	精神损害（痴呆和记忆力丧失除外）	Mental impairment (excl dementia and memory loss)	10057167	精神损害类疾病	Mental impairment disorders	10029205	各类神经系统疾病	Nervous system disorders	N	N
blood ph decreased	10005706	血pH值降低	10005706	血pH值降低	Blood pH decreased	10005536	血气和酸碱分析	Blood gas and acid base analyses	10027432	代谢、营养和血气检查	Metabolic, nutritional and blood gas investigations	10022891	各类检查	Investigations	N	N
hydrocephalus	10020508	脑积水	10020508	脑积水	Hydrocephalus	10020509	脑积水病症	Hydrocephalic conditions	10021666	颅内压升高及脑积水	Increased intracranial pressure and hydrocephalus	10029205	各类神经系统疾病	Nervous system disorders	Y	N
faecal incontinence	10016092	大便失禁	10077605	肛门失禁	Anal incontinence	10027678	各种胃肠道症状和体征（不另分类）	Gastrointestinal signs and symptoms NEC	10018012	胃肠道系统症状和体征	Gastrointestinal signs and symptoms	10017947	胃肠系统疾病	Gastrointestinal disorders	N	N
tremor	10044565	震颤	10044565	震颤	Tremor	10044566	各种颤抖（不包括先天性）	Tremor (excl congenital)	10028037	运动障碍类（包括帕金森病）	Movement disorders (incl parkinsonism)	10029205	各类神经系统疾病	Nervous system disorders	N	N
pco2 increased	10034183	PCO2升高	10034183	PCO2升高	PCO2 increased	10005536	血气和酸碱分析	Blood gas and acid base analyses	10027432	代谢、营养和血气检查	Metabolic, nutritional and blood gas investigations	10022891	各类检查	Investigations	N	N
abasia	10049460	步行不能	10017581	步态无力	Gait inability	10017578	行走障碍	Gait disturbances	10018073	全身系统疾病（不另分类）	General system disorders NEC	10018065	全身性疾病及给药部位各种反应	General disorders and administration site conditions	N	N
colonic polyp	10010003	结肠息肉	10051589	大肠息肉	Large intestine polyp	10017988	各种良性胃肠道肿瘤（不包括口腔）	Benign neoplasms gastrointestinal (excl oral cavity)	10017934	胃肠良性肿瘤类	Benign neoplasms gastrointestinal	10017947	胃肠系统疾病	Gastrointestinal disorders	N	N
abnormal loss of weight	10000159	体重异常下降	10000159	体重异常下降	Abnormal loss of weight	10018067	一般性营养障碍（不另分类）	General nutritional disorders NEC	10003018	食欲及一般性营养障碍	Appetite and general nutritional disorders	10027433	代谢及营养类疾病	Metabolism and nutrition disorders	N	N
diarrhoea	10012735	腹泻	10012735	腹泻	Diarrhoea	10012736	各种腹泻（不包括感染性的）	Diarrhoea (excl infective)	10017977	胃肠运动及排便状况	Gastrointestinal motility and defaecation conditions	10017947	胃肠系统疾病	Gastrointestinal disorders	N	N
dehydration	10012174	脱水	10012174	脱水	Dehydration	10044084	总液体体积减少	Total fluid volume decreased	10014412	电解质及液体平衡状况	Electrolyte and fluid balance conditions	10027433	代谢及营养类疾病	Metabolism and nutrition disorders	N	N
hallucination, visual	10019075	幻视	10019075	幻视	Hallucination, visual	10082212	各种幻觉（睡眠相关性除外）	Hallucinations (excl sleep-related)	10013511	思维及感知紊乱	Disturbances in thinking and perception	10037175	精神病类	Psychiatric disorders	Y	N
cerebral atrophy	10008096	脑萎缩	10008096	脑萎缩	Cerebral atrophy	10042259	各种结构性脑病（不另分类）	Structural brain disorders NEC	10042258	结构性脑类疾病	Structural brain disorders	10029205	各类神经系统疾病	Nervous system disorders	Y	N
status asthmaticus	10041961	哮喘持续状态	10064823	哮喘危象	Asthmatic crisis	10006484	支气管痉挛和阻塞	Bronchospasm and obstruction	10006436	支气管系统疾病（不包括肿瘤）	Bronchial disorders (excl neoplasms)	10038738	呼吸系统、胸及纵隔疾病	Respiratory, thoracic and mediastinal disorders	Y	N
off label use	10053762	超说明书使用	10053762	超说明书使用	Off label use	10076291	各种超说明书使用	Off label uses	10079156	超说明书使用及故意导致的产品误用/使用类问题	Off label uses and intentional product misuses/use issues	10022117	各类损伤、中毒及操作并发症	Injury, poisoning and procedural complications	N	N
abdominal pain upper	10000087	上腹痛	10000087	上腹痛	Abdominal pain upper	10017926	胃肠道和腹部疼痛（不包括口腔和咽喉）	Gastrointestinal and abdominal pains (excl oral and throat)	10018012	胃肠道系统症状和体征	Gastrointestinal signs and symptoms	10017947	胃肠系统疾病	Gastrointestinal disorders	N	N
hypoxia	10021143	缺氧	10021143	缺氧	Hypoxia	10010268	与气体交换异常相关的病症	Conditions associated with abnormal gas exchange	10038716	呼吸系统疾病（不另分类）	Respiratory disorders NEC	10038738	呼吸系统、胸及纵隔疾病	Respiratory, thoracic and mediastinal disorders	Y	N
liver function test abnormal	10024690	肝功检查异常	10024690	肝功检查异常	Liver function test abnormal	10087057	肝胆功能诊断性操作	Hepatobiliary function diagnostic procedures	10019809	肝胆系统检查	Hepatobiliary investigations	10022891	各类检查	Investigations	N	N
lipase increased	10024574	脂肪酶升高	10024574	脂肪酶升高	Lipase increased	10012981	各种消化酶检验	Digestive enzymes	10017971	胃肠类检查	Gastrointestinal investigations	10022891	各类检查	Investigations	N	N
insomnia	10022437	失眠	10022437	失眠	Insomnia	10013510	入睡和睡眠障碍	Disturbances in initiating and maintaining sleep	10040991	睡眠异常和混乱	Sleep disorders and disturbances	10037175	精神病类	Psychiatric disorders	N	N
headache	10019211	头痛	10019211	头痛	Headache	10019233	各种头痛（不另分类）	Headaches NEC	10019231	各类头痛	Headaches	10029205	各类神经系统疾病	Nervous system disorders	N	N
decreased appetite	10061428	食欲减退	10061428	食欲减退	Decreased appetite	10003022	各种食欲障碍	Appetite disorders	10003018	食欲及一般性营养障碍	Appetite and general nutritional disorders	10027433	代谢及营养类疾病	Metabolism and nutrition disorders	N	N
diarrhoea	10012735	腹泻	10012735	腹泻	Diarrhoea	10012736	各种腹泻（不包括感染性的）	Diarrhoea (excl infective)	10017977	胃肠运动及排便状况	Gastrointestinal motility and defaecation conditions	10017947	胃肠系统疾病	Gastrointestinal disorders	N	N
oxygen saturation decreased	10033318	血氧饱和度降低	10033318	血氧饱和度降低	Oxygen saturation decreased	10005536	血气和酸碱分析	Blood gas and acid base analyses	10027432	代谢、营养和血气检查	Metabolic, nutritional and blood gas investigations	10022891	各类检查	Investigations	N	N
respiratory disorder	10038683	呼吸系统疾病	10038683	呼吸系统疾病	Respiratory disorder	10057184	呼吸道疾病（不另分类）	Respiratory tract disorders NEC	10038716	呼吸系统疾病（不另分类）	Respiratory disorders NEC	10038738	呼吸系统、胸及纵隔疾病	Respiratory, thoracic and mediastinal disorders	N	N
back pain	10003988	背痛	10003988	背痛	Back pain	10068757	肌肉骨骼和结缔组织的各种疼痛与不适	Musculoskeletal and connective tissue pain and discomfort	10028393	肌肉骨骼和结缔组织疾病（不另分类）	Musculoskeletal and connective tissue disorders NEC	10028395	各种肌肉骨骼及结缔组织疾病	Musculoskeletal and connective tissue disorders	N	N
dyspnoea	10013968	呼吸困难	10013968	呼吸困难	Dyspnoea	10006334	各种呼吸异常	Breathing abnormalities	10038716	呼吸系统疾病（不另分类）	Respiratory disorders NEC	10038738	呼吸系统、胸及纵隔疾病	Respiratory, thoracic and mediastinal disorders	N	N
swelling face	10042682	面部肿胀	10042682	面部肿胀	Swelling face	10018072	一般症状和体征（不另分类）	General signs and symptoms NEC	10018073	全身系统疾病（不另分类）	General system disorders NEC	10018065	全身性疾病及给药部位各种反应	General disorders and administration site conditions	N	N
swollen tongue	10042727	肿舌	10042727	肿舌	Swollen tongue	10043985	舌部症状和体征	Tongue signs and symptoms	10043946	舌疾病	Tongue conditions	10017947	胃肠系统疾病	Gastrointestinal disorders	N	N
vomiting	10047700	呕吐	10047700	呕吐	Vomiting	10028817	恶心和呕吐症状	Nausea and vomiting symptoms	10018012	胃肠道系统症状和体征	Gastrointestinal signs and symptoms	10017947	胃肠系统疾病	Gastrointestinal disorders	N	N
diarrhoea	10012735	腹泻	10012735	腹泻	Diarrhoea	10012736	各种腹泻（不包括感染性的）	Diarrhoea (excl infective)	10017977	胃肠运动及排便状况	Gastrointestinal motility and defaecation conditions	10017947	胃肠系统疾病	Gastrointestinal disorders	N	N
nausea	10028813	恶心	10028813	恶心	Nausea	10028817	恶心和呕吐症状	Nausea and vomiting symptoms	10018012	胃肠道系统症状和体征	Gastrointestinal signs and symptoms	10017947	胃肠系统疾病	Gastrointestinal disorders	N	N
dehydration	10012174	脱水	10012174	脱水	Dehydration	10044084	总液体体积减少	Total fluid volume decreased	10014412	电解质及液体平衡状况	Electrolyte and fluid balance conditions	10027433	代谢及营养类疾病	Metabolism and nutrition disorders	N	N
pain	10033371	疼痛	10033371	疼痛	Pain	10033372	疼痛和不适（不另分类）	Pain and discomfort NEC	10018073	全身系统疾病（不另分类）	General system disorders NEC	10018065	全身性疾病及给药部位各种反应	General disorders and administration site conditions	N	N
nausea	10028813	恶心	10028813	恶心	Nausea	10028817	恶心和呕吐症状	Nausea and vomiting symptoms	10018012	胃肠道系统症状和体征	Gastrointestinal signs and symptoms	10017947	胃肠系统疾病	Gastrointestinal disorders	N	N
influenza	10022000	流行性感冒	10022000	流行性感冒	Influenza	10022005	流感病毒感染	Influenza viral infections	10047438	病毒感染性疾病	Viral infectious disorders	10021881	感染及侵染类疾病	Infections and infestations	N	N
off label use	10053762	超说明书使用	10053762	超说明书使用	Off label use	10076291	各种超说明书使用	Off label uses	10079156	超说明书使用及故意导致的产品误用/使用类问题	Off label uses and intentional product misuses/use issues	10022117	各类损伤、中毒及操作并发症	Injury, poisoning and procedural complications	N	N
nausea	10028813	恶心	10028813	恶心	Nausea	10028817	恶心和呕吐症状	Nausea and vomiting symptoms	10018012	胃肠道系统症状和体征	Gastrointestinal signs and symptoms	10017947	胃肠系统疾病	Gastrointestinal disorders	N	N
condition aggravated	10010264	病情恶化	10010264	病情恶化	Condition aggravated	10018072	一般症状和体征（不另分类）	General signs and symptoms NEC	10018073	全身系统疾病（不另分类）	General system disorders NEC	10018065	全身性疾病及给药部位各种反应	General disorders and administration site conditions	N	N
respiratory disorder	10038683	呼吸系统疾病	10038683	呼吸系统疾病	Respiratory disorder	10057184	呼吸道疾病（不另分类）	Respiratory tract disorders NEC	10038716	呼吸系统疾病（不另分类）	Respiratory disorders NEC	10038738	呼吸系统、胸及纵隔疾病	Respiratory, thoracic and mediastinal disorders	N	N
feeling abnormal	10016322	感受异常	10016322	感受异常	Feeling abnormal	10068759	各种感受与感觉（不另分类）	Feelings and sensations NEC	10018073	全身系统疾病（不另分类）	General system disorders NEC	10018065	全身性疾病及给药部位各种反应	General disorders and administration site conditions	N	N
aggression	10001488	攻击性	10001488	攻击性	Aggression	10004209	行为和社会关系障碍	Behaviour and socialisation disturbances	10034726	人性格异常及行为混乱	Personality disorders and disturbances in behaviour	10037175	精神病类	Psychiatric disorders	N	N
fatigue	10016256	疲劳	10016256	疲劳	Fatigue	10003550	虚弱状态	Asthenic conditions	10018073	全身系统疾病（不另分类）	General system disorders NEC	10018065	全身性疾病及给药部位各种反应	General disorders and administration site conditions	N	N
apathy	10002942	情感淡漠	10002942	情感淡漠	Apathy	10027948	心境障碍性疾病（不另分类）	Mood disorders NEC	10027946	心境障碍和混乱（不另分类）	Mood disorders and disturbances NEC	10037175	精神病类	Psychiatric disorders	N	N
dyspnoea	10013968	呼吸困难	10013968	呼吸困难	Dyspnoea	10006334	各种呼吸异常	Breathing abnormalities	10038716	呼吸系统疾病（不另分类）	Respiratory disorders NEC	10038738	呼吸系统、胸及纵隔疾病	Respiratory, thoracic and mediastinal disorders	N	N
rash	10037844	皮疹	10037844	皮疹	Rash	10052566	出疹、发疹和皮疹（不另分类）	Rashes, eruptions and exanthems NEC	10014982	表皮及真皮状况	Epidermal and dermal conditions	10040785	皮肤及皮下组织类疾病	Skin and subcutaneous tissue disorders	N	N
weight decreased	10047895	体重降低	10047895	体重降低	Weight decreased	10071941	体检步骤和器官系统状态	Physical examination procedures and organ system status	10071940	体检和器官系统状态主题	Physical examination and organ system status topics	10022891	各类检查	Investigations	N	N
decreased appetite	10061428	食欲减退	10061428	食欲减退	Decreased appetite	10003022	各种食欲障碍	Appetite disorders	10003018	食欲及一般性营养障碍	Appetite and general nutritional disorders	10027433	代谢及营养类疾病	Metabolism and nutrition disorders	N	N
dehydration	10012174	脱水	10012174	脱水	Dehydration	10044084	总液体体积减少	Total fluid volume decreased	10014412	电解质及液体平衡状况	Electrolyte and fluid balance conditions	10027433	代谢及营养类疾病	Metabolism and nutrition disorders	N	N
asthenia	10003549	虚弱	10003549	虚弱	Asthenia	10003550	虚弱状态	Asthenic conditions	10018073	全身系统疾病（不另分类）	General system disorders NEC	10018065	全身性疾病及给药部位各种反应	General disorders and administration site conditions	N	N
nausea	10028813	恶心	10028813	恶心	Nausea	10028817	恶心和呕吐症状	Nausea and vomiting symptoms	10018012	胃肠道系统症状和体征	Gastrointestinal signs and symptoms	10017947	胃肠系统疾病	Gastrointestinal disorders	N	N
diarrhoea	10012735	腹泻	10012735	腹泻	Diarrhoea	10012736	各种腹泻（不包括感染性的）	Diarrhoea (excl infective)	10017977	胃肠运动及排便状况	Gastrointestinal motility and defaecation conditions	10017947	胃肠系统疾病	Gastrointestinal disorders	N	N
neoplasm progression	10061309	进展性肿瘤	10061309	进展性肿瘤	Neoplasm progression	10029111	部位不确定的恶性不明确的肿瘤（不另分类）	Neoplasms unspecified malignancy and site unspecified NEC	10027655	其他肿瘤、部位不明恶性肿瘤及性质不明肿瘤	Miscellaneous and site unspecified neoplasms malignant and unspecified	10029104	良性、恶性及性质不明的肿瘤（包括囊状和息肉状）	Neoplasms benign, malignant and unspecified (incl cysts and polyps)	N	N
breast cancer	10006187	乳腺癌	10006187	乳腺癌	Breast cancer	10006290	乳腺和乳头恶性肿瘤	Breast and nipple neoplasms malignant	10006291	乳腺恶性及性质不明的肿瘤（包括乳头）	Breast neoplasms malignant and unspecified (incl nipple)	10029104	良性、恶性及性质不明的肿瘤（包括囊状和息肉状）	Neoplasms benign, malignant and unspecified (incl cysts and polyps)	Y	N
breast disorder female	10006229	女性乳腺病变	10006229	女性乳腺病变	Breast disorder female	10040675	各种乳腺疾病（不另分类）	Breast disorders NEC	10006232	乳腺类疾病	Breast disorders	10038604	生殖系统及乳腺疾病	Reproductive system and breast disorders	N	N
electrocardiogram abnormal	10014363	心电图异常	10014363	心电图异常	Electrocardiogram abnormal	10053104	各种心电图检查	ECG investigations	10007512	心血管检查（不包括酶检测）	Cardiac and vascular investigations (excl enzyme tests)	10022891	各类检查	Investigations	N	N
chest discomfort	10008469	胸部不适	10008469	胸部不适	Chest discomfort	10033372	疼痛和不适（不另分类）	Pain and discomfort NEC	10018073	全身系统疾病（不另分类）	General system disorders NEC	10018065	全身性疾病及给药部位各种反应	General disorders and administration site conditions	N	N
medication error	10027091	用药错误	10027091	用药错误	Medication error	10079146	不另分类的各种用药错误、产品使用错误和问题	Medication errors, product use errors and issues NEC	10079145	用药错误及其他产品使用错误和问题	Medication errors and other product use errors and issues	10022117	各类损伤、中毒及操作并发症	Injury, poisoning and procedural complications	N	N
circumstance or information capable of leading to medication error	10064385	可导致用药错误的情况或信息	10064385	可导致用药错误的情况或信息	Circumstance or information capable of leading to medication error	10079146	不另分类的各种用药错误、产品使用错误和问题	Medication errors, product use errors and issues NEC	10079145	用药错误及其他产品使用错误和问题	Medication errors and other product use errors and issues	10022117	各类损伤、中毒及操作并发症	Injury, poisoning and procedural complications	N	N
drug dispensing error	10064354	药物配发错误	10080359	产品配发错误	Product dispensing error	10079149	各种产品配发错误和问题	Product dispensing errors and issues	10079145	用药错误及其他产品使用错误和问题	Medication errors and other product use errors and issues	10022117	各类损伤、中毒及操作并发症	Injury, poisoning and procedural complications	N	N
deafness	10011878	耳聋	10011878	耳聋	Deafness	10011879	各种听力丧失	Hearing losses	10019243	听力障碍类疾病	Hearing disorders	10013993	耳及迷路类疾病	Ear and labyrinth disorders	Y	Y
off label use	10053762	超说明书使用	10053762	超说明书使用	Off label use	10076291	各种超说明书使用	Off label uses	10079156	超说明书使用及故意导致的产品误用/使用类问题	Off label uses and intentional product misuses/use issues	10022117	各类损伤、中毒及操作并发症	Injury, poisoning and procedural complications	N	N
gastritis	10017853	胃炎	10017853	胃炎	Gastritis	10017854	各种胃炎（不包括感染性的）	Gastritis (excl infective)	10017969	胃肠系统炎症	Gastrointestinal inflammatory conditions	10017947	胃肠系统疾病	Gastrointestinal disorders	N	N
decreased appetite	10061428	食欲减退	10061428	食欲减退	Decreased appetite	10003022	各种食欲障碍	Appetite disorders	10003018	食欲及一般性营养障碍	Appetite and general nutritional disorders	10027433	代谢及营养类疾病	Metabolism and nutrition disorders	N	N
sleep disorder	10040984	睡眠障碍	10040984	睡眠障碍	Sleep disorder	10040993	睡眠疾病（不另分类）	Sleep disorders NEC	10040991	睡眠异常和混乱	Sleep disorders and disturbances	10037175	精神病类	Psychiatric disorders	N	N
dizziness	10013573	头晕	10013573	头晕	Dizziness	10029306	神经学症状和体征（不另分类）	Neurological signs and symptoms NEC	10029305	神经类疾病（不另分类）	Neurological disorders NEC	10029205	各类神经系统疾病	Nervous system disorders	N	N
nausea	10028813	恶心	10028813	恶心	Nausea	10028817	恶心和呕吐症状	Nausea and vomiting symptoms	10018012	胃肠道系统症状和体征	Gastrointestinal signs and symptoms	10017947	胃肠系统疾病	Gastrointestinal disorders	N	N
anxiety	10002855	焦虑	10002855	焦虑	Anxiety	10002869	焦虑症状	Anxiety symptoms	10002861	焦虑症及症状	Anxiety disorders and symptoms	10037175	精神病类	Psychiatric disorders	N	N
emphysema	10014561	肺气肿	10014561	肺气肿	Emphysema	10033979	实质性肺疾病（不另分类）	Parenchymal lung disorders NEC	10024967	下呼吸道疾病（阻塞和感染除外）	Lower respiratory tract disorders (excl obstruction and infection)	10038738	呼吸系统、胸及纵隔疾病	Respiratory, thoracic and mediastinal disorders	N	N
respiratory failure	10038695	呼吸衰竭	10038695	呼吸衰竭	Respiratory failure	10052549	各种呼吸衰竭（不包括新生儿）	Respiratory failures (excl neonatal)	10038716	呼吸系统疾病（不另分类）	Respiratory disorders NEC	10038738	呼吸系统、胸及纵隔疾病	Respiratory, thoracic and mediastinal disorders	Y	N
dyspnoea	10013968	呼吸困难	10013968	呼吸困难	Dyspnoea	10006334	各种呼吸异常	Breathing abnormalities	10038716	呼吸系统疾病（不另分类）	Respiratory disorders NEC	10038738	呼吸系统、胸及纵隔疾病	Respiratory, thoracic and mediastinal disorders	N	N
psychotic disorder	10061920	精神病性障碍	10061920	精神病性障碍	Psychotic disorder	10037252	精神类疾病（不另分类）	Psychotic disorder NEC	10039628	精神分裂症和其他精神疾病	Schizophrenia and other psychotic disorders	10037175	精神病类	Psychiatric disorders	Y	N
depression	10012378	抑郁	10012378	抑郁	Depression	10012401	各种抑郁病	Depressive disorders	10012375	抑郁性心境障碍和混乱	Depressed mood disorders and disturbances	10037175	精神病类	Psychiatric disorders	N	N
cachexia	10006895	恶病质	10006895	恶病质	Cachexia	10018067	一般性营养障碍（不另分类）	General nutritional disorders NEC	10003018	食欲及一般性营养障碍	Appetite and general nutritional disorders	10027433	代谢及营养类疾病	Metabolism and nutrition disorders	Y	N
haemoglobin decreased	10018884	血红蛋白降低	10018884	血红蛋白降低	Haemoglobin decreased	10038148	各种红细胞分析	Red blood cell analyses	10018851	血液类检查（包括血型）	Haematology investigations (incl blood groups)	10022891	各类检查	Investigations	N	N
weight decreased	10047895	体重降低	10047895	体重降低	Weight decreased	10071941	体检步骤和器官系统状态	Physical examination procedures and organ system status	10071940	体检和器官系统状态主题	Physical examination and organ system status topics	10022891	各类检查	Investigations	N	N
haematocrit decreased	10018838	红细胞压积降低	10018838	红细胞压积降低	Haematocrit decreased	10038148	各种红细胞分析	Red blood cell analyses	10018851	血液类检查（包括血型）	Haematology investigations (incl blood groups)	10022891	各类检查	Investigations	N	N
malaise	10025482	难受	10025482	难受	Malaise	10003550	虚弱状态	Asthenic conditions	10018073	全身系统疾病（不另分类）	General system disorders NEC	10018065	全身性疾病及给药部位各种反应	General disorders and administration site conditions	N	N
bronchitis	10006451	支气管炎	10006451	支气管炎	Bronchitis	10025101	下呼吸道和肺部感染	Lower respiratory tract and lung infections	10021879	感染-未指明病原	Infections - pathogen unspecified	10021881	感染及侵染类疾病	Infections and infestations	N	N
pneumonia	10035664	感染性肺炎	10035664	感染性肺炎	Pneumonia	10025101	下呼吸道和肺部感染	Lower respiratory tract and lung infections	10021879	感染-未指明病原	Infections - pathogen unspecified	10021881	感染及侵染类疾病	Infections and infestations	Y	N
chest discomfort	10008469	胸部不适	10008469	胸部不适	Chest discomfort	10033372	疼痛和不适（不另分类）	Pain and discomfort NEC	10018073	全身系统疾病（不另分类）	General system disorders NEC	10018065	全身性疾病及给药部位各种反应	General disorders and administration site conditions	N	N
palpitations	10033557	心悸	10033557	心悸	Palpitations	10007609	各种心脏体征和症状（不另分类）	Cardiac signs and symptoms NEC	10082206	心脏相关疾病、症状和体征（不另分类）	Cardiac disorders, signs and symptoms NEC	10007541	心脏器官疾病	Cardiac disorders	N	N
dizziness	10013573	头晕	10013573	头晕	Dizziness	10029306	神经学症状和体征（不另分类）	Neurological signs and symptoms NEC	10029305	神经类疾病（不另分类）	Neurological disorders NEC	10029205	各类神经系统疾病	Nervous system disorders	N	N
tremor	10044565	震颤	10044565	震颤	Tremor	10044566	各种颤抖（不包括先天性）	Tremor (excl congenital)	10028037	运动障碍类（包括帕金森病）	Movement disorders (incl parkinsonism)	10029205	各类神经系统疾病	Nervous system disorders	N	N
constipation	10010774	便秘	10010774	便秘	Constipation	10017933	各种胃肠道弛缓和动力不足性疾病（不另分类）	Gastrointestinal atonic and hypomotility disorders NEC	10017977	胃肠运动及排便状况	Gastrointestinal motility and defaecation conditions	10017947	胃肠系统疾病	Gastrointestinal disorders	N	N
migraine	10027599	偏头痛	10027599	偏头痛	Migraine	10027603	各种偏头痛	Migraine headaches	10019231	各类头痛	Headaches	10029205	各类神经系统疾病	Nervous system disorders	N	N
chronic obstructive pulmonary disease	10009033	慢性阻塞性肺疾病	10009033	慢性阻塞性肺疾病	Chronic obstructive pulmonary disease	10006484	支气管痉挛和阻塞	Bronchospasm and obstruction	10006436	支气管系统疾病（不包括肿瘤）	Bronchial disorders (excl neoplasms)	10038738	呼吸系统、胸及纵隔疾病	Respiratory, thoracic and mediastinal disorders	N	N
terminal state	10048669	临终状态	10048669	临终状态	Terminal state	10018072	一般症状和体征（不另分类）	General signs and symptoms NEC	10018073	全身系统疾病（不另分类）	General system disorders NEC	10018065	全身性疾病及给药部位各种反应	General disorders and administration site conditions	Y	N
condition aggravated	10010264	病情恶化	10010264	病情恶化	Condition aggravated	10018072	一般症状和体征（不另分类）	General signs and symptoms NEC	10018073	全身系统疾病（不另分类）	General system disorders NEC	10018065	全身性疾病及给药部位各种反应	General disorders and administration site conditions	N	N
osteoporosis	10031282	骨质疏松症	10031282	骨质疏松症	Osteoporosis	10027425	代谢性骨疾病	Metabolic bone disorders	10005959	骨骼类疾病（不包括先天性疾病及骨折）	Bone disorders (excl congenital and fractures)	10028395	各种肌肉骨骼及结缔组织疾病	Musculoskeletal and connective tissue disorders	N	N
spinal fracture	10041569	脊柱骨折	10041569	脊柱骨折	Spinal fracture	10041574	脊柱骨折和脱臼	Spinal fractures and dislocations	10005942	骨骼及关节损伤	Bone and joint injuries	10022117	各类损伤、中毒及操作并发症	Injury, poisoning and procedural complications	Y	N
respiratory failure	10038695	呼吸衰竭	10038695	呼吸衰竭	Respiratory failure	10052549	各种呼吸衰竭（不包括新生儿）	Respiratory failures (excl neonatal)	10038716	呼吸系统疾病（不另分类）	Respiratory disorders NEC	10038738	呼吸系统、胸及纵隔疾病	Respiratory, thoracic and mediastinal disorders	Y	N
pain	10033371	疼痛	10033371	疼痛	Pain	10033372	疼痛和不适（不另分类）	Pain and discomfort NEC	10018073	全身系统疾病（不另分类）	General system disorders NEC	10018065	全身性疾病及给药部位各种反应	General disorders and administration site conditions	N	N
pneumonia escherichia	10035699	埃希菌性肺炎	10035699	埃希菌性肺炎	Pneumonia escherichia	10015295	各种埃希氏杆菌感染	Escherichia infections	10004018	细菌感染性疾病	Bacterial infectious disorders	10021881	感染及侵染类疾病	Infections and infestations	Y	N
vomiting	10047700	呕吐	10047700	呕吐	Vomiting	10028817	恶心和呕吐症状	Nausea and vomiting symptoms	10018012	胃肠道系统症状和体征	Gastrointestinal signs and symptoms	10017947	胃肠系统疾病	Gastrointestinal disorders	N	N
respiratory distress	10038687	呼吸窘迫	10038687	呼吸窘迫	Respiratory distress	10006334	各种呼吸异常	Breathing abnormalities	10038716	呼吸系统疾病（不另分类）	Respiratory disorders NEC	10038738	呼吸系统、胸及纵隔疾病	Respiratory, thoracic and mediastinal disorders	Y	N
renal failure	10038435	肾衰	10038435	肾衰	Renal failure	10038443	肾衰和肾损害	Renal failure and impairment	10038430	肾脏各种异常（不包括肾病）	Renal disorders (excl nephropathies)	10038359	肾脏及泌尿系统疾病	Renal and urinary disorders	Y	Y
pneumonia klebsiella	10035717	克雷伯菌性肺炎	10035717	克雷伯菌性肺炎	Pneumonia klebsiella	10023455	各种克雷伯杆菌感染	Klebsiella infections	10004018	细菌感染性疾病	Bacterial infectious disorders	10021881	感染及侵染类疾病	Infections and infestations	Y	N
myalgia	10028411	肌痛	10028411	肌痛	Myalgia	10028323	肌肉疼痛	Muscle pains	10028302	肌肉类疾病	Muscle disorders	10028395	各种肌肉骨骼及结缔组织疾病	Musculoskeletal and connective tissue disorders	N	N
ecchymosis	10014080	瘀斑	10014080	瘀斑	Ecchymosis	10037555	紫癜和相关病症	Purpura and related conditions	10047043	皮肤血管异常	Skin vascular abnormalities	10040785	皮肤及皮下组织类疾病	Skin and subcutaneous tissue disorders	N	N
insomnia	10022437	失眠	10022437	失眠	Insomnia	10013510	入睡和睡眠障碍	Disturbances in initiating and maintaining sleep	10040991	睡眠异常和混乱	Sleep disorders and disturbances	10037175	精神病类	Psychiatric disorders	N	N
apathy	10002942	情感淡漠	10002942	情感淡漠	Apathy	10027948	心境障碍性疾病（不另分类）	Mood disorders NEC	10027946	心境障碍和混乱（不另分类）	Mood disorders and disturbances NEC	10037175	精神病类	Psychiatric disorders	N	N
tremor	10044565	震颤	10044565	震颤	Tremor	10044566	各种颤抖（不包括先天性）	Tremor (excl congenital)	10028037	运动障碍类（包括帕金森病）	Movement disorders (incl parkinsonism)	10029205	各类神经系统疾病	Nervous system disorders	N	N
anhedonia	10002511	快感缺乏	10002511	快感缺乏	Anhedonia	10027938	伴忧郁症状的情绪变化	Mood alterations with depressive symptoms	10012375	抑郁性心境障碍和混乱	Depressed mood disorders and disturbances	10037175	精神病类	Psychiatric disorders	N	N
anxiety	10002855	焦虑	10002855	焦虑	Anxiety	10002869	焦虑症状	Anxiety symptoms	10002861	焦虑症及症状	Anxiety disorders and symptoms	10037175	精神病类	Psychiatric disorders	N	N
nervousness	10029216	神经紧张不安	10029216	神经紧张不安	Nervousness	10002869	焦虑症状	Anxiety symptoms	10002861	焦虑症及症状	Anxiety disorders and symptoms	10037175	精神病类	Psychiatric disorders	N	N
gait disturbance	10017577	步态障碍	10017577	步态障碍	Gait disturbance	10017578	行走障碍	Gait disturbances	10018073	全身系统疾病（不另分类）	General system disorders NEC	10018065	全身性疾病及给药部位各种反应	General disorders and administration site conditions	N	N
suicidal ideation	10042458	自杀想法	10042458	自杀想法	Suicidal ideation	10042459	自杀和自我伤害行为	Suicidal and self-injurious behaviour	10042460	各种自杀及自我伤害行为（不另分类）	Suicidal and self-injurious behaviours NEC	10037175	精神病类	Psychiatric disorders	Y	N
paraesthesia	10033775	皮肤异常感觉	10033775	皮肤异常感觉	Paraesthesia	10033788	异常感觉和感觉反应异常	Paraesthesias and dysaesthesias	10029305	神经类疾病（不另分类）	Neurological disorders NEC	10029205	各类神经系统疾病	Nervous system disorders	N	N
oedema peripheral	10030124	外周水肿	10030124	外周水肿	Oedema peripheral	10030113	各种水肿（不另分类）	Oedema NEC	10018073	全身系统疾病（不另分类）	General system disorders NEC	10018065	全身性疾病及给药部位各种反应	General disorders and administration site conditions	N	N
gait disturbance	10017577	步态障碍	10017577	步态障碍	Gait disturbance	10017578	行走障碍	Gait disturbances	10018073	全身系统疾病（不另分类）	General system disorders NEC	10018065	全身性疾病及给药部位各种反应	General disorders and administration site conditions	N	N
back pain	10003988	背痛	10003988	背痛	Back pain	10068757	肌肉骨骼和结缔组织的各种疼痛与不适	Musculoskeletal and connective tissue pain and discomfort	10028393	肌肉骨骼和结缔组织疾病（不另分类）	Musculoskeletal and connective tissue disorders NEC	10028395	各种肌肉骨骼及结缔组织疾病	Musculoskeletal and connective tissue disorders	N	N
abnormal loss of weight	10000159	体重异常下降	10000159	体重异常下降	Abnormal loss of weight	10018067	一般性营养障碍（不另分类）	General nutritional disorders NEC	10003018	食欲及一般性营养障碍	Appetite and general nutritional disorders	10027433	代谢及营养类疾病	Metabolism and nutrition disorders	N	N
fatigue	10016256	疲劳	10016256	疲劳	Fatigue	10003550	虚弱状态	Asthenic conditions	10018073	全身系统疾病（不另分类）	General system disorders NEC	10018065	全身性疾病及给药部位各种反应	General disorders and administration site conditions	N	N
irritability	10022998	易激惹	10022998	易激惹	Irritability	10014556	情感和情绪障碍（不另分类）	Emotional and mood disturbances NEC	10027946	心境障碍和混乱（不另分类）	Mood disorders and disturbances NEC	10037175	精神病类	Psychiatric disorders	N	N
insomnia	10022437	失眠	10022437	失眠	Insomnia	10013510	入睡和睡眠障碍	Disturbances in initiating and maintaining sleep	10040991	睡眠异常和混乱	Sleep disorders and disturbances	10037175	精神病类	Psychiatric disorders	N	N
hallucination, visual	10019075	幻视	10019075	幻视	Hallucination, visual	10082212	各种幻觉（睡眠相关性除外）	Hallucinations (excl sleep-related)	10013511	思维及感知紊乱	Disturbances in thinking and perception	10037175	精神病类	Psychiatric disorders	Y	N
nervousness	10029216	神经紧张不安	10029216	神经紧张不安	Nervousness	10002869	焦虑症状	Anxiety symptoms	10002861	焦虑症及症状	Anxiety disorders and symptoms	10037175	精神病类	Psychiatric disorders	N	N
agitation	10001497	激越	10001497	激越	Agitation	10002869	焦虑症状	Anxiety symptoms	10002861	焦虑症及症状	Anxiety disorders and symptoms	10037175	精神病类	Psychiatric disorders	N	N
pco2 increased	10034183	PCO2升高	10034183	PCO2升高	PCO2 increased	10005536	血气和酸碱分析	Blood gas and acid base analyses	10027432	代谢、营养和血气检查	Metabolic, nutritional and blood gas investigations	10022891	各类检查	Investigations	N	N
headache	10019211	头痛	10019211	头痛	Headache	10019233	各种头痛（不另分类）	Headaches NEC	10019231	各类头痛	Headaches	10029205	各类神经系统疾病	Nervous system disorders	N	N
fatigue	10016256	疲劳	10016256	疲劳	Fatigue	10003550	虚弱状态	Asthenic conditions	10018073	全身系统疾病（不另分类）	General system disorders NEC	10018065	全身性疾病及给药部位各种反应	General disorders and administration site conditions	N	N
tachycardia	10043071	心动过速	10043071	心动过速	Tachycardia	10037908	心率和节律异常（不另分类）	Rate and rhythm disorders NEC	10007521	心律失常类疾病	Cardiac arrhythmias	10007541	心脏器官疾病	Cardiac disorders	N	N
decreased appetite	10061428	食欲减退	10061428	食欲减退	Decreased appetite	10003022	各种食欲障碍	Appetite disorders	10003018	食欲及一般性营养障碍	Appetite and general nutritional disorders	10027433	代谢及营养类疾病	Metabolism and nutrition disorders	N	N
malaise	10025482	难受	10025482	难受	Malaise	10003550	虚弱状态	Asthenic conditions	10018073	全身系统疾病（不另分类）	General system disorders NEC	10018065	全身性疾病及给药部位各种反应	General disorders and administration site conditions	N	N
weight decreased	10047895	体重降低	10047895	体重降低	Weight decreased	10071941	体检步骤和器官系统状态	Physical examination procedures and organ system status	10071940	体检和器官系统状态主题	Physical examination and organ system status topics	10022891	各类检查	Investigations	N	N
dyspnoea	10013968	呼吸困难	10013968	呼吸困难	Dyspnoea	10006334	各种呼吸异常	Breathing abnormalities	10038716	呼吸系统疾病（不另分类）	Respiratory disorders NEC	10038738	呼吸系统、胸及纵隔疾病	Respiratory, thoracic and mediastinal disorders	N	N
tremor	10044565	震颤	10044565	震颤	Tremor	10044566	各种颤抖（不包括先天性）	Tremor (excl congenital)	10028037	运动障碍类（包括帕金森病）	Movement disorders (incl parkinsonism)	10029205	各类神经系统疾病	Nervous system disorders	N	N
thinking abnormal	10043431	思维异常	10043431	思维异常	Thinking abnormal	10043434	思维障碍	Thinking disturbances	10013511	思维及感知紊乱	Disturbances in thinking and perception	10037175	精神病类	Psychiatric disorders	N	N
feeling abnormal	10016322	感受异常	10016322	感受异常	Feeling abnormal	10068759	各种感受与感觉（不另分类）	Feelings and sensations NEC	10018073	全身系统疾病（不另分类）	General system disorders NEC	10018065	全身性疾病及给药部位各种反应	General disorders and administration site conditions	N	N
dyspepsia	10013946	消化不良	10013946	消化不良	Dyspepsia	10013949	消化不良症状和体征	Dyspeptic signs and symptoms	10018012	胃肠道系统症状和体征	Gastrointestinal signs and symptoms	10017947	胃肠系统疾病	Gastrointestinal disorders	N	N
dizziness	10013573	头晕	10013573	头晕	Dizziness	10029306	神经学症状和体征（不另分类）	Neurological signs and symptoms NEC	10029305	神经类疾病（不另分类）	Neurological disorders NEC	10029205	各类神经系统疾病	Nervous system disorders	N	N
pain	10033371	疼痛	10033371	疼痛	Pain	10033372	疼痛和不适（不另分类）	Pain and discomfort NEC	10018073	全身系统疾病（不另分类）	General system disorders NEC	10018065	全身性疾病及给药部位各种反应	General disorders and administration site conditions	N	N
headache	10019211	头痛	10019211	头痛	Headache	10019233	各种头痛（不另分类）	Headaches NEC	10019231	各类头痛	Headaches	10029205	各类神经系统疾病	Nervous system disorders	N	N
cold sweat	10009866	冷汗	10009866	冷汗	Cold sweat	10002982	顶浆分泌腺和小汗腺疾病	Apocrine and eccrine gland disorders	10040798	皮肤附属物各种状况	Skin appendage conditions	10040785	皮肤及皮下组织类疾病	Skin and subcutaneous tissue disorders	N	N
dyspnoea	10013968	呼吸困难	10013968	呼吸困难	Dyspnoea	10006334	各种呼吸异常	Breathing abnormalities	10038716	呼吸系统疾病（不另分类）	Respiratory disorders NEC	10038738	呼吸系统、胸及纵隔疾病	Respiratory, thoracic and mediastinal disorders	N	N
mood swings	10027951	心情波动	10027951	心情波动	Mood swings	10016798	情绪变动综合征	Fluctuating mood symptoms	10027946	心境障碍和混乱（不另分类）	Mood disorders and disturbances NEC	10037175	精神病类	Psychiatric disorders	N	N
decreased appetite	10061428	食欲减退	10061428	食欲减退	Decreased appetite	10003022	各种食欲障碍	Appetite disorders	10003018	食欲及一般性营养障碍	Appetite and general nutritional disorders	10027433	代谢及营养类疾病	Metabolism and nutrition disorders	N	N
chest pain	10008479	胸痛	10008479	胸痛	Chest pain	10033372	疼痛和不适（不另分类）	Pain and discomfort NEC	10018073	全身系统疾病（不另分类）	General system disorders NEC	10018065	全身性疾病及给药部位各种反应	General disorders and administration site conditions	N	N
asthenia	10003549	虚弱	10003549	虚弱	Asthenia	10003550	虚弱状态	Asthenic conditions	10018073	全身系统疾病（不另分类）	General system disorders NEC	10018065	全身性疾病及给药部位各种反应	General disorders and administration site conditions	N	N
weight decreased	10047895	体重降低	10047895	体重降低	Weight decreased	10071941	体检步骤和器官系统状态	Physical examination procedures and organ system status	10071940	体检和器官系统状态主题	Physical examination and organ system status topics	10022891	各类检查	Investigations	N	N
activities of daily living impaired	10050954	日常生活活动障碍	10079487	日常活动自理能力丧失	Loss of personal independence in daily activities	10057171	残疾问题	Disability issues	10024450	生活方式问题	Lifestyle issues	10041244	社会环境	Social circumstances	N	N
renal failure acute	10038436	急性肾衰竭	10069339	急性肾损伤	Acute kidney injury	10038443	肾衰和肾损害	Renal failure and impairment	10038430	肾脏各种异常（不包括肾病）	Renal disorders (excl nephropathies)	10038359	肾脏及泌尿系统疾病	Renal and urinary disorders	Y	Y
tympanic membrane scarring	10063604	鼓膜瘢痕	10087692	鼓膜硬化	Myringosclerosis	10013372	各种鼓膜疾病（不包括感染）	Tympanic membrane disorders (excl infections)	10027584	中耳类疾病（先天性除外）	Middle ear disorders (excl congenital)	10013993	耳及迷路类疾病	Ear and labyrinth disorders	N	N
tinnitus	10043882	耳鸣	10043882	耳鸣	Tinnitus	10022398	各种内耳症状和体征	Inner ear signs and symptoms	10022396	内耳及第八颅神经类疾病	Inner ear and VIIIth cranial nerve disorders	10013993	耳及迷路类疾病	Ear and labyrinth disorders	N	N
deafness neurosensory	10011891	感音神经性聋	10011891	感音神经性聋	Deafness neurosensory	10011879	各种听力丧失	Hearing losses	10019243	听力障碍类疾病	Hearing disorders	10013993	耳及迷路类疾病	Ear and labyrinth disorders	Y	Y
sinusitis	10040753	鼻窦炎	10040753	鼻窦炎	Sinusitis	10046309	各种上呼吸道感染	Upper respiratory tract infections	10021879	感染-未指明病原	Infections - pathogen unspecified	10021881	感染及侵染类疾病	Infections and infestations	N	N
paranasal cyst	10062321	鼻旁囊肿	10062321	鼻旁囊肿	Paranasal cyst	10040743	副鼻窦疾病（不包括感染和肿瘤）	Paranasal sinus disorders (excl infections and neoplasms)	10046304	上呼吸道疾病（不包括感染）	Upper respiratory tract disorders (excl infections)	10038738	呼吸系统、胸及纵隔疾病	Respiratory, thoracic and mediastinal disorders	N	N
red blood cell count decreased	10038153	红细胞计数下降	10038153	红细胞计数下降	Red blood cell count decreased	10038148	各种红细胞分析	Red blood cell analyses	10018851	血液类检查（包括血型）	Haematology investigations (incl blood groups)	10022891	各类检查	Investigations	N	N
haemoglobin decreased	10018884	血红蛋白降低	10018884	血红蛋白降低	Haemoglobin decreased	10038148	各种红细胞分析	Red blood cell analyses	10018851	血液类检查（包括血型）	Haematology investigations (incl blood groups)	10022891	各类检查	Investigations	N	N
somnolence	10041349	嗜睡	10041349	嗜睡	Somnolence	10013509	意识障碍（不另分类）	Disturbances in consciousness NEC	10029305	神经类疾病（不另分类）	Neurological disorders NEC	10029205	各类神经系统疾病	Nervous system disorders	N	N
intentional overdose	10022523	有意用药过量	10022523	有意用药过量	Intentional overdose	10076292	用药过量（不另分类）	Overdoses NEC	10079159	用药过量及用药剂量不足（不另分类）	Overdoses and underdoses NEC	10022117	各类损伤、中毒及操作并发症	Injury, poisoning and procedural complications	N	N
suicide attempt	10042464	实施自杀行为	10042464	实施自杀行为	Suicide attempt	10042459	自杀和自我伤害行为	Suicidal and self-injurious behaviour	10042460	各种自杀及自我伤害行为（不另分类）	Suicidal and self-injurious behaviours NEC	10037175	精神病类	Psychiatric disorders	Y	N
cardiac disorder	10061024	心脏疾病	10061024	心脏疾病	Cardiac disorder	10007543	各种心脏疾病（不另分类）	Cardiac disorders NEC	10082206	心脏相关疾病、症状和体征（不另分类）	Cardiac disorders, signs and symptoms NEC	10007541	心脏器官疾病	Cardiac disorders	N	N
hepatitis	10019717	肝炎	10019717	肝炎	Hepatitis	10019833	肝细胞损害和肝炎（不另分类）	Hepatocellular damage and hepatitis NEC	10019654	肝脏及肝胆类疾病	Hepatic and hepatobiliary disorders	10019805	肝胆系统疾病	Hepatobiliary disorders	Y	N
fatigue	10016256	疲劳	10016256	疲劳	Fatigue	10003550	虚弱状态	Asthenic conditions	10018073	全身系统疾病（不另分类）	General system disorders NEC	10018065	全身性疾病及给药部位各种反应	General disorders and administration site conditions	N	N
nausea	10028813	恶心	10028813	恶心	Nausea	10028817	恶心和呕吐症状	Nausea and vomiting symptoms	10018012	胃肠道系统症状和体征	Gastrointestinal signs and symptoms	10017947	胃肠系统疾病	Gastrointestinal disorders	N	N
vomiting	10047700	呕吐	10047700	呕吐	Vomiting	10028817	恶心和呕吐症状	Nausea and vomiting symptoms	10018012	胃肠道系统症状和体征	Gastrointestinal signs and symptoms	10017947	胃肠系统疾病	Gastrointestinal disorders	N	N
abasia	10049460	步行不能	10017581	步态无力	Gait inability	10017578	行走障碍	Gait disturbances	10018073	全身系统疾病（不另分类）	General system disorders NEC	10018065	全身性疾病及给药部位各种反应	General disorders and administration site conditions	N	N
pain in extremity	10033425	肢体疼痛	10033425	肢体疼痛	Pain in extremity	10068757	肌肉骨骼和结缔组织的各种疼痛与不适	Musculoskeletal and connective tissue pain and discomfort	10028393	肌肉骨骼和结缔组织疾病（不另分类）	Musculoskeletal and connective tissue disorders NEC	10028395	各种肌肉骨骼及结缔组织疾病	Musculoskeletal and connective tissue disorders	N	N
burning sensation	10006784	烧灼感	10006784	烧灼感	Burning sensation	10033788	异常感觉和感觉反应异常	Paraesthesias and dysaesthesias	10029305	神经类疾病（不另分类）	Neurological disorders NEC	10029205	各类神经系统疾病	Nervous system disorders	N	N
psychotic disorder	10061920	精神病性障碍	10061920	精神病性障碍	Psychotic disorder	10037252	精神类疾病（不另分类）	Psychotic disorder NEC	10039628	精神分裂症和其他精神疾病	Schizophrenia and other psychotic disorders	10037175	精神病类	Psychiatric disorders	Y	N
deep vein thrombosis	10051055	深静脉血栓形成	10051055	深静脉血栓形成	Deep vein thrombosis	10034572	周围栓塞和血栓形成	Peripheral embolism and thrombosis	10014523	栓塞及血栓	Embolism and thrombosis	10047065	血管与淋巴管类疾病	Vascular disorders	Y	N
thrombophlebitis superficial	10043595	浅表性血栓性静脉炎	10086210	浅表静脉血栓形成	Superficial vein thrombosis	10034572	周围栓塞和血栓形成	Peripheral embolism and thrombosis	10014523	栓塞及血栓	Embolism and thrombosis	10047065	血管与淋巴管类疾病	Vascular disorders	N	N
condition aggravated	10010264	病情恶化	10010264	病情恶化	Condition aggravated	10018072	一般症状和体征（不另分类）	General signs and symptoms NEC	10018073	全身系统疾病（不另分类）	General system disorders NEC	10018065	全身性疾病及给药部位各种反应	General disorders and administration site conditions	N	N
chronic obstructive pulmonary disease	10009033	慢性阻塞性肺疾病	10009033	慢性阻塞性肺疾病	Chronic obstructive pulmonary disease	10006484	支气管痉挛和阻塞	Bronchospasm and obstruction	10006436	支气管系统疾病（不包括肿瘤）	Bronchial disorders (excl neoplasms)	10038738	呼吸系统、胸及纵隔疾病	Respiratory, thoracic and mediastinal disorders	N	N
asterixis	10003547	姿势保持不能	10003547	姿势保持不能	Asterixis	10044566	各种颤抖（不包括先天性）	Tremor (excl congenital)	10028037	运动障碍类（包括帕金森病）	Movement disorders (incl parkinsonism)	10029205	各类神经系统疾病	Nervous system disorders	Y	N
weight decreased	10047895	体重降低	10047895	体重降低	Weight decreased	10071941	体检步骤和器官系统状态	Physical examination procedures and organ system status	10071940	体检和器官系统状态主题	Physical examination and organ system status topics	10022891	各类检查	Investigations	N	N
respiratory tract congestion	10052251	呼吸道充血	10052251	呼吸道充血	Respiratory tract congestion	10057184	呼吸道疾病（不另分类）	Respiratory tract disorders NEC	10038716	呼吸系统疾病（不另分类）	Respiratory disorders NEC	10038738	呼吸系统、胸及纵隔疾病	Respiratory, thoracic and mediastinal disorders	N	N
chronic obstructive pulmonary disease	10009033	慢性阻塞性肺疾病	10009033	慢性阻塞性肺疾病	Chronic obstructive pulmonary disease	10006484	支气管痉挛和阻塞	Bronchospasm and obstruction	10006436	支气管系统疾病（不包括肿瘤）	Bronchial disorders (excl neoplasms)	10038738	呼吸系统、胸及纵隔疾病	Respiratory, thoracic and mediastinal disorders	N	N
condition aggravated	10010264	病情恶化	10010264	病情恶化	Condition aggravated	10018072	一般症状和体征（不另分类）	General signs and symptoms NEC	10018073	全身系统疾病（不另分类）	General system disorders NEC	10018065	全身性疾病及给药部位各种反应	General disorders and administration site conditions	N	N
dyspnoea	10013968	呼吸困难	10013968	呼吸困难	Dyspnoea	10006334	各种呼吸异常	Breathing abnormalities	10038716	呼吸系统疾病（不另分类）	Respiratory disorders NEC	10038738	呼吸系统、胸及纵隔疾病	Respiratory, thoracic and mediastinal disorders	N	N
ventricular tachycardia	10047302	室性心动过速	10047302	室性心动过速	Ventricular tachycardia	10047283	室性心律失常和心搏停止	Ventricular arrhythmias and cardiac arrest	10007521	心律失常类疾病	Cardiac arrhythmias	10007541	心脏器官疾病	Cardiac disorders	Y	N
herpes zoster	10019974	带状疱疹	10019974	带状疱疹	Herpes zoster	10019972	各种疱疹病毒感染	Herpes viral infections	10047438	病毒感染性疾病	Viral infectious disorders	10021881	感染及侵染类疾病	Infections and infestations	N	N
condition aggravated	10010264	病情恶化	10010264	病情恶化	Condition aggravated	10018072	一般症状和体征（不另分类）	General signs and symptoms NEC	10018073	全身系统疾病（不另分类）	General system disorders NEC	10018065	全身性疾病及给药部位各种反应	General disorders and administration site conditions	N	N
general physical health deterioration	10049438	全身状况恶化	10049438	全身状况恶化	General physical health deterioration	10018072	一般症状和体征（不另分类）	General signs and symptoms NEC	10018073	全身系统疾病（不另分类）	General system disorders NEC	10018065	全身性疾病及给药部位各种反应	General disorders and administration site conditions	N	N
melaena	10027141	黑便	10027141	黑便	Melaena	10017958	部位不明的胃肠出血	Non-site specific gastrointestinal haemorrhages	10017959	胃肠系统出血（不另分类）	Gastrointestinal haemorrhages NEC	10017947	胃肠系统疾病	Gastrointestinal disorders	Y	N
chronic obstructive pulmonary disease	10009033	慢性阻塞性肺疾病	10009033	慢性阻塞性肺疾病	Chronic obstructive pulmonary disease	10006484	支气管痉挛和阻塞	Bronchospasm and obstruction	10006436	支气管系统疾病（不包括肿瘤）	Bronchial disorders (excl neoplasms)	10038738	呼吸系统、胸及纵隔疾病	Respiratory, thoracic and mediastinal disorders	N	N
condition aggravated	10010264	病情恶化	10010264	病情恶化	Condition aggravated	10018072	一般症状和体征（不另分类）	General signs and symptoms NEC	10018073	全身系统疾病（不另分类）	General system disorders NEC	10018065	全身性疾病及给药部位各种反应	General disorders and administration site conditions	N	N
pleural fibrosis	10035600	胸膜纤维化	10035600	胸膜纤维化	Pleural fibrosis	10035594	各种胸膜病症（不另分类）	Pleural conditions NEC	10035597	胸膜类疾病	Pleural disorders	10038738	呼吸系统、胸及纵隔疾病	Respiratory, thoracic and mediastinal disorders	N	N
dyspnoea	10013968	呼吸困难	10013968	呼吸困难	Dyspnoea	10006334	各种呼吸异常	Breathing abnormalities	10038716	呼吸系统疾病（不另分类）	Respiratory disorders NEC	10038738	呼吸系统、胸及纵隔疾病	Respiratory, thoracic and mediastinal disorders	N	N
nausea	10028813	恶心	10028813	恶心	Nausea	10028817	恶心和呕吐症状	Nausea and vomiting symptoms	10018012	胃肠道系统症状和体征	Gastrointestinal signs and symptoms	10017947	胃肠系统疾病	Gastrointestinal disorders	N	N
oedema peripheral	10030124	外周水肿	10030124	外周水肿	Oedema peripheral	10030113	各种水肿（不另分类）	Oedema NEC	10018073	全身系统疾病（不另分类）	General system disorders NEC	10018065	全身性疾病及给药部位各种反应	General disorders and administration site conditions	N	N
vena cava thrombosis	10047195	腔静脉血栓形成	10047195	腔静脉血栓形成	Vena cava thrombosis	10047197	各种腔静脉栓塞和血栓形成	Vena caval embolism and thrombosis	10014523	栓塞及血栓	Embolism and thrombosis	10047065	血管与淋巴管类疾病	Vascular disorders	Y	N
death	10011906	死亡	10011906	死亡	Death	10011907	死亡和猝死	Death and sudden death	10053172	致命后果	Fatal outcomes	10018065	全身性疾病及给药部位各种反应	General disorders and administration site conditions	Y	N
rectal haemorrhage	10038063	直肠出血	10038063	直肠出血	Rectal haemorrhage	10022653	各种肠出血	Intestinal haemorrhages	10017959	胃肠系统出血（不另分类）	Gastrointestinal haemorrhages NEC	10017947	胃肠系统疾病	Gastrointestinal disorders	Y	N
blindness unilateral	10005186	单侧盲	10005186	单侧盲	Blindness unilateral	10080708	视觉损害和失明（色盲除外）	Visual impairment and blindness (excl colour blindness)	10047518	各种视觉障碍	Vision disorders	10015919	眼器官疾病	Eye disorders	Y	N
drug interaction	10013710	药物相互作用	10013710	药物相互作用	Drug interaction	10022528	各种相互作用	Interactions	10062915	治疗性及非治疗性反应类（不包括毒性）	Therapeutic and nontherapeutic effects (excl toxicity)	10018065	全身性疾病及给药部位各种反应	General disorders and administration site conditions	N	N
diarrhoea	10012735	腹泻	10012735	腹泻	Diarrhoea	10012736	各种腹泻（不包括感染性的）	Diarrhoea (excl infective)	10017977	胃肠运动及排便状况	Gastrointestinal motility and defaecation conditions	10017947	胃肠系统疾病	Gastrointestinal disorders	N	N
abasia	10049460	步行不能	10017581	步态无力	Gait inability	10017578	行走障碍	Gait disturbances	10018073	全身系统疾病（不另分类）	General system disorders NEC	10018065	全身性疾病及给药部位各种反应	General disorders and administration site conditions	N	N
malaise	10025482	难受	10025482	难受	Malaise	10003550	虚弱状态	Asthenic conditions	10018073	全身系统疾病（不另分类）	General system disorders NEC	10018065	全身性疾病及给药部位各种反应	General disorders and administration site conditions	N	N
dizziness	10013573	头晕	10013573	头晕	Dizziness	10029306	神经学症状和体征（不另分类）	Neurological signs and symptoms NEC	10029305	神经类疾病（不另分类）	Neurological disorders NEC	10029205	各类神经系统疾病	Nervous system disorders	N	N
gastrointestinal disorder	10017944	胃肠疾病	10017944	胃肠疾病	Gastrointestinal disorder	10017948	各种胃肠疾病（不另分类）	Gastrointestinal disorders NEC	10017943	胃肠类疾病（不另分类）	Gastrointestinal conditions NEC	10017947	胃肠系统疾病	Gastrointestinal disorders	N	N
pulmonary embolism	10037377	肺栓塞	10037377	肺栓塞	Pulmonary embolism	10037439	肺血栓形成和栓塞病症	Pulmonary thrombotic and embolic conditions	10037454	肺血管类疾病	Pulmonary vascular disorders	10038738	呼吸系统、胸及纵隔疾病	Respiratory, thoracic and mediastinal disorders	Y	N
diarrhoea	10012735	腹泻	10012735	腹泻	Diarrhoea	10012736	各种腹泻（不包括感染性的）	Diarrhoea (excl infective)	10017977	胃肠运动及排便状况	Gastrointestinal motility and defaecation conditions	10017947	胃肠系统疾病	Gastrointestinal disorders	N	N
condition aggravated	10010264	病情恶化	10010264	病情恶化	Condition aggravated	10018072	一般症状和体征（不另分类）	General signs and symptoms NEC	10018073	全身系统疾病（不另分类）	General system disorders NEC	10018065	全身性疾病及给药部位各种反应	General disorders and administration site conditions	N	N
decreased appetite	10061428	食欲减退	10061428	食欲减退	Decreased appetite	10003022	各种食欲障碍	Appetite disorders	10003018	食欲及一般性营养障碍	Appetite and general nutritional disorders	10027433	代谢及营养类疾病	Metabolism and nutrition disorders	N	N
tremor	10044565	震颤	10044565	震颤	Tremor	10044566	各种颤抖（不包括先天性）	Tremor (excl congenital)	10028037	运动障碍类（包括帕金森病）	Movement disorders (incl parkinsonism)	10029205	各类神经系统疾病	Nervous system disorders	N	N
fatigue	10016256	疲劳	10016256	疲劳	Fatigue	10003550	虚弱状态	Asthenic conditions	10018073	全身系统疾病（不另分类）	General system disorders NEC	10018065	全身性疾病及给药部位各种反应	General disorders and administration site conditions	N	N
weight decreased	10047895	体重降低	10047895	体重降低	Weight decreased	10071941	体检步骤和器官系统状态	Physical examination procedures and organ system status	10071940	体检和器官系统状态主题	Physical examination and organ system status topics	10022891	各类检查	Investigations	N	N
osteoarthritis	10031161	骨关节炎	10031161	骨关节炎	Osteoarthritis	10057178	各种骨关节病	Osteoarthropathies	10023213	关节类疾病	Joint disorders	10028395	各种肌肉骨骼及结缔组织疾病	Musculoskeletal and connective tissue disorders	N	N
asthenia	10003549	虚弱	10003549	虚弱	Asthenia	10003550	虚弱状态	Asthenic conditions	10018073	全身系统疾病（不另分类）	General system disorders NEC	10018065	全身性疾病及给药部位各种反应	General disorders and administration site conditions	N	N
death	10011906	死亡	10011906	死亡	Death	10011907	死亡和猝死	Death and sudden death	10053172	致命后果	Fatal outcomes	10018065	全身性疾病及给药部位各种反应	General disorders and administration site conditions	Y	N
pneumonia	10035664	感染性肺炎	10035664	感染性肺炎	Pneumonia	10025101	下呼吸道和肺部感染	Lower respiratory tract and lung infections	10021879	感染-未指明病原	Infections - pathogen unspecified	10021881	感染及侵染类疾病	Infections and infestations	Y	N
systemic inflammatory response syndrome	10051379	全身性炎症反应综合征	10051379	全身性炎症反应综合征	Systemic inflammatory response syndrome	10021950	各种炎症	Inflammations	10018073	全身系统疾病（不另分类）	General system disorders NEC	10018065	全身性疾病及给药部位各种反应	General disorders and administration site conditions	Y	N
tachyarrhythmia	10049447	快速性心律失常	10049447	快速性心律失常	Tachyarrhythmia	10037908	心率和节律异常（不另分类）	Rate and rhythm disorders NEC	10007521	心律失常类疾病	Cardiac arrhythmias	10007541	心脏器官疾病	Cardiac disorders	N	N
facial bones fracture	10016042	面骨骨折	10077603	颅面骨折	Craniofacial fracture	10040961	颅骨骨折、面部骨折和脱臼	Skull fractures, facial bone fractures and dislocations	10005942	骨骼及关节损伤	Bone and joint injuries	10022117	各类损伤、中毒及操作并发症	Injury, poisoning and procedural complications	Y	N
atrial fibrillation	10003658	房颤	10003658	房颤	Atrial fibrillation	10042600	各种室上性心律失常	Supraventricular arrhythmias	10007521	心律失常类疾病	Cardiac arrhythmias	10007541	心脏器官疾病	Cardiac disorders	Y	N
sinus tachycardia	10040752	窦性心动过速	10040752	窦性心动过速	Sinus tachycardia	10042600	各种室上性心律失常	Supraventricular arrhythmias	10007521	心律失常类疾病	Cardiac arrhythmias	10007541	心脏器官疾病	Cardiac disorders	N	N
fall	10016173	跌倒	10016173	跌倒	Fall	10029511	部位不确定的各种损伤（不另分类）	Non-site specific injuries NEC	10022114	各种损伤（不另分类）	Injuries NEC	10022117	各类损伤、中毒及操作并发症	Injury, poisoning and procedural complications	N	N
electrocardiogram st-t segment abnormal	10052333	心电图ST-T段异常	10052333	心电图ST-T段异常	Electrocardiogram ST-T segment abnormal	10053104	各种心电图检查	ECG investigations	10007512	心血管检查（不包括酶检测）	Cardiac and vascular investigations (excl enzyme tests)	10022891	各类检查	Investigations	N	N
bundle branch block right	10006582	右束支阻滞	10006582	右束支阻滞	Bundle branch block right	10000032	心脏传导系统异常	Cardiac conduction disorders	10007521	心律失常类疾病	Cardiac arrhythmias	10007541	心脏器官疾病	Cardiac disorders	N	N
haemoglobin decreased	10018884	血红蛋白降低	10018884	血红蛋白降低	Haemoglobin decreased	10038148	各种红细胞分析	Red blood cell analyses	10018851	血液类检查（包括血型）	Haematology investigations (incl blood groups)	10022891	各类检查	Investigations	N	N
haematocrit decreased	10018838	红细胞压积降低	10018838	红细胞压积降低	Haematocrit decreased	10038148	各种红细胞分析	Red blood cell analyses	10018851	血液类检查（包括血型）	Haematology investigations (incl blood groups)	10022891	各类检查	Investigations	N	N
hallucination	10019063	幻觉	10019063	幻觉	Hallucination	10082212	各种幻觉（睡眠相关性除外）	Hallucinations (excl sleep-related)	10013511	思维及感知紊乱	Disturbances in thinking and perception	10037175	精神病类	Psychiatric disorders	Y	N
psychotic disorder	10061920	精神病性障碍	10061920	精神病性障碍	Psychotic disorder	10037252	精神类疾病（不另分类）	Psychotic disorder NEC	10039628	精神分裂症和其他精神疾病	Schizophrenia and other psychotic disorders	10037175	精神病类	Psychiatric disorders	Y	N
palpitations	10033557	心悸	10033557	心悸	Palpitations	10007609	各种心脏体征和症状（不另分类）	Cardiac signs and symptoms NEC	10082206	心脏相关疾病、症状和体征（不另分类）	Cardiac disorders, signs and symptoms NEC	10007541	心脏器官疾病	Cardiac disorders	N	N
dyspnoea	10013968	呼吸困难	10013968	呼吸困难	Dyspnoea	10006334	各种呼吸异常	Breathing abnormalities	10038716	呼吸系统疾病（不另分类）	Respiratory disorders NEC	10038738	呼吸系统、胸及纵隔疾病	Respiratory, thoracic and mediastinal disorders	N	N
nausea	10028813	恶心	10028813	恶心	Nausea	10028817	恶心和呕吐症状	Nausea and vomiting symptoms	10018012	胃肠道系统症状和体征	Gastrointestinal signs and symptoms	10017947	胃肠系统疾病	Gastrointestinal disorders	N	N
emphysema	10014561	肺气肿	10014561	肺气肿	Emphysema	10033979	实质性肺疾病（不另分类）	Parenchymal lung disorders NEC	10024967	下呼吸道疾病（阻塞和感染除外）	Lower respiratory tract disorders (excl obstruction and infection)	10038738	呼吸系统、胸及纵隔疾病	Respiratory, thoracic and mediastinal disorders	N	N
c-reactive protein increased	10006825	C反应蛋白升高	10006825	C反应蛋白升高	C-reactive protein increased	10036998	蛋白分析（不另分类）	Protein analyses NEC	10037000	蛋白分析及化检（不另分类）	Protein and chemistry analyses NEC	10022891	各类检查	Investigations	N	N
chronic obstructive pulmonary disease	10009033	慢性阻塞性肺疾病	10009033	慢性阻塞性肺疾病	Chronic obstructive pulmonary disease	10006484	支气管痉挛和阻塞	Bronchospasm and obstruction	10006436	支气管系统疾病（不包括肿瘤）	Bronchial disorders (excl neoplasms)	10038738	呼吸系统、胸及纵隔疾病	Respiratory, thoracic and mediastinal disorders	N	N
dyspnoea exertional	10013971	劳力性呼吸困难	10013971	劳力性呼吸困难	Dyspnoea exertional	10006334	各种呼吸异常	Breathing abnormalities	10038716	呼吸系统疾病（不另分类）	Respiratory disorders NEC	10038738	呼吸系统、胸及纵隔疾病	Respiratory, thoracic and mediastinal disorders	N	N
depressed mood	10012374	心境抑郁	10012374	心境抑郁	Depressed mood	10027938	伴忧郁症状的情绪变化	Mood alterations with depressive symptoms	10012375	抑郁性心境障碍和混乱	Depressed mood disorders and disturbances	10037175	精神病类	Psychiatric disorders	N	N
condition aggravated	10010264	病情恶化	10010264	病情恶化	Condition aggravated	10018072	一般症状和体征（不另分类）	General signs and symptoms NEC	10018073	全身系统疾病（不另分类）	General system disorders NEC	10018065	全身性疾病及给药部位各种反应	General disorders and administration site conditions	N	N
depression	10012378	抑郁	10012378	抑郁	Depression	10012401	各种抑郁病	Depressive disorders	10012375	抑郁性心境障碍和混乱	Depressed mood disorders and disturbances	10037175	精神病类	Psychiatric disorders	N	N
proctitis	10036774	直肠炎	10036774	直肠炎	Proctitis	10036775	各种直肠炎症（不另分类）	Rectal inflammations NEC	10017969	胃肠系统炎症	Gastrointestinal inflammatory conditions	10017947	胃肠系统疾病	Gastrointestinal disorders	N	N
diverticulum intestinal	10013559	肠道憩室	10013559	肠道憩室	Diverticulum intestinal	10013530	各种憩室	Diverticula	10013535	憩室类疾病	Diverticular disorders	10017947	胃肠系统疾病	Gastrointestinal disorders	N	N
nightmare	10029412	梦魇	10029412	梦魇	Nightmare	10033920	各种异睡症	Parasomnias	10040991	睡眠异常和混乱	Sleep disorders and disturbances	10037175	精神病类	Psychiatric disorders	N	N
nausea	10028813	恶心	10028813	恶心	Nausea	10028817	恶心和呕吐症状	Nausea and vomiting symptoms	10018012	胃肠道系统症状和体征	Gastrointestinal signs and symptoms	10017947	胃肠系统疾病	Gastrointestinal disorders	N	N
cholecystitis	10008612	胆囊炎	10008612	胆囊炎	Cholecystitis	10008616	胆囊炎和胆石病	Cholecystitis and cholelithiasis	10017628	胆囊类疾病	Gallbladder disorders	10019805	肝胆系统疾病	Hepatobiliary disorders	Y	N
haematochezia	10018836	便血	10018836	便血	Haematochezia	10017958	部位不明的胃肠出血	Non-site specific gastrointestinal haemorrhages	10017959	胃肠系统出血（不另分类）	Gastrointestinal haemorrhages NEC	10017947	胃肠系统疾病	Gastrointestinal disorders	Y	N
faecaloma	10056325	粪瘤	10056325	粪瘤	Faecaloma	10016097	大便异常（不另分类）	Faecal abnormalities NEC	10018012	胃肠道系统症状和体征	Gastrointestinal signs and symptoms	10017947	胃肠系统疾病	Gastrointestinal disorders	Y	N
diarrhoea	10012735	腹泻	10012735	腹泻	Diarrhoea	10012736	各种腹泻（不包括感染性的）	Diarrhoea (excl infective)	10017977	胃肠运动及排便状况	Gastrointestinal motility and defaecation conditions	10017947	胃肠系统疾病	Gastrointestinal disorders	N	N
weight decreased	10047895	体重降低	10047895	体重降低	Weight decreased	10071941	体检步骤和器官系统状态	Physical examination procedures and organ system status	10071940	体检和器官系统状态主题	Physical examination and organ system status topics	10022891	各类检查	Investigations	N	N
dizziness	10013573	头晕	10013573	头晕	Dizziness	10029306	神经学症状和体征（不另分类）	Neurological signs and symptoms NEC	10029305	神经类疾病（不另分类）	Neurological disorders NEC	10029205	各类神经系统疾病	Nervous system disorders	N	N
malaise	10025482	难受	10025482	难受	Malaise	10003550	虚弱状态	Asthenic conditions	10018073	全身系统疾病（不另分类）	General system disorders NEC	10018065	全身性疾病及给药部位各种反应	General disorders and administration site conditions	N	N
drug intolerance	10061822	药物不耐受	10061822	药物不耐受	Drug intolerance	10043409	各种治疗和非治疗反应	Therapeutic and nontherapeutic responses	10062915	治疗性及非治疗性反应类（不包括毒性）	Therapeutic and nontherapeutic effects (excl toxicity)	10018065	全身性疾病及给药部位各种反应	General disorders and administration site conditions	N	N
nausea	10028813	恶心	10028813	恶心	Nausea	10028817	恶心和呕吐症状	Nausea and vomiting symptoms	10018012	胃肠道系统症状和体征	Gastrointestinal signs and symptoms	10017947	胃肠系统疾病	Gastrointestinal disorders	N	N
tremor	10044565	震颤	10044565	震颤	Tremor	10044566	各种颤抖（不包括先天性）	Tremor (excl congenital)	10028037	运动障碍类（包括帕金森病）	Movement disorders (incl parkinsonism)	10029205	各类神经系统疾病	Nervous system disorders	N	N
angioedema	10002424	血管性水肿	10002424	血管性水肿	Angioedema	10002425	各种血管性水肿	Angioedemas	10002426	血管性水肿和风疹	Angioedema and urticaria	10040785	皮肤及皮下组织类疾病	Skin and subcutaneous tissue disorders	Y	Y
drug hypersensitivity	10013700	药物性超敏反应	10013700	药物性超敏反应	Drug hypersensitivity	10001737	对食物、食物添加剂、药物和其他化学物的过敏	Allergies to foods, food additives, drugs and other chemicals	10001708	过敏类反应	Allergic conditions	10021428	免疫系统疾病	Immune system disorders	N	N
aortic aneurysm	10002882	主动脉瘤	10002882	主动脉瘤	Aortic aneurysm	10002889	主动脉瘤和夹层	Aortic aneurysms and dissections	10002363	动脉瘤和动脉夹层	Aneurysms and artery dissections	10047065	血管与淋巴管类疾病	Vascular disorders	N	N
weight decreased	10047895	体重降低	10047895	体重降低	Weight decreased	10071941	体检步骤和器官系统状态	Physical examination procedures and organ system status	10071940	体检和器官系统状态主题	Physical examination and organ system status topics	10022891	各类检查	Investigations	N	N
neoplasm	10028980	肿瘤	10028980	肿瘤	Neoplasm	10029111	部位不确定的恶性不明确的肿瘤（不另分类）	Neoplasms unspecified malignancy and site unspecified NEC	10027655	其他肿瘤、部位不明恶性肿瘤及性质不明肿瘤	Miscellaneous and site unspecified neoplasms malignant and unspecified	10029104	良性、恶性及性质不明的肿瘤（包括囊状和息肉状）	Neoplasms benign, malignant and unspecified (incl cysts and polyps)	N	N
convulsion	10010904	惊厥	10039906	痫性发作	Seizure	10039912	癫痫和癫痫类疾病（不另分类）	Seizures and seizure disorders NEC	10039911	癫痫发作（包括各种亚型）	Seizures (incl subtypes)	10029205	各类神经系统疾病	Nervous system disorders	Y	N
tremor	10044565	震颤	10044565	震颤	Tremor	10044566	各种颤抖（不包括先天性）	Tremor (excl congenital)	10028037	运动障碍类（包括帕金森病）	Movement disorders (incl parkinsonism)	10029205	各类神经系统疾病	Nervous system disorders	N	N
mood altered	10027940	情绪改变	10027940	情绪改变	Mood altered	10014556	情感和情绪障碍（不另分类）	Emotional and mood disturbances NEC	10027946	心境障碍和混乱（不另分类）	Mood disorders and disturbances NEC	10037175	精神病类	Psychiatric disorders	N	N
nausea	10028813	恶心	10028813	恶心	Nausea	10028817	恶心和呕吐症状	Nausea and vomiting symptoms	10018012	胃肠道系统症状和体征	Gastrointestinal signs and symptoms	10017947	胃肠系统疾病	Gastrointestinal disorders	N	N
diarrhoea	10012735	腹泻	10012735	腹泻	Diarrhoea	10012736	各种腹泻（不包括感染性的）	Diarrhoea (excl infective)	10017977	胃肠运动及排便状况	Gastrointestinal motility and defaecation conditions	10017947	胃肠系统疾病	Gastrointestinal disorders	N	N
decreased appetite	10061428	食欲减退	10061428	食欲减退	Decreased appetite	10003022	各种食欲障碍	Appetite disorders	10003018	食欲及一般性营养障碍	Appetite and general nutritional disorders	10027433	代谢及营养类疾病	Metabolism and nutrition disorders	N	N
fear	10016275	恐惧	10016275	恐惧	Fear	10068299	恐惧症状和恐怖症（包括社会恐怖症）	Fear symptoms and phobic disorders (incl social phobia)	10002861	焦虑症及症状	Anxiety disorders and symptoms	10037175	精神病类	Psychiatric disorders	N	N
vomiting	10047700	呕吐	10047700	呕吐	Vomiting	10028817	恶心和呕吐症状	Nausea and vomiting symptoms	10018012	胃肠道系统症状和体征	Gastrointestinal signs and symptoms	10017947	胃肠系统疾病	Gastrointestinal disorders	N	N
abdominal pain	10000081	腹痛	10000081	腹痛	Abdominal pain	10017926	胃肠道和腹部疼痛（不包括口腔和咽喉）	Gastrointestinal and abdominal pains (excl oral and throat)	10018012	胃肠道系统症状和体征	Gastrointestinal signs and symptoms	10017947	胃肠系统疾病	Gastrointestinal disorders	N	N
vomiting	10047700	呕吐	10047700	呕吐	Vomiting	10028817	恶心和呕吐症状	Nausea and vomiting symptoms	10018012	胃肠道系统症状和体征	Gastrointestinal signs and symptoms	10017947	胃肠系统疾病	Gastrointestinal disorders	N	N
diarrhoea	10012735	腹泻	10012735	腹泻	Diarrhoea	10012736	各种腹泻（不包括感染性的）	Diarrhoea (excl infective)	10017977	胃肠运动及排便状况	Gastrointestinal motility and defaecation conditions	10017947	胃肠系统疾病	Gastrointestinal disorders	N	N
death	10011906	死亡	10011906	死亡	Death	10011907	死亡和猝死	Death and sudden death	10053172	致命后果	Fatal outcomes	10018065	全身性疾病及给药部位各种反应	General disorders and administration site conditions	Y	N
diarrhoea	10012735	腹泻	10012735	腹泻	Diarrhoea	10012736	各种腹泻（不包括感染性的）	Diarrhoea (excl infective)	10017977	胃肠运动及排便状况	Gastrointestinal motility and defaecation conditions	10017947	胃肠系统疾病	Gastrointestinal disorders	N	N
nausea	10028813	恶心	10028813	恶心	Nausea	10028817	恶心和呕吐症状	Nausea and vomiting symptoms	10018012	胃肠道系统症状和体征	Gastrointestinal signs and symptoms	10017947	胃肠系统疾病	Gastrointestinal disorders	N	N
suicidal ideation	10042458	自杀想法	10042458	自杀想法	Suicidal ideation	10042459	自杀和自我伤害行为	Suicidal and self-injurious behaviour	10042460	各种自杀及自我伤害行为（不另分类）	Suicidal and self-injurious behaviours NEC	10037175	精神病类	Psychiatric disorders	Y	N
diarrhoea	10012735	腹泻	10012735	腹泻	Diarrhoea	10012736	各种腹泻（不包括感染性的）	Diarrhoea (excl infective)	10017977	胃肠运动及排便状况	Gastrointestinal motility and defaecation conditions	10017947	胃肠系统疾病	Gastrointestinal disorders	N	N
renal failure	10038435	肾衰	10038435	肾衰	Renal failure	10038443	肾衰和肾损害	Renal failure and impairment	10038430	肾脏各种异常（不包括肾病）	Renal disorders (excl nephropathies)	10038359	肾脏及泌尿系统疾病	Renal and urinary disorders	Y	Y
suicidal ideation	10042458	自杀想法	10042458	自杀想法	Suicidal ideation	10042459	自杀和自我伤害行为	Suicidal and self-injurious behaviour	10042460	各种自杀及自我伤害行为（不另分类）	Suicidal and self-injurious behaviours NEC	10037175	精神病类	Psychiatric disorders	Y	N
decreased appetite	10061428	食欲减退	10061428	食欲减退	Decreased appetite	10003022	各种食欲障碍	Appetite disorders	10003018	食欲及一般性营养障碍	Appetite and general nutritional disorders	10027433	代谢及营养类疾病	Metabolism and nutrition disorders	N	N
weight decreased	10047895	体重降低	10047895	体重降低	Weight decreased	10071941	体检步骤和器官系统状态	Physical examination procedures and organ system status	10071940	体检和器官系统状态主题	Physical examination and organ system status topics	10022891	各类检查	Investigations	N	N
suicidal ideation	10042458	自杀想法	10042458	自杀想法	Suicidal ideation	10042459	自杀和自我伤害行为	Suicidal and self-injurious behaviour	10042460	各种自杀及自我伤害行为（不另分类）	Suicidal and self-injurious behaviours NEC	10037175	精神病类	Psychiatric disorders	Y	N
suicidal ideation	10042458	自杀想法	10042458	自杀想法	Suicidal ideation	10042459	自杀和自我伤害行为	Suicidal and self-injurious behaviour	10042460	各种自杀及自我伤害行为（不另分类）	Suicidal and self-injurious behaviours NEC	10037175	精神病类	Psychiatric disorders	Y	N
death	10011906	死亡	10011906	死亡	Death	10011907	死亡和猝死	Death and sudden death	10053172	致命后果	Fatal outcomes	10018065	全身性疾病及给药部位各种反应	General disorders and administration site conditions	Y	N
overdose	10033295	用药过量	10033295	用药过量	Overdose	10076292	用药过量（不另分类）	Overdoses NEC	10079159	用药过量及用药剂量不足（不另分类）	Overdoses and underdoses NEC	10022117	各类损伤、中毒及操作并发症	Injury, poisoning and procedural complications	N	N
malaise	10025482	难受	10025482	难受	Malaise	10003550	虚弱状态	Asthenic conditions	10018073	全身系统疾病（不另分类）	General system disorders NEC	10018065	全身性疾病及给药部位各种反应	General disorders and administration site conditions	N	N
nervousness	10029216	神经紧张不安	10029216	神经紧张不安	Nervousness	10002869	焦虑症状	Anxiety symptoms	10002861	焦虑症及症状	Anxiety disorders and symptoms	10037175	精神病类	Psychiatric disorders	N	N
headache	10019211	头痛	10019211	头痛	Headache	10019233	各种头痛（不另分类）	Headaches NEC	10019231	各类头痛	Headaches	10029205	各类神经系统疾病	Nervous system disorders	N	N
accidental overdose	10000381	意外用药过量	10000381	意外用药过量	Accidental overdose	10079147	各种产品给用错误和问题	Product administration errors and issues	10079145	用药错误及其他产品使用错误和问题	Medication errors and other product use errors and issues	10022117	各类损伤、中毒及操作并发症	Injury, poisoning and procedural complications	N	N
insomnia	10022437	失眠	10022437	失眠	Insomnia	10013510	入睡和睡眠障碍	Disturbances in initiating and maintaining sleep	10040991	睡眠异常和混乱	Sleep disorders and disturbances	10037175	精神病类	Psychiatric disorders	N	N
glioblastoma multiforme	10018337	多形性胶质母细胞瘤	10018337	多形性胶质母细胞瘤	Glioblastoma multiforme	10018335	各种恶性神经胶质瘤	Glial tumours malignant	10029211	神经系统恶性及性质不明的肿瘤（不另分类）	Nervous system neoplasms malignant and unspecified NEC	10029104	良性、恶性及性质不明的肿瘤（包括囊状和息肉状）	Neoplasms benign, malignant and unspecified (incl cysts and polyps)	Y	N
headache	10019211	头痛	10019211	头痛	Headache	10019233	各种头痛（不另分类）	Headaches NEC	10019231	各类头痛	Headaches	10029205	各类神经系统疾病	Nervous system disorders	N	N
dizziness	10013573	头晕	10013573	头晕	Dizziness	10029306	神经学症状和体征（不另分类）	Neurological signs and symptoms NEC	10029305	神经类疾病（不另分类）	Neurological disorders NEC	10029205	各类神经系统疾病	Nervous system disorders	N	N
nausea	10028813	恶心	10028813	恶心	Nausea	10028817	恶心和呕吐症状	Nausea and vomiting symptoms	10018012	胃肠道系统症状和体征	Gastrointestinal signs and symptoms	10017947	胃肠系统疾病	Gastrointestinal disorders	N	N
activities of daily living impaired	10050954	日常生活活动障碍	10079487	日常活动自理能力丧失	Loss of personal independence in daily activities	10057171	残疾问题	Disability issues	10024450	生活方式问题	Lifestyle issues	10041244	社会环境	Social circumstances	N	N
listless	10024642	无精打采	10024642	无精打采	Listless	10027948	心境障碍性疾病（不另分类）	Mood disorders NEC	10027946	心境障碍和混乱（不另分类）	Mood disorders and disturbances NEC	10037175	精神病类	Psychiatric disorders	N	N
asthenia	10003549	虚弱	10003549	虚弱	Asthenia	10003550	虚弱状态	Asthenic conditions	10018073	全身系统疾病（不另分类）	General system disorders NEC	10018065	全身性疾病及给药部位各种反应	General disorders and administration site conditions	N	N
weight decreased	10047895	体重降低	10047895	体重降低	Weight decreased	10071941	体检步骤和器官系统状态	Physical examination procedures and organ system status	10071940	体检和器官系统状态主题	Physical examination and organ system status topics	10022891	各类检查	Investigations	N	N
decreased appetite	10061428	食欲减退	10061428	食欲减退	Decreased appetite	10003022	各种食欲障碍	Appetite disorders	10003018	食欲及一般性营养障碍	Appetite and general nutritional disorders	10027433	代谢及营养类疾病	Metabolism and nutrition disorders	N	N
vomiting	10047700	呕吐	10047700	呕吐	Vomiting	10028817	恶心和呕吐症状	Nausea and vomiting symptoms	10018012	胃肠道系统症状和体征	Gastrointestinal signs and symptoms	10017947	胃肠系统疾病	Gastrointestinal disorders	N	N
cardiovascular insufficiency	10065929	心血管功能不全	10065929	心血管功能不全	Cardiovascular insufficiency	10007543	各种心脏疾病（不另分类）	Cardiac disorders NEC	10082206	心脏相关疾病、症状和体征（不另分类）	Cardiac disorders, signs and symptoms NEC	10007541	心脏器官疾病	Cardiac disorders	Y	N
death	10011906	死亡	10011906	死亡	Death	10011907	死亡和猝死	Death and sudden death	10053172	致命后果	Fatal outcomes	10018065	全身性疾病及给药部位各种反应	General disorders and administration site conditions	Y	N
drug hypersensitivity	10013700	药物性超敏反应	10013700	药物性超敏反应	Drug hypersensitivity	10001737	对食物、食物添加剂、药物和其他化学物的过敏	Allergies to foods, food additives, drugs and other chemicals	10001708	过敏类反应	Allergic conditions	10021428	免疫系统疾病	Immune system disorders	N	N
angioedema	10002424	血管性水肿	10002424	血管性水肿	Angioedema	10002425	各种血管性水肿	Angioedemas	10002426	血管性水肿和风疹	Angioedema and urticaria	10040785	皮肤及皮下组织类疾病	Skin and subcutaneous tissue disorders	Y	Y
diarrhoea	10012735	腹泻	10012735	腹泻	Diarrhoea	10012736	各种腹泻（不包括感染性的）	Diarrhoea (excl infective)	10017977	胃肠运动及排便状况	Gastrointestinal motility and defaecation conditions	10017947	胃肠系统疾病	Gastrointestinal disorders	N	N
fatigue	10016256	疲劳	10016256	疲劳	Fatigue	10003550	虚弱状态	Asthenic conditions	10018073	全身系统疾病（不另分类）	General system disorders NEC	10018065	全身性疾病及给药部位各种反应	General disorders and administration site conditions	N	N
nervousness	10029216	神经紧张不安	10029216	神经紧张不安	Nervousness	10002869	焦虑症状	Anxiety symptoms	10002861	焦虑症及症状	Anxiety disorders and symptoms	10037175	精神病类	Psychiatric disorders	N	N
malaise	10025482	难受	10025482	难受	Malaise	10003550	虚弱状态	Asthenic conditions	10018073	全身系统疾病（不另分类）	General system disorders NEC	10018065	全身性疾病及给药部位各种反应	General disorders and administration site conditions	N	N
muscle spasms	10028334	肌痉挛	10028334	肌痉挛	Muscle spasms	10028326	肌肉相关症状和体征（不另分类）	Muscle related signs and symptoms NEC	10028302	肌肉类疾病	Muscle disorders	10028395	各种肌肉骨骼及结缔组织疾病	Musculoskeletal and connective tissue disorders	N	N
myalgia	10028411	肌痛	10028411	肌痛	Myalgia	10028323	肌肉疼痛	Muscle pains	10028302	肌肉类疾病	Muscle disorders	10028395	各种肌肉骨骼及结缔组织疾病	Musculoskeletal and connective tissue disorders	N	N
headache	10019211	头痛	10019211	头痛	Headache	10019233	各种头痛（不另分类）	Headaches NEC	10019231	各类头痛	Headaches	10029205	各类神经系统疾病	Nervous system disorders	N	N
asthenia	10003549	虚弱	10003549	虚弱	Asthenia	10003550	虚弱状态	Asthenic conditions	10018073	全身系统疾病（不另分类）	General system disorders NEC	10018065	全身性疾病及给药部位各种反应	General disorders and administration site conditions	N	N
abdominal pain	10000081	腹痛	10000081	腹痛	Abdominal pain	10017926	胃肠道和腹部疼痛（不包括口腔和咽喉）	Gastrointestinal and abdominal pains (excl oral and throat)	10018012	胃肠道系统症状和体征	Gastrointestinal signs and symptoms	10017947	胃肠系统疾病	Gastrointestinal disorders	N	N
tremor	10044565	震颤	10044565	震颤	Tremor	10044566	各种颤抖（不包括先天性）	Tremor (excl congenital)	10028037	运动障碍类（包括帕金森病）	Movement disorders (incl parkinsonism)	10029205	各类神经系统疾病	Nervous system disorders	N	N
weight decreased	10047895	体重降低	10047895	体重降低	Weight decreased	10071941	体检步骤和器官系统状态	Physical examination procedures and organ system status	10071940	体检和器官系统状态主题	Physical examination and organ system status topics	10022891	各类检查	Investigations	N	N
congestive cardiomyopathy	10056370	充血性心肌病	10056419	扩张性心肌病	Dilated cardiomyopathy	10007635	各种心肌病	Cardiomyopathies	10028593	心肌类疾病	Myocardial disorders	10007541	心脏器官疾病	Cardiac disorders	Y	N
dyspnoea exertional	10013971	劳力性呼吸困难	10013971	劳力性呼吸困难	Dyspnoea exertional	10006334	各种呼吸异常	Breathing abnormalities	10038716	呼吸系统疾病（不另分类）	Respiratory disorders NEC	10038738	呼吸系统、胸及纵隔疾病	Respiratory, thoracic and mediastinal disorders	N	N
circulatory collapse	10009192	循环性虚脱	10009192	循环性虚脱	Circulatory collapse	10009193	循环障碍和休克	Circulatory collapse and shock	10011954	血压降低和性质不明的血压异常及休克	Decreased and nonspecific blood pressure disorders and shock	10047065	血管与淋巴管类疾病	Vascular disorders	Y	N
abdominal pain upper	10000087	上腹痛	10000087	上腹痛	Abdominal pain upper	10017926	胃肠道和腹部疼痛（不包括口腔和咽喉）	Gastrointestinal and abdominal pains (excl oral and throat)	10018012	胃肠道系统症状和体征	Gastrointestinal signs and symptoms	10017947	胃肠系统疾病	Gastrointestinal disorders	N	N
frequent bowel movements	10017367	排便频率增加	10017367	排便频率增加	Frequent bowel movements	10018006	各种胃肠道痉挛和蠕动过强性疾病	Gastrointestinal spastic and hypermotility disorders	10017977	胃肠运动及排便状况	Gastrointestinal motility and defaecation conditions	10017947	胃肠系统疾病	Gastrointestinal disorders	N	N
hypertension	10020772	高血压	10020772	高血压	Hypertension	10020774	高血压类疾病（不另分类）	Vascular hypertensive disorders NEC	10057166	血管性高血压疾病	Vascular hypertensive disorders	10047065	血管与淋巴管类疾病	Vascular disorders	N	N
headache	10019211	头痛	10019211	头痛	Headache	10019233	各种头痛（不另分类）	Headaches NEC	10019231	各类头痛	Headaches	10029205	各类神经系统疾病	Nervous system disorders	N	N
condition aggravated	10010264	病情恶化	10010264	病情恶化	Condition aggravated	10018072	一般症状和体征（不另分类）	General signs and symptoms NEC	10018073	全身系统疾病（不另分类）	General system disorders NEC	10018065	全身性疾病及给药部位各种反应	General disorders and administration site conditions	N	N
diarrhoea	10012735	腹泻	10012735	腹泻	Diarrhoea	10012736	各种腹泻（不包括感染性的）	Diarrhoea (excl infective)	10017977	胃肠运动及排便状况	Gastrointestinal motility and defaecation conditions	10017947	胃肠系统疾病	Gastrointestinal disorders	N	N
dizziness	10013573	头晕	10013573	头晕	Dizziness	10029306	神经学症状和体征（不另分类）	Neurological signs and symptoms NEC	10029305	神经类疾病（不另分类）	Neurological disorders NEC	10029205	各类神经系统疾病	Nervous system disorders	N	N
headache	10019211	头痛	10019211	头痛	Headache	10019233	各种头痛（不另分类）	Headaches NEC	10019231	各类头痛	Headaches	10029205	各类神经系统疾病	Nervous system disorders	N	N
myalgia	10028411	肌痛	10028411	肌痛	Myalgia	10028323	肌肉疼痛	Muscle pains	10028302	肌肉类疾病	Muscle disorders	10028395	各种肌肉骨骼及结缔组织疾病	Musculoskeletal and connective tissue disorders	N	N
chronic obstructive pulmonary disease	10009033	慢性阻塞性肺疾病	10009033	慢性阻塞性肺疾病	Chronic obstructive pulmonary disease	10006484	支气管痉挛和阻塞	Bronchospasm and obstruction	10006436	支气管系统疾病（不包括肿瘤）	Bronchial disorders (excl neoplasms)	10038738	呼吸系统、胸及纵隔疾病	Respiratory, thoracic and mediastinal disorders	N	N
insomnia	10022437	失眠	10022437	失眠	Insomnia	10013510	入睡和睡眠障碍	Disturbances in initiating and maintaining sleep	10040991	睡眠异常和混乱	Sleep disorders and disturbances	10037175	精神病类	Psychiatric disorders	N	N
anxiety	10002855	焦虑	10002855	焦虑	Anxiety	10002869	焦虑症状	Anxiety symptoms	10002861	焦虑症及症状	Anxiety disorders and symptoms	10037175	精神病类	Psychiatric disorders	N	N
agitation	10001497	激越	10001497	激越	Agitation	10002869	焦虑症状	Anxiety symptoms	10002861	焦虑症及症状	Anxiety disorders and symptoms	10037175	精神病类	Psychiatric disorders	N	N
panic attack	10033664	惊恐发作	10033664	惊恐发作	Panic attack	10068300	惊恐发作和惊恐障碍	Panic attacks and disorders	10002861	焦虑症及症状	Anxiety disorders and symptoms	10037175	精神病类	Psychiatric disorders	N	N
herpes zoster	10019974	带状疱疹	10019974	带状疱疹	Herpes zoster	10019972	各种疱疹病毒感染	Herpes viral infections	10047438	病毒感染性疾病	Viral infectious disorders	10021881	感染及侵染类疾病	Infections and infestations	N	N
condition aggravated	10010264	病情恶化	10010264	病情恶化	Condition aggravated	10018072	一般症状和体征（不另分类）	General signs and symptoms NEC	10018073	全身系统疾病（不另分类）	General system disorders NEC	10018065	全身性疾病及给药部位各种反应	General disorders and administration site conditions	N	N
transient ischaemic attack	10044390	短暂性脑缺血发作	10044390	短暂性脑缺血发作	Transient ischaemic attack	10044376	短暂性脑血管事件	Transient cerebrovascular events	10007963	中枢神经系统血管疾病	Central nervous system vascular disorders	10029205	各类神经系统疾病	Nervous system disorders	Y	N
weight decreased	10047895	体重降低	10047895	体重降低	Weight decreased	10071941	体检步骤和器官系统状态	Physical examination procedures and organ system status	10071940	体检和器官系统状态主题	Physical examination and organ system status topics	10022891	各类检查	Investigations	N	N
nausea	10028813	恶心	10028813	恶心	Nausea	10028817	恶心和呕吐症状	Nausea and vomiting symptoms	10018012	胃肠道系统症状和体征	Gastrointestinal signs and symptoms	10017947	胃肠系统疾病	Gastrointestinal disorders	N	N
diarrhoea	10012735	腹泻	10012735	腹泻	Diarrhoea	10012736	各种腹泻（不包括感染性的）	Diarrhoea (excl infective)	10017977	胃肠运动及排便状况	Gastrointestinal motility and defaecation conditions	10017947	胃肠系统疾病	Gastrointestinal disorders	N	N
dysphagia	10013950	吞咽困难	10013950	吞咽困难	Dysphagia	10027678	各种胃肠道症状和体征（不另分类）	Gastrointestinal signs and symptoms NEC	10018012	胃肠道系统症状和体征	Gastrointestinal signs and symptoms	10017947	胃肠系统疾病	Gastrointestinal disorders	N	N
decreased appetite	10061428	食欲减退	10061428	食欲减退	Decreased appetite	10003022	各种食欲障碍	Appetite disorders	10003018	食欲及一般性营养障碍	Appetite and general nutritional disorders	10027433	代谢及营养类疾病	Metabolism and nutrition disorders	N	N
abdominal pain	10000081	腹痛	10000081	腹痛	Abdominal pain	10017926	胃肠道和腹部疼痛（不包括口腔和咽喉）	Gastrointestinal and abdominal pains (excl oral and throat)	10018012	胃肠道系统症状和体征	Gastrointestinal signs and symptoms	10017947	胃肠系统疾病	Gastrointestinal disorders	N	N
weight decreased	10047895	体重降低	10047895	体重降低	Weight decreased	10071941	体检步骤和器官系统状态	Physical examination procedures and organ system status	10071940	体检和器官系统状态主题	Physical examination and organ system status topics	10022891	各类检查	Investigations	N	N
diarrhoea	10012735	腹泻	10012735	腹泻	Diarrhoea	10012736	各种腹泻（不包括感染性的）	Diarrhoea (excl infective)	10017977	胃肠运动及排便状况	Gastrointestinal motility and defaecation conditions	10017947	胃肠系统疾病	Gastrointestinal disorders	N	N
hypovolaemia	10021137	低血容量	10021137	低血容量	Hypovolaemia	10044084	总液体体积减少	Total fluid volume decreased	10014412	电解质及液体平衡状况	Electrolyte and fluid balance conditions	10027433	代谢及营养类疾病	Metabolism and nutrition disorders	N	N
renal failure acute	10038436	急性肾衰竭	10069339	急性肾损伤	Acute kidney injury	10038443	肾衰和肾损害	Renal failure and impairment	10038430	肾脏各种异常（不包括肾病）	Renal disorders (excl nephropathies)	10038359	肾脏及泌尿系统疾病	Renal and urinary disorders	Y	Y
atrial tachycardia	10003668	房性心动过速	10003668	房性心动过速	Atrial tachycardia	10042600	各种室上性心律失常	Supraventricular arrhythmias	10007521	心律失常类疾病	Cardiac arrhythmias	10007541	心脏器官疾病	Cardiac disorders	N	N
general physical health deterioration	10049438	全身状况恶化	10049438	全身状况恶化	General physical health deterioration	10018072	一般症状和体征（不另分类）	General signs and symptoms NEC	10018073	全身系统疾病（不另分类）	General system disorders NEC	10018065	全身性疾病及给药部位各种反应	General disorders and administration site conditions	N	N
atrial fibrillation	10003658	房颤	10003658	房颤	Atrial fibrillation	10042600	各种室上性心律失常	Supraventricular arrhythmias	10007521	心律失常类疾病	Cardiac arrhythmias	10007541	心脏器官疾病	Cardiac disorders	Y	N
palpitations	10033557	心悸	10033557	心悸	Palpitations	10007609	各种心脏体征和症状（不另分类）	Cardiac signs and symptoms NEC	10082206	心脏相关疾病、症状和体征（不另分类）	Cardiac disorders, signs and symptoms NEC	10007541	心脏器官疾病	Cardiac disorders	N	N
blood pressure increased	10005750	血压升高	10005750	血压升高	Blood pressure increased	10047110	各种血管检查（不另分类）（包括血压）	Vascular tests NEC (incl blood pressure)	10007512	心血管检查（不包括酶检测）	Cardiac and vascular investigations (excl enzyme tests)	10022891	各类检查	Investigations	N	N
headache	10019211	头痛	10019211	头痛	Headache	10019233	各种头痛（不另分类）	Headaches NEC	10019231	各类头痛	Headaches	10029205	各类神经系统疾病	Nervous system disorders	N	N
decreased appetite	10061428	食欲减退	10061428	食欲减退	Decreased appetite	10003022	各种食欲障碍	Appetite disorders	10003018	食欲及一般性营养障碍	Appetite and general nutritional disorders	10027433	代谢及营养类疾病	Metabolism and nutrition disorders	N	N
irritability	10022998	易激惹	10022998	易激惹	Irritability	10014556	情感和情绪障碍（不另分类）	Emotional and mood disturbances NEC	10027946	心境障碍和混乱（不另分类）	Mood disorders and disturbances NEC	10037175	精神病类	Psychiatric disorders	N	N
depression	10012378	抑郁	10012378	抑郁	Depression	10012401	各种抑郁病	Depressive disorders	10012375	抑郁性心境障碍和混乱	Depressed mood disorders and disturbances	10037175	精神病类	Psychiatric disorders	N	N
nausea	10028813	恶心	10028813	恶心	Nausea	10028817	恶心和呕吐症状	Nausea and vomiting symptoms	10018012	胃肠道系统症状和体征	Gastrointestinal signs and symptoms	10017947	胃肠系统疾病	Gastrointestinal disorders	N	N
abnormal dreams	10000125	异常做梦	10000125	异常做梦	Abnormal dreams	10033920	各种异睡症	Parasomnias	10040991	睡眠异常和混乱	Sleep disorders and disturbances	10037175	精神病类	Psychiatric disorders	N	N
mood swings	10027951	心情波动	10027951	心情波动	Mood swings	10016798	情绪变动综合征	Fluctuating mood symptoms	10027946	心境障碍和混乱（不另分类）	Mood disorders and disturbances NEC	10037175	精神病类	Psychiatric disorders	N	N
nervousness	10029216	神经紧张不安	10029216	神经紧张不安	Nervousness	10002869	焦虑症状	Anxiety symptoms	10002861	焦虑症及症状	Anxiety disorders and symptoms	10037175	精神病类	Psychiatric disorders	N	N
abdominal pain upper	10000087	上腹痛	10000087	上腹痛	Abdominal pain upper	10017926	胃肠道和腹部疼痛（不包括口腔和咽喉）	Gastrointestinal and abdominal pains (excl oral and throat)	10018012	胃肠道系统症状和体征	Gastrointestinal signs and symptoms	10017947	胃肠系统疾病	Gastrointestinal disorders	N	N
tremor	10044565	震颤	10044565	震颤	Tremor	10044566	各种颤抖（不包括先天性）	Tremor (excl congenital)	10028037	运动障碍类（包括帕金森病）	Movement disorders (incl parkinsonism)	10029205	各类神经系统疾病	Nervous system disorders	N	N
dizziness	10013573	头晕	10013573	头晕	Dizziness	10029306	神经学症状和体征（不另分类）	Neurological signs and symptoms NEC	10029305	神经类疾病（不另分类）	Neurological disorders NEC	10029205	各类神经系统疾病	Nervous system disorders	N	N
insomnia	10022437	失眠	10022437	失眠	Insomnia	10013510	入睡和睡眠障碍	Disturbances in initiating and maintaining sleep	10040991	睡眠异常和混乱	Sleep disorders and disturbances	10037175	精神病类	Psychiatric disorders	N	N
hepatitis b	10019731	乙型肝炎	10019731	乙型肝炎	Hepatitis B	10085260	肝炎病毒感染	Hepatitis virus infections	10047438	病毒感染性疾病	Viral infectious disorders	10021881	感染及侵染类疾病	Infections and infestations	Y	N
hepatomegaly	10019842	肝肿大	10019842	肝肿大	Hepatomegaly	10019709	肝胆症状和体征	Hepatobiliary signs and symptoms	10019654	肝脏及肝胆类疾病	Hepatic and hepatobiliary disorders	10019805	肝胆系统疾病	Hepatobiliary disorders	N	N
liver injury	10067125	肝损伤	10067125	肝损伤	Liver injury	10019833	肝细胞损害和肝炎（不另分类）	Hepatocellular damage and hepatitis NEC	10019654	肝脏及肝胆类疾病	Hepatic and hepatobiliary disorders	10019805	肝胆系统疾病	Hepatobiliary disorders	Y	N
decreased appetite	10061428	食欲减退	10061428	食欲减退	Decreased appetite	10003022	各种食欲障碍	Appetite disorders	10003018	食欲及一般性营养障碍	Appetite and general nutritional disorders	10027433	代谢及营养类疾病	Metabolism and nutrition disorders	N	N
vomiting	10047700	呕吐	10047700	呕吐	Vomiting	10028817	恶心和呕吐症状	Nausea and vomiting symptoms	10018012	胃肠道系统症状和体征	Gastrointestinal signs and symptoms	10017947	胃肠系统疾病	Gastrointestinal disorders	N	N
hypogeusia	10020989	味觉减退	10020989	味觉减退	Hypogeusia	10040021	各种感觉异常（不另分类）	Sensory abnormalities NEC	10029305	神经类疾病（不另分类）	Neurological disorders NEC	10029205	各类神经系统疾病	Nervous system disorders	N	N
weight decreased	10047895	体重降低	10047895	体重降低	Weight decreased	10071941	体检步骤和器官系统状态	Physical examination procedures and organ system status	10071940	体检和器官系统状态主题	Physical examination and organ system status topics	10022891	各类检查	Investigations	N	N
depressed mood	10012374	心境抑郁	10012374	心境抑郁	Depressed mood	10027938	伴忧郁症状的情绪变化	Mood alterations with depressive symptoms	10012375	抑郁性心境障碍和混乱	Depressed mood disorders and disturbances	10037175	精神病类	Psychiatric disorders	N	N
depression	10012378	抑郁	10012378	抑郁	Depression	10012401	各种抑郁病	Depressive disorders	10012375	抑郁性心境障碍和混乱	Depressed mood disorders and disturbances	10037175	精神病类	Psychiatric disorders	N	N
abdominal pain	10000081	腹痛	10000081	腹痛	Abdominal pain	10017926	胃肠道和腹部疼痛（不包括口腔和咽喉）	Gastrointestinal and abdominal pains (excl oral and throat)	10018012	胃肠道系统症状和体征	Gastrointestinal signs and symptoms	10017947	胃肠系统疾病	Gastrointestinal disorders	N	N
decreased interest	10011971	兴趣减少	10011971	兴趣减少	Decreased interest	10027938	伴忧郁症状的情绪变化	Mood alterations with depressive symptoms	10012375	抑郁性心境障碍和混乱	Depressed mood disorders and disturbances	10037175	精神病类	Psychiatric disorders	N	N
pneumothorax spontaneous tension	10035764	自发性张力性气胸	10035763	自发性气胸	Pneumothorax spontaneous	10035761	气胸和胸腔积液（不另分类）	Pneumothorax and pleural effusions NEC	10035597	胸膜类疾病	Pleural disorders	10038738	呼吸系统、胸及纵隔疾病	Respiratory, thoracic and mediastinal disorders	Y	N
weight decreased	10047895	体重降低	10047895	体重降低	Weight decreased	10071941	体检步骤和器官系统状态	Physical examination procedures and organ system status	10071940	体检和器官系统状态主题	Physical examination and organ system status topics	10022891	各类检查	Investigations	N	N
transient ischaemic attack	10044390	短暂性脑缺血发作	10044390	短暂性脑缺血发作	Transient ischaemic attack	10044376	短暂性脑血管事件	Transient cerebrovascular events	10007963	中枢神经系统血管疾病	Central nervous system vascular disorders	10029205	各类神经系统疾病	Nervous system disorders	Y	N
general physical condition abnormal	10058911	一般身体状况异常	10058911	一般身体状况异常	General physical condition abnormal	10071941	体检步骤和器官系统状态	Physical examination procedures and organ system status	10071940	体检和器官系统状态主题	Physical examination and organ system status topics	10022891	各类检查	Investigations	N	N
nutritional condition abnormal	10065026	营养状况异常	10065026	营养状况异常	Nutritional condition abnormal	10071941	体检步骤和器官系统状态	Physical examination procedures and organ system status	10071940	体检和器官系统状态主题	Physical examination and organ system status topics	10022891	各类检查	Investigations	N	N
generalised non-convulsive epilepsy	10018090	全身性非抽搐性癫痫	10083376	全身非运动性发作	Generalised onset non-motor seizure	10000332	失神发作类	Absence seizures	10039911	癫痫发作（包括各种亚型）	Seizures (incl subtypes)	10029205	各类神经系统疾病	Nervous system disorders	Y	N
agitation	10001497	激越	10001497	激越	Agitation	10002869	焦虑症状	Anxiety symptoms	10002861	焦虑症及症状	Anxiety disorders and symptoms	10037175	精神病类	Psychiatric disorders	N	N
nausea	10028813	恶心	10028813	恶心	Nausea	10028817	恶心和呕吐症状	Nausea and vomiting symptoms	10018012	胃肠道系统症状和体征	Gastrointestinal signs and symptoms	10017947	胃肠系统疾病	Gastrointestinal disorders	N	N
blood creatine phosphokinase increased	10005470	血肌酸磷酸激酶升高	10005470	血肌酸磷酸激酶升高	Blood creatine phosphokinase increased	10040768	骨和心肌分析检验	Skeletal and cardiac muscle analyses	10014938	酶检查（不另分类）	Enzyme investigations NEC	10022891	各类检查	Investigations	N	N
atrial fibrillation	10003658	房颤	10003658	房颤	Atrial fibrillation	10042600	各种室上性心律失常	Supraventricular arrhythmias	10007521	心律失常类疾病	Cardiac arrhythmias	10007541	心脏器官疾病	Cardiac disorders	Y	N
overdose	10033295	用药过量	10033295	用药过量	Overdose	10076292	用药过量（不另分类）	Overdoses NEC	10079159	用药过量及用药剂量不足（不另分类）	Overdoses and underdoses NEC	10022117	各类损伤、中毒及操作并发症	Injury, poisoning and procedural complications	N	N
dizziness	10013573	头晕	10013573	头晕	Dizziness	10029306	神经学症状和体征（不另分类）	Neurological signs and symptoms NEC	10029305	神经类疾病（不另分类）	Neurological disorders NEC	10029205	各类神经系统疾病	Nervous system disorders	N	N
hyperthyroidism	10020850	甲状腺功能亢进症	10020850	甲状腺功能亢进症	Hyperthyroidism	10043740	各种甲状腺机能亢进疾病	Thyroid hyperfunction disorders	10043739	甲状腺类疾病	Thyroid gland disorders	10014698	内分泌系统疾病	Endocrine disorders	Y	N
syncope	10042772	晕厥	10042772	晕厥	Syncope	10013509	意识障碍（不另分类）	Disturbances in consciousness NEC	10029305	神经类疾病（不另分类）	Neurological disorders NEC	10029205	各类神经系统疾病	Nervous system disorders	Y	N
hypokalaemia	10021015	低钾血症	10021015	低钾血症	Hypokalaemia	10036451	钾平衡失调	Potassium imbalance	10014412	电解质及液体平衡状况	Electrolyte and fluid balance conditions	10027433	代谢及营养类疾病	Metabolism and nutrition disorders	Y	N
cerebral haemorrhage	10008111	脑出血	10008111	脑出血	Cerebral haemorrhage	10007948	中枢神经系统出血和脑血管意外	Central nervous system haemorrhages and cerebrovascular accidents	10007963	中枢神经系统血管疾病	Central nervous system vascular disorders	10029205	各类神经系统疾病	Nervous system disorders	Y	N
gastrointestinal haemorrhage	10017955	胃肠出血	10017955	胃肠出血	Gastrointestinal haemorrhage	10017958	部位不明的胃肠出血	Non-site specific gastrointestinal haemorrhages	10017959	胃肠系统出血（不另分类）	Gastrointestinal haemorrhages NEC	10017947	胃肠系统疾病	Gastrointestinal disorders	Y	N
international normalised ratio increased	10022595	国际标准化比率升高	10022595	国际标准化比率升高	International normalised ratio increased	10009728	凝血和出血分析	Coagulation and bleeding analyses	10018851	血液类检查（包括血型）	Haematology investigations (incl blood groups)	10022891	各类检查	Investigations	N	N
drug interaction	10013710	药物相互作用	10013710	药物相互作用	Drug interaction	10022528	各种相互作用	Interactions	10062915	治疗性及非治疗性反应类（不包括毒性）	Therapeutic and nontherapeutic effects (excl toxicity)	10018065	全身性疾病及给药部位各种反应	General disorders and administration site conditions	N	N
extrapyramidal disorder	10015832	锥体外系疾病	10015832	锥体外系疾病	Extrapyramidal disorder	10013929	运动障碍和运动失调（不另分类）	Dyskinesias and movement disorders NEC	10028037	运动障碍类（包括帕金森病）	Movement disorders (incl parkinsonism)	10029205	各类神经系统疾病	Nervous system disorders	N	N
facial spasm	10063006	面部痉挛	10063006	面部痉挛	Facial spasm	10016054	各种面部神经疾病	Facial cranial nerve disorders	10011305	颅神经疾病（不包括肿瘤）	Cranial nerve disorders (excl neoplasms)	10029205	各类神经系统疾病	Nervous system disorders	N	N
paranoia	10033864	偏执	10033864	偏执	Paranoia	10004209	行为和社会关系障碍	Behaviour and socialisation disturbances	10034726	人性格异常及行为混乱	Personality disorders and disturbances in behaviour	10037175	精神病类	Psychiatric disorders	N	N
diabetes mellitus	10012601	糖尿病	10012601	糖尿病	Diabetes mellitus	10012602	各种糖尿病（包括亚型）	Diabetes mellitus (incl subtypes)	10018424	葡萄糖代谢疾病（包括糖尿病）	Glucose metabolism disorders (incl diabetes mellitus)	10027433	代谢及营养类疾病	Metabolism and nutrition disorders	Y	N
headache	10019211	头痛	10019211	头痛	Headache	10019233	各种头痛（不另分类）	Headaches NEC	10019231	各类头痛	Headaches	10029205	各类神经系统疾病	Nervous system disorders	N	N
anxiety	10002855	焦虑	10002855	焦虑	Anxiety	10002869	焦虑症状	Anxiety symptoms	10002861	焦虑症及症状	Anxiety disorders and symptoms	10037175	精神病类	Psychiatric disorders	N	N
mental disorder	10061284	精神障碍	10061284	精神障碍	Mental disorder	10027362	各种精神疾病（不另分类）	Mental disorders NEC	10037176	精神病类（不另分类）	Psychiatric disorders NEC	10037175	精神病类	Psychiatric disorders	N	N
depression	10012378	抑郁	10012378	抑郁	Depression	10012401	各种抑郁病	Depressive disorders	10012375	抑郁性心境障碍和混乱	Depressed mood disorders and disturbances	10037175	精神病类	Psychiatric disorders	N	N
influenza like illness	10022004	流感样疾病	10022004	流感样疾病	Influenza like illness	10018072	一般症状和体征（不另分类）	General signs and symptoms NEC	10018073	全身系统疾病（不另分类）	General system disorders NEC	10018065	全身性疾病及给药部位各种反应	General disorders and administration site conditions	N	N
decreased appetite	10061428	食欲减退	10061428	食欲减退	Decreased appetite	10003022	各种食欲障碍	Appetite disorders	10003018	食欲及一般性营养障碍	Appetite and general nutritional disorders	10027433	代谢及营养类疾病	Metabolism and nutrition disorders	N	N
dizziness	10013573	头晕	10013573	头晕	Dizziness	10029306	神经学症状和体征（不另分类）	Neurological signs and symptoms NEC	10029305	神经类疾病（不另分类）	Neurological disorders NEC	10029205	各类神经系统疾病	Nervous system disorders	N	N
suicide attempt	10042464	实施自杀行为	10042464	实施自杀行为	Suicide attempt	10042459	自杀和自我伤害行为	Suicidal and self-injurious behaviour	10042460	各种自杀及自我伤害行为（不另分类）	Suicidal and self-injurious behaviours NEC	10037175	精神病类	Psychiatric disorders	Y	N
insomnia	10022437	失眠	10022437	失眠	Insomnia	10013510	入睡和睡眠障碍	Disturbances in initiating and maintaining sleep	10040991	睡眠异常和混乱	Sleep disorders and disturbances	10037175	精神病类	Psychiatric disorders	N	N
impulsive behaviour	10021567	冲动的行为	10021567	冲动的行为	Impulsive behaviour	10021562	各种冲动控制障碍	Impulse control disorders	10021563	冲动控制异常类疾病（不另分类）	Impulse control disorders NEC	10037175	精神病类	Psychiatric disorders	N	N
nausea	10028813	恶心	10028813	恶心	Nausea	10028817	恶心和呕吐症状	Nausea and vomiting symptoms	10018012	胃肠道系统症状和体征	Gastrointestinal signs and symptoms	10017947	胃肠系统疾病	Gastrointestinal disorders	N	N
feeling hot	10016334	感觉热	10016334	感觉热	Feeling hot	10068759	各种感受与感觉（不另分类）	Feelings and sensations NEC	10018073	全身系统疾病（不另分类）	General system disorders NEC	10018065	全身性疾病及给药部位各种反应	General disorders and administration site conditions	N	N
rash	10037844	皮疹	10037844	皮疹	Rash	10052566	出疹、发疹和皮疹（不另分类）	Rashes, eruptions and exanthems NEC	10014982	表皮及真皮状况	Epidermal and dermal conditions	10040785	皮肤及皮下组织类疾病	Skin and subcutaneous tissue disorders	N	N
off label use	10053762	超说明书使用	10053762	超说明书使用	Off label use	10076291	各种超说明书使用	Off label uses	10079156	超说明书使用及故意导致的产品误用/使用类问题	Off label uses and intentional product misuses/use issues	10022117	各类损伤、中毒及操作并发症	Injury, poisoning and procedural complications	N	N
nausea	10028813	恶心	10028813	恶心	Nausea	10028817	恶心和呕吐症状	Nausea and vomiting symptoms	10018012	胃肠道系统症状和体征	Gastrointestinal signs and symptoms	10017947	胃肠系统疾病	Gastrointestinal disorders	N	N
orthostatic hypotension	10031127	直立性低血压	10031127	直立性低血压	Orthostatic hypotension	10057181	血管低血压疾病	Vascular hypotensive disorders	10011954	血压降低和性质不明的血压异常及休克	Decreased and nonspecific blood pressure disorders and shock	10047065	血管与淋巴管类疾病	Vascular disorders	N	N
diarrhoea	10012735	腹泻	10012735	腹泻	Diarrhoea	10012736	各种腹泻（不包括感染性的）	Diarrhoea (excl infective)	10017977	胃肠运动及排便状况	Gastrointestinal motility and defaecation conditions	10017947	胃肠系统疾病	Gastrointestinal disorders	N	N
gastrointestinal disorder	10017944	胃肠疾病	10017944	胃肠疾病	Gastrointestinal disorder	10017948	各种胃肠疾病（不另分类）	Gastrointestinal disorders NEC	10017943	胃肠类疾病（不另分类）	Gastrointestinal conditions NEC	10017947	胃肠系统疾病	Gastrointestinal disorders	N	N
nausea	10028813	恶心	10028813	恶心	Nausea	10028817	恶心和呕吐症状	Nausea and vomiting symptoms	10018012	胃肠道系统症状和体征	Gastrointestinal signs and symptoms	10017947	胃肠系统疾病	Gastrointestinal disorders	N	N
hyperhidrosis	10020642	多汗	10020642	多汗	Hyperhidrosis	10002982	顶浆分泌腺和小汗腺疾病	Apocrine and eccrine gland disorders	10040798	皮肤附属物各种状况	Skin appendage conditions	10040785	皮肤及皮下组织类疾病	Skin and subcutaneous tissue disorders	N	N
visual impairment	10047571	视觉损害	10047571	视觉损害	Visual impairment	10080708	视觉损害和失明（色盲除外）	Visual impairment and blindness (excl colour blindness)	10047518	各种视觉障碍	Vision disorders	10015919	眼器官疾病	Eye disorders	N	N
apallic syndrome	10002941	去大脑皮质综合征	10002941	去大脑皮质综合征	Apallic syndrome	10013509	意识障碍（不另分类）	Disturbances in consciousness NEC	10029305	神经类疾病（不另分类）	Neurological disorders NEC	10029205	各类神经系统疾病	Nervous system disorders	Y	N
abdominal discomfort	10000059	腹部不适	10000059	腹部不适	Abdominal discomfort	10027678	各种胃肠道症状和体征（不另分类）	Gastrointestinal signs and symptoms NEC	10018012	胃肠道系统症状和体征	Gastrointestinal signs and symptoms	10017947	胃肠系统疾病	Gastrointestinal disorders	N	N
decreased appetite	10061428	食欲减退	10061428	食欲减退	Decreased appetite	10003022	各种食欲障碍	Appetite disorders	10003018	食欲及一般性营养障碍	Appetite and general nutritional disorders	10027433	代谢及营养类疾病	Metabolism and nutrition disorders	N	N
photopsia	10034962	闪光幻觉	10034962	闪光幻觉	Photopsia	10047541	视觉障碍（不另分类）	Visual disorders NEC	10047518	各种视觉障碍	Vision disorders	10015919	眼器官疾病	Eye disorders	N	N
circulatory collapse	10009192	循环性虚脱	10009192	循环性虚脱	Circulatory collapse	10009193	循环障碍和休克	Circulatory collapse and shock	10011954	血压降低和性质不明的血压异常及休克	Decreased and nonspecific blood pressure disorders and shock	10047065	血管与淋巴管类疾病	Vascular disorders	Y	N
ageusia	10001480	味觉丧失	10001480	味觉丧失	Ageusia	10040021	各种感觉异常（不另分类）	Sensory abnormalities NEC	10029305	神经类疾病（不另分类）	Neurological disorders NEC	10029205	各类神经系统疾病	Nervous system disorders	N	N
coronary artery disease	10011078	冠状动脉疾病	10011078	冠状动脉疾病	Coronary artery disease	10011083	各种冠状动脉疾病（不另分类）	Coronary artery disorders NEC	10011082	冠状动脉类疾病	Coronary artery disorders	10007541	心脏器官疾病	Cardiac disorders	N	N
condition aggravated	10010264	病情恶化	10010264	病情恶化	Condition aggravated	10018072	一般症状和体征（不另分类）	General signs and symptoms NEC	10018073	全身系统疾病（不另分类）	General system disorders NEC	10018065	全身性疾病及给药部位各种反应	General disorders and administration site conditions	N	N
aortic valve incompetence	10002915	主动脉瓣关闭不全	10002915	主动脉瓣关闭不全	Aortic valve incompetence	10002911	主动脉瓣异常	Aortic valvular disorders	10046973	心脏瓣膜类疾病	Cardiac valve disorders	10007541	心脏器官疾病	Cardiac disorders	Y	N
pulmonary fibrosis	10037383	肺纤维化	10037383	肺纤维化	Pulmonary fibrosis	10033979	实质性肺疾病（不另分类）	Parenchymal lung disorders NEC	10024967	下呼吸道疾病（阻塞和感染除外）	Lower respiratory tract disorders (excl obstruction and infection)	10038738	呼吸系统、胸及纵隔疾病	Respiratory, thoracic and mediastinal disorders	Y	Y
cardiac failure	10007554	心力衰竭	10007554	心力衰竭	Cardiac failure	10019281	各种心衰（不另分类）	Heart failures NEC	10019280	各类心脏衰竭	Heart failures	10007541	心脏器官疾病	Cardiac disorders	Y	N
renal failure	10038435	肾衰	10038435	肾衰	Renal failure	10038443	肾衰和肾损害	Renal failure and impairment	10038430	肾脏各种异常（不包括肾病）	Renal disorders (excl nephropathies)	10038359	肾脏及泌尿系统疾病	Renal and urinary disorders	Y	Y
skin ulcer	10040943	皮肤溃疡	10040943	皮肤溃疡	Skin ulcer	10040796	皮肤和皮下组织溃疡	Skin and subcutaneous tissue ulcerations	10040790	皮肤及皮下组织类疾病（不另分类）	Skin and subcutaneous tissue disorders NEC	10040785	皮肤及皮下组织类疾病	Skin and subcutaneous tissue disorders	N	N
blister	10005191	水疱	10005191	水疱	Blister	10006555	各种大疱性皮肤病	Bullous conditions	10014982	表皮及真皮状况	Epidermal and dermal conditions	10040785	皮肤及皮下组织类疾病	Skin and subcutaneous tissue disorders	N	N
gastritis	10017853	胃炎	10017853	胃炎	Gastritis	10017854	各种胃炎（不包括感染性的）	Gastritis (excl infective)	10017969	胃肠系统炎症	Gastrointestinal inflammatory conditions	10017947	胃肠系统疾病	Gastrointestinal disorders	N	N
wound	10052428	伤口	10052428	伤口	Wound	10029511	部位不确定的各种损伤（不另分类）	Non-site specific injuries NEC	10022114	各种损伤（不另分类）	Injuries NEC	10022117	各类损伤、中毒及操作并发症	Injury, poisoning and procedural complications	N	N
infective exacerbation of chronic obstructive airways disease	10056971	慢性阻塞性气道疾病感染性加重	10056971	慢性阻塞性气道疾病感染性加重	Infective exacerbation of chronic obstructive airways disease	10025101	下呼吸道和肺部感染	Lower respiratory tract and lung infections	10021879	感染-未指明病原	Infections - pathogen unspecified	10021881	感染及侵染类疾病	Infections and infestations	Y	N
respiratory failure	10038695	呼吸衰竭	10038695	呼吸衰竭	Respiratory failure	10052549	各种呼吸衰竭（不包括新生儿）	Respiratory failures (excl neonatal)	10038716	呼吸系统疾病（不另分类）	Respiratory disorders NEC	10038738	呼吸系统、胸及纵隔疾病	Respiratory, thoracic and mediastinal disorders	Y	N
respiratory fatigue	10068733	呼吸道疲乏	10068733	呼吸道疲乏	Respiratory fatigue	10006334	各种呼吸异常	Breathing abnormalities	10038716	呼吸系统疾病（不另分类）	Respiratory disorders NEC	10038738	呼吸系统、胸及纵隔疾病	Respiratory, thoracic and mediastinal disorders	N	N
hypertensive crisis	10020802	高血压危象	10020802	高血压危象	Hypertensive crisis	10000356	加速性和恶性高血压	Accelerated and malignant hypertension	10057166	血管性高血压疾病	Vascular hypertensive disorders	10047065	血管与淋巴管类疾病	Vascular disorders	Y	N
dizziness	10013573	头晕	10013573	头晕	Dizziness	10029306	神经学症状和体征（不另分类）	Neurological signs and symptoms NEC	10029305	神经类疾病（不另分类）	Neurological disorders NEC	10029205	各类神经系统疾病	Nervous system disorders	N	N
headache	10019211	头痛	10019211	头痛	Headache	10019233	各种头痛（不另分类）	Headaches NEC	10019231	各类头痛	Headaches	10029205	各类神经系统疾病	Nervous system disorders	N	N
general physical health deterioration	10049438	全身状况恶化	10049438	全身状况恶化	General physical health deterioration	10018072	一般症状和体征（不另分类）	General signs and symptoms NEC	10018073	全身系统疾病（不另分类）	General system disorders NEC	10018065	全身性疾病及给药部位各种反应	General disorders and administration site conditions	N	N
weight decreased	10047895	体重降低	10047895	体重降低	Weight decreased	10071941	体检步骤和器官系统状态	Physical examination procedures and organ system status	10071940	体检和器官系统状态主题	Physical examination and organ system status topics	10022891	各类检查	Investigations	N	N
anaemia	10002034	贫血	10002034	贫血	Anaemia	10002067	各种贫血（不另分类）	Anaemias NEC	10002086	非溶血性贫血及骨髓抑制	Anaemias nonhaemolytic and marrow depression	10005329	血液及淋巴系统疾病	Blood and lymphatic system disorders	N	N
haemodialysis	10018875	血液透析	10018875	血液透析	Haemodialysis	10023431	肾脏治疗类操作	Renal therapeutic procedures	10038365	肾及泌尿道治疗类操作	Renal and urinary tract therapeutic procedures	10042613	各种手术及医疗操作	Surgical and medical procedures	N	N
renal failure	10038435	肾衰	10038435	肾衰	Renal failure	10038443	肾衰和肾损害	Renal failure and impairment	10038430	肾脏各种异常（不包括肾病）	Renal disorders (excl nephropathies)	10038359	肾脏及泌尿系统疾病	Renal and urinary disorders	Y	Y
goodpasture's syndrome	10018620	古德帕斯彻氏综合征	10018620	古德帕斯彻氏综合征	Goodpasture's syndrome	10018365	肾小球肾炎和肾病综合征	Glomerulonephritis and nephrotic syndrome	10029149	肾脏类病	Nephropathies	10038359	肾脏及泌尿系统疾病	Renal and urinary disorders	Y	N
pyrexia	10037660	发热	10037660	发热	Pyrexia	10016286	发热疾病	Febrile disorders	10005908	体温状况类	Body temperature conditions	10018065	全身性疾病及给药部位各种反应	General disorders and administration site conditions	N	N
sinus tachycardia	10040752	窦性心动过速	10040752	窦性心动过速	Sinus tachycardia	10042600	各种室上性心律失常	Supraventricular arrhythmias	10007521	心律失常类疾病	Cardiac arrhythmias	10007541	心脏器官疾病	Cardiac disorders	N	N
weight decreased	10047895	体重降低	10047895	体重降低	Weight decreased	10071941	体检步骤和器官系统状态	Physical examination procedures and organ system status	10071940	体检和器官系统状态主题	Physical examination and organ system status topics	10022891	各类检查	Investigations	N	N
hypotension	10021097	低血压	10021097	低血压	Hypotension	10057181	血管低血压疾病	Vascular hypotensive disorders	10011954	血压降低和性质不明的血压异常及休克	Decreased and nonspecific blood pressure disorders and shock	10047065	血管与淋巴管类疾病	Vascular disorders	N	N
bone pain	10006002	骨痛	10006002	骨痛	Bone pain	10006006	骨相关症状和体征	Bone related signs and symptoms	10005959	骨骼类疾病（不包括先天性疾病及骨折）	Bone disorders (excl congenital and fractures)	10028395	各种肌肉骨骼及结缔组织疾病	Musculoskeletal and connective tissue disorders	N	N
off label use	10053762	超说明书使用	10053762	超说明书使用	Off label use	10076291	各种超说明书使用	Off label uses	10079156	超说明书使用及故意导致的产品误用/使用类问题	Off label uses and intentional product misuses/use issues	10022117	各类损伤、中毒及操作并发症	Injury, poisoning and procedural complications	N	N
fatigue	10016256	疲劳	10016256	疲劳	Fatigue	10003550	虚弱状态	Asthenic conditions	10018073	全身系统疾病（不另分类）	General system disorders NEC	10018065	全身性疾病及给药部位各种反应	General disorders and administration site conditions	N	N
hypertension	10020772	高血压	10020772	高血压	Hypertension	10020774	高血压类疾病（不另分类）	Vascular hypertensive disorders NEC	10057166	血管性高血压疾病	Vascular hypertensive disorders	10047065	血管与淋巴管类疾病	Vascular disorders	N	N
diarrhoea	10012735	腹泻	10012735	腹泻	Diarrhoea	10012736	各种腹泻（不包括感染性的）	Diarrhoea (excl infective)	10017977	胃肠运动及排便状况	Gastrointestinal motility and defaecation conditions	10017947	胃肠系统疾病	Gastrointestinal disorders	N	N
muscle spasms	10028334	肌痉挛	10028334	肌痉挛	Muscle spasms	10028326	肌肉相关症状和体征（不另分类）	Muscle related signs and symptoms NEC	10028302	肌肉类疾病	Muscle disorders	10028395	各种肌肉骨骼及结缔组织疾病	Musculoskeletal and connective tissue disorders	N	N
dizziness	10013573	头晕	10013573	头晕	Dizziness	10029306	神经学症状和体征（不另分类）	Neurological signs and symptoms NEC	10029305	神经类疾病（不另分类）	Neurological disorders NEC	10029205	各类神经系统疾病	Nervous system disorders	N	N
weight decreased	10047895	体重降低	10047895	体重降低	Weight decreased	10071941	体检步骤和器官系统状态	Physical examination procedures and organ system status	10071940	体检和器官系统状态主题	Physical examination and organ system status topics	10022891	各类检查	Investigations	N	N
insomnia	10022437	失眠	10022437	失眠	Insomnia	10013510	入睡和睡眠障碍	Disturbances in initiating and maintaining sleep	10040991	睡眠异常和混乱	Sleep disorders and disturbances	10037175	精神病类	Psychiatric disorders	N	N
myalgia	10028411	肌痛	10028411	肌痛	Myalgia	10028323	肌肉疼痛	Muscle pains	10028302	肌肉类疾病	Muscle disorders	10028395	各种肌肉骨骼及结缔组织疾病	Musculoskeletal and connective tissue disorders	N	N
tremor	10044565	震颤	10044565	震颤	Tremor	10044566	各种颤抖（不包括先天性）	Tremor (excl congenital)	10028037	运动障碍类（包括帕金森病）	Movement disorders (incl parkinsonism)	10029205	各类神经系统疾病	Nervous system disorders	N	N
hyperhidrosis	10020642	多汗	10020642	多汗	Hyperhidrosis	10002982	顶浆分泌腺和小汗腺疾病	Apocrine and eccrine gland disorders	10040798	皮肤附属物各种状况	Skin appendage conditions	10040785	皮肤及皮下组织类疾病	Skin and subcutaneous tissue disorders	N	N
oliguria	10030302	少尿	10030302	少尿	Oliguria	10038443	肾衰和肾损害	Renal failure and impairment	10038430	肾脏各种异常（不包括肾病）	Renal disorders (excl nephropathies)	10038359	肾脏及泌尿系统疾病	Renal and urinary disorders	N	N
balance disorder	10049848	平衡障碍	10049848	平衡障碍	Balance disorder	10072984	协调与平衡障碍	Coordination and balance disturbances	10029305	神经类疾病（不另分类）	Neurological disorders NEC	10029205	各类神经系统疾病	Nervous system disorders	N	N
dizziness	10013573	头晕	10013573	头晕	Dizziness	10029306	神经学症状和体征（不另分类）	Neurological signs and symptoms NEC	10029305	神经类疾病（不另分类）	Neurological disorders NEC	10029205	各类神经系统疾病	Nervous system disorders	N	N
drug interaction	10013710	药物相互作用	10013710	药物相互作用	Drug interaction	10022528	各种相互作用	Interactions	10062915	治疗性及非治疗性反应类（不包括毒性）	Therapeutic and nontherapeutic effects (excl toxicity)	10018065	全身性疾病及给药部位各种反应	General disorders and administration site conditions	N	N
myocardial infarction	10028596	心肌梗死	10028596	心肌梗死	Myocardial infarction	10011085	各种缺血性冠状动脉疾病	Ischaemic coronary artery disorders	10011082	冠状动脉类疾病	Coronary artery disorders	10007541	心脏器官疾病	Cardiac disorders	Y	N
general physical health deterioration	10049438	全身状况恶化	10049438	全身状况恶化	General physical health deterioration	10018072	一般症状和体征（不另分类）	General signs and symptoms NEC	10018073	全身系统疾病（不另分类）	General system disorders NEC	10018065	全身性疾病及给药部位各种反应	General disorders and administration site conditions	N	N
electrocardiogram st-t change	10061117	心电图ST-T段变化	10061117	心电图ST-T段变化	Electrocardiogram ST-T change	10053104	各种心电图检查	ECG investigations	10007512	心血管检查（不包括酶检测）	Cardiac and vascular investigations (excl enzyme tests)	10022891	各类检查	Investigations	N	N
condition aggravated	10010264	病情恶化	10010264	病情恶化	Condition aggravated	10018072	一般症状和体征（不另分类）	General signs and symptoms NEC	10018073	全身系统疾病（不另分类）	General system disorders NEC	10018065	全身性疾病及给药部位各种反应	General disorders and administration site conditions	N	N
restlessness	10038743	躁动	10038743	躁动	Restlessness	10021672	身体活动水平升高	Increased physical activity levels	10008401	体力活动变化	Changes in physical activity	10037175	精神病类	Psychiatric disorders	N	N
cardiac failure	10007554	心力衰竭	10007554	心力衰竭	Cardiac failure	10019281	各种心衰（不另分类）	Heart failures NEC	10019280	各类心脏衰竭	Heart failures	10007541	心脏器官疾病	Cardiac disorders	Y	N
tachycardia	10043071	心动过速	10043071	心动过速	Tachycardia	10037908	心率和节律异常（不另分类）	Rate and rhythm disorders NEC	10007521	心律失常类疾病	Cardiac arrhythmias	10007541	心脏器官疾病	Cardiac disorders	N	N
coronary artery occlusion	10011086	冠状动脉闭塞	10011086	冠状动脉闭塞	Coronary artery occlusion	10011083	各种冠状动脉疾病（不另分类）	Coronary artery disorders NEC	10011082	冠状动脉类疾病	Coronary artery disorders	10007541	心脏器官疾病	Cardiac disorders	Y	N
acute myocardial infarction	10000891	急性心肌梗死	10000891	急性心肌梗死	Acute myocardial infarction	10011085	各种缺血性冠状动脉疾病	Ischaemic coronary artery disorders	10011082	冠状动脉类疾病	Coronary artery disorders	10007541	心脏器官疾病	Cardiac disorders	Y	N
blood pressure fluctuation	10005746	血压波动	10005746	血压波动	Blood pressure fluctuation	10005742	血压疾病（不另分类）	Blood pressure disorders NEC	10011954	血压降低和性质不明的血压异常及休克	Decreased and nonspecific blood pressure disorders and shock	10047065	血管与淋巴管类疾病	Vascular disorders	N	N
cardiovascular insufficiency	10065929	心血管功能不全	10065929	心血管功能不全	Cardiovascular insufficiency	10007543	各种心脏疾病（不另分类）	Cardiac disorders NEC	10082206	心脏相关疾病、症状和体征（不另分类）	Cardiac disorders, signs and symptoms NEC	10007541	心脏器官疾病	Cardiac disorders	Y	N
hypotension	10021097	低血压	10021097	低血压	Hypotension	10057181	血管低血压疾病	Vascular hypotensive disorders	10011954	血压降低和性质不明的血压异常及休克	Decreased and nonspecific blood pressure disorders and shock	10047065	血管与淋巴管类疾病	Vascular disorders	N	N
dizziness	10013573	头晕	10013573	头晕	Dizziness	10029306	神经学症状和体征（不另分类）	Neurological signs and symptoms NEC	10029305	神经类疾病（不另分类）	Neurological disorders NEC	10029205	各类神经系统疾病	Nervous system disorders	N	N
headache	10019211	头痛	10019211	头痛	Headache	10019233	各种头痛（不另分类）	Headaches NEC	10019231	各类头痛	Headaches	10029205	各类神经系统疾病	Nervous system disorders	N	N
chest pain	10008479	胸痛	10008479	胸痛	Chest pain	10033372	疼痛和不适（不另分类）	Pain and discomfort NEC	10018073	全身系统疾病（不另分类）	General system disorders NEC	10018065	全身性疾病及给药部位各种反应	General disorders and administration site conditions	N	N
vomiting	10047700	呕吐	10047700	呕吐	Vomiting	10028817	恶心和呕吐症状	Nausea and vomiting symptoms	10018012	胃肠道系统症状和体征	Gastrointestinal signs and symptoms	10017947	胃肠系统疾病	Gastrointestinal disorders	N	N
hepatic enzyme increased	10060795	肝酶升高	10060795	肝酶升高	Hepatic enzyme increased	10087057	肝胆功能诊断性操作	Hepatobiliary function diagnostic procedures	10019809	肝胆系统检查	Hepatobiliary investigations	10022891	各类检查	Investigations	N	N
hypertension	10020772	高血压	10020772	高血压	Hypertension	10020774	高血压类疾病（不另分类）	Vascular hypertensive disorders NEC	10057166	血管性高血压疾病	Vascular hypertensive disorders	10047065	血管与淋巴管类疾病	Vascular disorders	N	N
tachycardia	10043071	心动过速	10043071	心动过速	Tachycardia	10037908	心率和节律异常（不另分类）	Rate and rhythm disorders NEC	10007521	心律失常类疾病	Cardiac arrhythmias	10007541	心脏器官疾病	Cardiac disorders	N	N
alanine aminotransferase increased	10001551	丙氨酸氨基转移酶升高	10001551	丙氨酸氨基转移酶升高	Alanine aminotransferase increased	10087057	肝胆功能诊断性操作	Hepatobiliary function diagnostic procedures	10019809	肝胆系统检查	Hepatobiliary investigations	10022891	各类检查	Investigations	N	N
gamma-glutamyltransferase increased	10017693	γ-谷氨酰转移酶升高	10017693	γ-谷氨酰转移酶升高	Gamma-glutamyltransferase increased	10087057	肝胆功能诊断性操作	Hepatobiliary function diagnostic procedures	10019809	肝胆系统检查	Hepatobiliary investigations	10022891	各类检查	Investigations	N	N
aspartate aminotransferase increased	10003481	天门冬氨酸氨基转移酶升高	10003481	天门冬氨酸氨基转移酶升高	Aspartate aminotransferase increased	10087057	肝胆功能诊断性操作	Hepatobiliary function diagnostic procedures	10019809	肝胆系统检查	Hepatobiliary investigations	10022891	各类检查	Investigations	N	N
alcohol abuse	10001584	酒精滥用	10001584	酒精滥用	Alcohol abuse	10079102	各种物质使用相关及成瘾性障碍	Substance related and addictive disorders	10037176	精神病类（不另分类）	Psychiatric disorders NEC	10037175	精神病类	Psychiatric disorders	N	N
diarrhoea	10012735	腹泻	10012735	腹泻	Diarrhoea	10012736	各种腹泻（不包括感染性的）	Diarrhoea (excl infective)	10017977	胃肠运动及排便状况	Gastrointestinal motility and defaecation conditions	10017947	胃肠系统疾病	Gastrointestinal disorders	N	N
hepatomegaly	10019842	肝肿大	10019842	肝肿大	Hepatomegaly	10019709	肝胆症状和体征	Hepatobiliary signs and symptoms	10019654	肝脏及肝胆类疾病	Hepatic and hepatobiliary disorders	10019805	肝胆系统疾病	Hepatobiliary disorders	N	N
suicidal ideation	10042458	自杀想法	10042458	自杀想法	Suicidal ideation	10042459	自杀和自我伤害行为	Suicidal and self-injurious behaviour	10042460	各种自杀及自我伤害行为（不另分类）	Suicidal and self-injurious behaviours NEC	10037175	精神病类	Psychiatric disorders	Y	N
candidiasis	10007152	念珠菌病	10074170	念珠菌感染	Candida infection	10007134	各种念珠菌感染	Candida infections	10017528	真菌感染性疾病	Fungal infectious disorders	10021881	感染及侵染类疾病	Infections and infestations	N	N
blood triglycerides increased	10005839	血甘油三酯升高	10005839	血甘油三酯升高	Blood triglycerides increased	10044657	甘油三酯分析	Triglyceride analyses	10024580	脂质分析类检验	Lipid analyses	10022891	各类检查	Investigations	N	N
nausea	10028813	恶心	10028813	恶心	Nausea	10028817	恶心和呕吐症状	Nausea and vomiting symptoms	10018012	胃肠道系统症状和体征	Gastrointestinal signs and symptoms	10017947	胃肠系统疾病	Gastrointestinal disorders	N	N
blood cholesterol increased	10005425	血胆固醇升高	10005425	血胆固醇升高	Blood cholesterol increased	10008651	胆固醇各项分析	Cholesterol analyses	10024580	脂质分析类检验	Lipid analyses	10022891	各类检查	Investigations	N	N
hepatic steatosis	10019708	肝脂肪变性	10019708	肝脂肪变性	Hepatic steatosis	10019833	肝细胞损害和肝炎（不另分类）	Hepatocellular damage and hepatitis NEC	10019654	肝脏及肝胆类疾病	Hepatic and hepatobiliary disorders	10019805	肝胆系统疾病	Hepatobiliary disorders	N	N
weight decreased	10047895	体重降低	10047895	体重降低	Weight decreased	10071941	体检步骤和器官系统状态	Physical examination procedures and organ system status	10071940	体检和器官系统状态主题	Physical examination and organ system status topics	10022891	各类检查	Investigations	N	N
lung disorder	10025082	肺部疾病	10025082	肺部疾病	Lung disorder	10057184	呼吸道疾病（不另分类）	Respiratory tract disorders NEC	10038716	呼吸系统疾病（不另分类）	Respiratory disorders NEC	10038738	呼吸系统、胸及纵隔疾病	Respiratory, thoracic and mediastinal disorders	N	N
convulsion	10010904	惊厥	10039906	痫性发作	Seizure	10039912	癫痫和癫痫类疾病（不另分类）	Seizures and seizure disorders NEC	10039911	癫痫发作（包括各种亚型）	Seizures (incl subtypes)	10029205	各类神经系统疾病	Nervous system disorders	Y	N
off label use	10053762	超说明书使用	10053762	超说明书使用	Off label use	10076291	各种超说明书使用	Off label uses	10079156	超说明书使用及故意导致的产品误用/使用类问题	Off label uses and intentional product misuses/use issues	10022117	各类损伤、中毒及操作并发症	Injury, poisoning and procedural complications	N	N
chronic obstructive pulmonary disease	10009033	慢性阻塞性肺疾病	10009033	慢性阻塞性肺疾病	Chronic obstructive pulmonary disease	10006484	支气管痉挛和阻塞	Bronchospasm and obstruction	10006436	支气管系统疾病（不包括肿瘤）	Bronchial disorders (excl neoplasms)	10038738	呼吸系统、胸及纵隔疾病	Respiratory, thoracic and mediastinal disorders	N	N
condition aggravated	10010264	病情恶化	10010264	病情恶化	Condition aggravated	10018072	一般症状和体征（不另分类）	General signs and symptoms NEC	10018073	全身系统疾病（不另分类）	General system disorders NEC	10018065	全身性疾病及给药部位各种反应	General disorders and administration site conditions	N	N
acute myocardial infarction	10000891	急性心肌梗死	10000891	急性心肌梗死	Acute myocardial infarction	10011085	各种缺血性冠状动脉疾病	Ischaemic coronary artery disorders	10011082	冠状动脉类疾病	Coronary artery disorders	10007541	心脏器官疾病	Cardiac disorders	Y	N
condition aggravated	10010264	病情恶化	10010264	病情恶化	Condition aggravated	10018072	一般症状和体征（不另分类）	General signs and symptoms NEC	10018073	全身系统疾病（不另分类）	General system disorders NEC	10018065	全身性疾病及给药部位各种反应	General disorders and administration site conditions	N	N
pulmonary hypertension	10037400	肺性高血压	10037400	肺性高血压	Pulmonary hypertension	10037401	各种肺动脉高压	Pulmonary hypertensions	10037454	肺血管类疾病	Pulmonary vascular disorders	10038738	呼吸系统、胸及纵隔疾病	Respiratory, thoracic and mediastinal disorders	Y	Y
cardiopulmonary failure	10051093	心肺衰竭	10051093	心肺衰竭	Cardiopulmonary failure	10019281	各种心衰（不另分类）	Heart failures NEC	10019280	各类心脏衰竭	Heart failures	10007541	心脏器官疾病	Cardiac disorders	Y	N
generalised oedema	10018092	全身性水肿	10018092	全身性水肿	Generalised oedema	10030113	各种水肿（不另分类）	Oedema NEC	10018073	全身系统疾病（不另分类）	General system disorders NEC	10018065	全身性疾病及给药部位各种反应	General disorders and administration site conditions	N	N
pulmonary arterial pressure increased	10037324	肺动脉压升高	10037324	肺动脉压升高	Pulmonary arterial pressure increased	10047110	各种血管检查（不另分类）（包括血压）	Vascular tests NEC (incl blood pressure)	10007512	心血管检查（不包括酶检测）	Cardiac and vascular investigations (excl enzyme tests)	10022891	各类检查	Investigations	N	N
atrial fibrillation	10003658	房颤	10003658	房颤	Atrial fibrillation	10042600	各种室上性心律失常	Supraventricular arrhythmias	10007521	心律失常类疾病	Cardiac arrhythmias	10007541	心脏器官疾病	Cardiac disorders	Y	N
right ventricular failure	10039163	右心室衰竭	10039163	右心室衰竭	Right ventricular failure	10039164	各种右心室衰竭	Right ventricular failures	10019280	各类心脏衰竭	Heart failures	10007541	心脏器官疾病	Cardiac disorders	Y	N
renal failure chronic	10038444	慢性肾衰	10064848	慢性肾脏疾病	Chronic kidney disease	10038443	肾衰和肾损害	Renal failure and impairment	10038430	肾脏各种异常（不包括肾病）	Renal disorders (excl nephropathies)	10038359	肾脏及泌尿系统疾病	Renal and urinary disorders	Y	N
gastritis erosive	10017865	糜烂性胃炎	10017865	糜烂性胃炎	Gastritis erosive	10017847	胃部溃疡和穿孔	Gastric ulcers and perforation	10018027	胃肠溃疡及穿孔	Gastrointestinal ulceration and perforation	10017947	胃肠系统疾病	Gastrointestinal disorders	Y	N
tricuspid valve incompetence	10044640	三尖瓣关闭不全	10044640	三尖瓣关闭不全	Tricuspid valve incompetence	10044637	三尖瓣异常	Tricuspid valvular disorders	10046973	心脏瓣膜类疾病	Cardiac valve disorders	10007541	心脏器官疾病	Cardiac disorders	Y	N
pleural effusion	10035598	胸腔积液	10035598	胸腔积液	Pleural effusion	10035761	气胸和胸腔积液（不另分类）	Pneumothorax and pleural effusions NEC	10035597	胸膜类疾病	Pleural disorders	10038738	呼吸系统、胸及纵隔疾病	Respiratory, thoracic and mediastinal disorders	N	N
dilatation atrial	10013002	心房扩张	10013002	心房扩张	Dilatation atrial	10028590	各种心肌疾病（不另分类）	Myocardial disorders NEC	10028593	心肌类疾病	Myocardial disorders	10007541	心脏器官疾病	Cardiac disorders	N	N
dilatation ventricular	10013012	心室扩张	10013012	心室扩张	Dilatation ventricular	10028590	各种心肌疾病（不另分类）	Myocardial disorders NEC	10028593	心肌类疾病	Myocardial disorders	10007541	心脏器官疾病	Cardiac disorders	N	N
dyspnoea	10013968	呼吸困难	10013968	呼吸困难	Dyspnoea	10006334	各种呼吸异常	Breathing abnormalities	10038716	呼吸系统疾病（不另分类）	Respiratory disorders NEC	10038738	呼吸系统、胸及纵隔疾病	Respiratory, thoracic and mediastinal disorders	N	N
cyanosis	10011703	发绀	10011703	发绀	Cyanosis	10034638	周围血管疾病（不另分类）	Peripheral vascular disorders NEC	10047066	血管疾病（不另分类）	Vascular disorders NEC	10047065	血管与淋巴管类疾病	Vascular disorders	N	N
renal cyst	10038423	肾脏囊肿	10038423	肾脏囊肿	Renal cyst	10038486	各种肾脏肿瘤	Renal neoplasms	10038430	肾脏各种异常（不包括肾病）	Renal disorders (excl nephropathies)	10038359	肾脏及泌尿系统疾病	Renal and urinary disorders	N	N
condition aggravated	10010264	病情恶化	10010264	病情恶化	Condition aggravated	10018072	一般症状和体征（不另分类）	General signs and symptoms NEC	10018073	全身系统疾病（不另分类）	General system disorders NEC	10018065	全身性疾病及给药部位各种反应	General disorders and administration site conditions	N	N
prostate cancer metastatic	10036909	前列腺转移性癌	10036909	前列腺转移性癌	Prostate cancer metastatic	10036908	各种恶性前列腺肿瘤	Prostatic neoplasms malignant	10038597	男性生殖系统恶性及性质不明的肿瘤	Reproductive neoplasms male malignant and unspecified	10029104	良性、恶性及性质不明的肿瘤（包括囊状和息肉状）	Neoplasms benign, malignant and unspecified (incl cysts and polyps)	Y	N
bone pain	10006002	骨痛	10006002	骨痛	Bone pain	10006006	骨相关症状和体征	Bone related signs and symptoms	10005959	骨骼类疾病（不包括先天性疾病及骨折）	Bone disorders (excl congenital and fractures)	10028395	各种肌肉骨骼及结缔组织疾病	Musculoskeletal and connective tissue disorders	N	N
hypotension	10021097	低血压	10021097	低血压	Hypotension	10057181	血管低血压疾病	Vascular hypotensive disorders	10011954	血压降低和性质不明的血压异常及休克	Decreased and nonspecific blood pressure disorders and shock	10047065	血管与淋巴管类疾病	Vascular disorders	N	N
dizziness	10013573	头晕	10013573	头晕	Dizziness	10029306	神经学症状和体征（不另分类）	Neurological signs and symptoms NEC	10029305	神经类疾病（不另分类）	Neurological disorders NEC	10029205	各类神经系统疾病	Nervous system disorders	N	N
anaemia	10002034	贫血	10002034	贫血	Anaemia	10002067	各种贫血（不另分类）	Anaemias NEC	10002086	非溶血性贫血及骨髓抑制	Anaemias nonhaemolytic and marrow depression	10005329	血液及淋巴系统疾病	Blood and lymphatic system disorders	N	N
diverticulum intestinal	10013559	肠道憩室	10013559	肠道憩室	Diverticulum intestinal	10013530	各种憩室	Diverticula	10013535	憩室类疾病	Diverticular disorders	10017947	胃肠系统疾病	Gastrointestinal disorders	N	N
urinary tract infection	10046571	尿路感染	10046571	尿路感染	Urinary tract infection	10046577	各种尿路感染	Urinary tract infections	10021879	感染-未指明病原	Infections - pathogen unspecified	10021881	感染及侵染类疾病	Infections and infestations	N	N
chest discomfort	10008469	胸部不适	10008469	胸部不适	Chest discomfort	10033372	疼痛和不适（不另分类）	Pain and discomfort NEC	10018073	全身系统疾病（不另分类）	General system disorders NEC	10018065	全身性疾病及给药部位各种反应	General disorders and administration site conditions	N	N
colonic polyp	10010003	结肠息肉	10051589	大肠息肉	Large intestine polyp	10017988	各种良性胃肠道肿瘤（不包括口腔）	Benign neoplasms gastrointestinal (excl oral cavity)	10017934	胃肠良性肿瘤类	Benign neoplasms gastrointestinal	10017947	胃肠系统疾病	Gastrointestinal disorders	N	N
urinary tract infection enterococcal	10046572	尿路肠球菌感染	10046572	尿路肠球菌感染	Urinary tract infection enterococcal	10014889	各种肠球菌感染	Enterococcal infections	10004018	细菌感染性疾病	Bacterial infectious disorders	10021881	感染及侵染类疾病	Infections and infestations	Y	N
dyspnoea	10013968	呼吸困难	10013968	呼吸困难	Dyspnoea	10006334	各种呼吸异常	Breathing abnormalities	10038716	呼吸系统疾病（不另分类）	Respiratory disorders NEC	10038738	呼吸系统、胸及纵隔疾病	Respiratory, thoracic and mediastinal disorders	N	N
gastrointestinal haemorrhage	10017955	胃肠出血	10017955	胃肠出血	Gastrointestinal haemorrhage	10017958	部位不明的胃肠出血	Non-site specific gastrointestinal haemorrhages	10017959	胃肠系统出血（不另分类）	Gastrointestinal haemorrhages NEC	10017947	胃肠系统疾病	Gastrointestinal disorders	Y	N
melaena	10027141	黑便	10027141	黑便	Melaena	10017958	部位不明的胃肠出血	Non-site specific gastrointestinal haemorrhages	10017959	胃肠系统出血（不另分类）	Gastrointestinal haemorrhages NEC	10017947	胃肠系统疾病	Gastrointestinal disorders	Y	N
decreased appetite	10061428	食欲减退	10061428	食欲减退	Decreased appetite	10003022	各种食欲障碍	Appetite disorders	10003018	食欲及一般性营养障碍	Appetite and general nutritional disorders	10027433	代谢及营养类疾病	Metabolism and nutrition disorders	N	N
asthenia	10003549	虚弱	10003549	虚弱	Asthenia	10003550	虚弱状态	Asthenic conditions	10018073	全身系统疾病（不另分类）	General system disorders NEC	10018065	全身性疾病及给药部位各种反应	General disorders and administration site conditions	N	N
acute myocardial infarction	10000891	急性心肌梗死	10000891	急性心肌梗死	Acute myocardial infarction	10011085	各种缺血性冠状动脉疾病	Ischaemic coronary artery disorders	10011082	冠状动脉类疾病	Coronary artery disorders	10007541	心脏器官疾病	Cardiac disorders	Y	N
dysarthria	10013887	构音不良	10013887	构音不良	Dysarthria	10041460	说话和语言异常	Speech and language abnormalities	10029305	神经类疾病（不另分类）	Neurological disorders NEC	10029205	各类神经系统疾病	Nervous system disorders	N	N
respiratory failure	10038695	呼吸衰竭	10038695	呼吸衰竭	Respiratory failure	10052549	各种呼吸衰竭（不包括新生儿）	Respiratory failures (excl neonatal)	10038716	呼吸系统疾病（不另分类）	Respiratory disorders NEC	10038738	呼吸系统、胸及纵隔疾病	Respiratory, thoracic and mediastinal disorders	Y	N
angioedema	10002424	血管性水肿	10002424	血管性水肿	Angioedema	10002425	各种血管性水肿	Angioedemas	10002426	血管性水肿和风疹	Angioedema and urticaria	10040785	皮肤及皮下组织类疾病	Skin and subcutaneous tissue disorders	Y	Y
acute coronary syndrome	10051592	急性冠脉综合征	10051592	急性冠脉综合征	Acute coronary syndrome	10011085	各种缺血性冠状动脉疾病	Ischaemic coronary artery disorders	10011082	冠状动脉类疾病	Coronary artery disorders	10007541	心脏器官疾病	Cardiac disorders	Y	N
dysphagia	10013950	吞咽困难	10013950	吞咽困难	Dysphagia	10027678	各种胃肠道症状和体征（不另分类）	Gastrointestinal signs and symptoms NEC	10018012	胃肠道系统症状和体征	Gastrointestinal signs and symptoms	10017947	胃肠系统疾病	Gastrointestinal disorders	N	N
convulsion	10010904	惊厥	10039906	痫性发作	Seizure	10039912	癫痫和癫痫类疾病（不另分类）	Seizures and seizure disorders NEC	10039911	癫痫发作（包括各种亚型）	Seizures (incl subtypes)	10029205	各类神经系统疾病	Nervous system disorders	Y	N
off label use	10053762	超说明书使用	10053762	超说明书使用	Off label use	10076291	各种超说明书使用	Off label uses	10079156	超说明书使用及故意导致的产品误用/使用类问题	Off label uses and intentional product misuses/use issues	10022117	各类损伤、中毒及操作并发症	Injury, poisoning and procedural complications	N	N
heart rate decreased	10019301	心率降低	10019301	心率降低	Heart rate decreased	10053103	心率和脉搏检查	Heart rate and pulse investigations	10007512	心血管检查（不包括酶检测）	Cardiac and vascular investigations (excl enzyme tests)	10022891	各类检查	Investigations	N	N
muscular weakness	10028372	肌无力	10028372	肌无力	Muscular weakness	10062913	各种肌无力	Muscle weakness conditions	10028302	肌肉类疾病	Muscle disorders	10028395	各种肌肉骨骼及结缔组织疾病	Musculoskeletal and connective tissue disorders	N	N
nausea	10028813	恶心	10028813	恶心	Nausea	10028817	恶心和呕吐症状	Nausea and vomiting symptoms	10018012	胃肠道系统症状和体征	Gastrointestinal signs and symptoms	10017947	胃肠系统疾病	Gastrointestinal disorders	N	N
ventricular tachycardia	10047302	室性心动过速	10047302	室性心动过速	Ventricular tachycardia	10047283	室性心律失常和心搏停止	Ventricular arrhythmias and cardiac arrest	10007521	心律失常类疾病	Cardiac arrhythmias	10007541	心脏器官疾病	Cardiac disorders	Y	N
hypotension	10021097	低血压	10021097	低血压	Hypotension	10057181	血管低血压疾病	Vascular hypotensive disorders	10011954	血压降低和性质不明的血压异常及休克	Decreased and nonspecific blood pressure disorders and shock	10047065	血管与淋巴管类疾病	Vascular disorders	N	N
arrhythmia	10003119	心律失常	10003119	心律失常	Arrhythmia	10037908	心率和节律异常（不另分类）	Rate and rhythm disorders NEC	10007521	心律失常类疾病	Cardiac arrhythmias	10007541	心脏器官疾病	Cardiac disorders	Y	N
feeling abnormal	10016322	感受异常	10016322	感受异常	Feeling abnormal	10068759	各种感受与感觉（不另分类）	Feelings and sensations NEC	10018073	全身系统疾病（不另分类）	General system disorders NEC	10018065	全身性疾病及给药部位各种反应	General disorders and administration site conditions	N	N
ventricular extrasystoles	10047289	室性期外收缩	10047289	室性期外收缩	Ventricular extrasystoles	10047283	室性心律失常和心搏停止	Ventricular arrhythmias and cardiac arrest	10007521	心律失常类疾病	Cardiac arrhythmias	10007541	心脏器官疾病	Cardiac disorders	N	N
atrioventricular block first degree	10003674	一度房室传导阻滞	10003674	一度房室传导阻滞	Atrioventricular block first degree	10000032	心脏传导系统异常	Cardiac conduction disorders	10007521	心律失常类疾病	Cardiac arrhythmias	10007541	心脏器官疾病	Cardiac disorders	N	N
dizziness	10013573	头晕	10013573	头晕	Dizziness	10029306	神经学症状和体征（不另分类）	Neurological signs and symptoms NEC	10029305	神经类疾病（不另分类）	Neurological disorders NEC	10029205	各类神经系统疾病	Nervous system disorders	N	N
abdominal pain upper	10000087	上腹痛	10000087	上腹痛	Abdominal pain upper	10017926	胃肠道和腹部疼痛（不包括口腔和咽喉）	Gastrointestinal and abdominal pains (excl oral and throat)	10018012	胃肠道系统症状和体征	Gastrointestinal signs and symptoms	10017947	胃肠系统疾病	Gastrointestinal disorders	N	N
gastrointestinal disorder	10017944	胃肠疾病	10017944	胃肠疾病	Gastrointestinal disorder	10017948	各种胃肠疾病（不另分类）	Gastrointestinal disorders NEC	10017943	胃肠类疾病（不另分类）	Gastrointestinal conditions NEC	10017947	胃肠系统疾病	Gastrointestinal disorders	N	N
dizziness	10013573	头晕	10013573	头晕	Dizziness	10029306	神经学症状和体征（不另分类）	Neurological signs and symptoms NEC	10029305	神经类疾病（不另分类）	Neurological disorders NEC	10029205	各类神经系统疾病	Nervous system disorders	N	N
nausea	10028813	恶心	10028813	恶心	Nausea	10028817	恶心和呕吐症状	Nausea and vomiting symptoms	10018012	胃肠道系统症状和体征	Gastrointestinal signs and symptoms	10017947	胃肠系统疾病	Gastrointestinal disorders	N	N
gastrointestinal disorder	10017944	胃肠疾病	10017944	胃肠疾病	Gastrointestinal disorder	10017948	各种胃肠疾病（不另分类）	Gastrointestinal disorders NEC	10017943	胃肠类疾病（不另分类）	Gastrointestinal conditions NEC	10017947	胃肠系统疾病	Gastrointestinal disorders	N	N
rectal haemorrhage	10038063	直肠出血	10038063	直肠出血	Rectal haemorrhage	10022653	各种肠出血	Intestinal haemorrhages	10017959	胃肠系统出血（不另分类）	Gastrointestinal haemorrhages NEC	10017947	胃肠系统疾病	Gastrointestinal disorders	Y	N
weight decreased	10047895	体重降低	10047895	体重降低	Weight decreased	10071941	体检步骤和器官系统状态	Physical examination procedures and organ system status	10071940	体检和器官系统状态主题	Physical examination and organ system status topics	10022891	各类检查	Investigations	N	N
abdominal distension	10000060	腹胀	10000060	腹胀	Abdominal distension	10016770	肠胃胀气、气胀和膨胀	Flatulence, bloating and distension	10018012	胃肠道系统症状和体征	Gastrointestinal signs and symptoms	10017947	胃肠系统疾病	Gastrointestinal disorders	N	N
nausea	10028813	恶心	10028813	恶心	Nausea	10028817	恶心和呕吐症状	Nausea and vomiting symptoms	10018012	胃肠道系统症状和体征	Gastrointestinal signs and symptoms	10017947	胃肠系统疾病	Gastrointestinal disorders	N	N
weight decreased	10047895	体重降低	10047895	体重降低	Weight decreased	10071941	体检步骤和器官系统状态	Physical examination procedures and organ system status	10071940	体检和器官系统状态主题	Physical examination and organ system status topics	10022891	各类检查	Investigations	N	N
decreased appetite	10061428	食欲减退	10061428	食欲减退	Decreased appetite	10003022	各种食欲障碍	Appetite disorders	10003018	食欲及一般性营养障碍	Appetite and general nutritional disorders	10027433	代谢及营养类疾病	Metabolism and nutrition disorders	N	N
abdominal discomfort	10000059	腹部不适	10000059	腹部不适	Abdominal discomfort	10027678	各种胃肠道症状和体征（不另分类）	Gastrointestinal signs and symptoms NEC	10018012	胃肠道系统症状和体征	Gastrointestinal signs and symptoms	10017947	胃肠系统疾病	Gastrointestinal disorders	N	N
asthenia	10003549	虚弱	10003549	虚弱	Asthenia	10003550	虚弱状态	Asthenic conditions	10018073	全身系统疾病（不另分类）	General system disorders NEC	10018065	全身性疾病及给药部位各种反应	General disorders and administration site conditions	N	N
thrombocytopenia	10043554	血小板减少症	10043554	血小板减少症	Thrombocytopenia	10043555	各种血小板减少症	Thrombocytopenias	10035534	血小板类疾病	Platelet disorders	10005329	血液及淋巴系统疾病	Blood and lymphatic system disorders	Y	N
nightmare	10029412	梦魇	10029412	梦魇	Nightmare	10033920	各种异睡症	Parasomnias	10040991	睡眠异常和混乱	Sleep disorders and disturbances	10037175	精神病类	Psychiatric disorders	N	N
insomnia	10022437	失眠	10022437	失眠	Insomnia	10013510	入睡和睡眠障碍	Disturbances in initiating and maintaining sleep	10040991	睡眠异常和混乱	Sleep disorders and disturbances	10037175	精神病类	Psychiatric disorders	N	N
aggression	10001488	攻击性	10001488	攻击性	Aggression	10004209	行为和社会关系障碍	Behaviour and socialisation disturbances	10034726	人性格异常及行为混乱	Personality disorders and disturbances in behaviour	10037175	精神病类	Psychiatric disorders	N	N
hallucination	10019063	幻觉	10019063	幻觉	Hallucination	10082212	各种幻觉（睡眠相关性除外）	Hallucinations (excl sleep-related)	10013511	思维及感知紊乱	Disturbances in thinking and perception	10037175	精神病类	Psychiatric disorders	Y	N
confusional state	10010305	意识模糊状态	10010305	意识模糊状态	Confusional state	10010301	精神错乱和定向障碍	Confusion and disorientation	10012221	谵妄类（包括意识模糊）	Deliria (incl confusion)	10037175	精神病类	Psychiatric disorders	N	N
malaise	10025482	难受	10025482	难受	Malaise	10003550	虚弱状态	Asthenic conditions	10018073	全身系统疾病（不另分类）	General system disorders NEC	10018065	全身性疾病及给药部位各种反应	General disorders and administration site conditions	N	N
head injury	10019196	头部损伤	10019196	头部损伤	Head injury	10040759	部位确定的各种损伤（不另分类）	Site specific injuries NEC	10022114	各种损伤（不另分类）	Injuries NEC	10022117	各类损伤、中毒及操作并发症	Injury, poisoning and procedural complications	N	N
blood pressure fluctuation	10005746	血压波动	10005746	血压波动	Blood pressure fluctuation	10005742	血压疾病（不另分类）	Blood pressure disorders NEC	10011954	血压降低和性质不明的血压异常及休克	Decreased and nonspecific blood pressure disorders and shock	10047065	血管与淋巴管类疾病	Vascular disorders	N	N
syncope	10042772	晕厥	10042772	晕厥	Syncope	10013509	意识障碍（不另分类）	Disturbances in consciousness NEC	10029305	神经类疾病（不另分类）	Neurological disorders NEC	10029205	各类神经系统疾病	Nervous system disorders	Y	N
blood pressure orthostatic increased	10053355	直立血压升高	10053355	直立血压升高	Blood pressure orthostatic increased	10047110	各种血管检查（不另分类）（包括血压）	Vascular tests NEC (incl blood pressure)	10007512	心血管检查（不包括酶检测）	Cardiac and vascular investigations (excl enzyme tests)	10022891	各类检查	Investigations	N	N
myocardial infarction	10028596	心肌梗死	10028596	心肌梗死	Myocardial infarction	10011085	各种缺血性冠状动脉疾病	Ischaemic coronary artery disorders	10011082	冠状动脉类疾病	Coronary artery disorders	10007541	心脏器官疾病	Cardiac disorders	Y	N
nervousness	10029216	神经紧张不安	10029216	神经紧张不安	Nervousness	10002869	焦虑症状	Anxiety symptoms	10002861	焦虑症及症状	Anxiety disorders and symptoms	10037175	精神病类	Psychiatric disorders	N	N
depression	10012378	抑郁	10012378	抑郁	Depression	10012401	各种抑郁病	Depressive disorders	10012375	抑郁性心境障碍和混乱	Depressed mood disorders and disturbances	10037175	精神病类	Psychiatric disorders	N	N
restlessness	10038743	躁动	10038743	躁动	Restlessness	10021672	身体活动水平升高	Increased physical activity levels	10008401	体力活动变化	Changes in physical activity	10037175	精神病类	Psychiatric disorders	N	N
stress	10042209	应激	10042209	应激	Stress	10002869	焦虑症状	Anxiety symptoms	10002861	焦虑症及症状	Anxiety disorders and symptoms	10037175	精神病类	Psychiatric disorders	N	N
anxiety	10002855	焦虑	10002855	焦虑	Anxiety	10002869	焦虑症状	Anxiety symptoms	10002861	焦虑症及症状	Anxiety disorders and symptoms	10037175	精神病类	Psychiatric disorders	N	N
condition aggravated	10010264	病情恶化	10010264	病情恶化	Condition aggravated	10018072	一般症状和体征（不另分类）	General signs and symptoms NEC	10018073	全身系统疾病（不另分类）	General system disorders NEC	10018065	全身性疾病及给药部位各种反应	General disorders and administration site conditions	N	N
abdominal pain upper	10000087	上腹痛	10000087	上腹痛	Abdominal pain upper	10017926	胃肠道和腹部疼痛（不包括口腔和咽喉）	Gastrointestinal and abdominal pains (excl oral and throat)	10018012	胃肠道系统症状和体征	Gastrointestinal signs and symptoms	10017947	胃肠系统疾病	Gastrointestinal disorders	N	N
cough	10011224	咳嗽	10011224	咳嗽	Cough	10011233	咳嗽和相关症状	Coughing and associated symptoms	10038716	呼吸系统疾病（不另分类）	Respiratory disorders NEC	10038738	呼吸系统、胸及纵隔疾病	Respiratory, thoracic and mediastinal disorders	N	N
dizziness	10013573	头晕	10013573	头晕	Dizziness	10029306	神经学症状和体征（不另分类）	Neurological signs and symptoms NEC	10029305	神经类疾病（不另分类）	Neurological disorders NEC	10029205	各类神经系统疾病	Nervous system disorders	N	N
gastrooesophageal reflux disease	10017885	胃食管反流病	10017885	胃食管反流病	Gastrooesophageal reflux disease	10017933	各种胃肠道弛缓和动力不足性疾病（不另分类）	Gastrointestinal atonic and hypomotility disorders NEC	10017977	胃肠运动及排便状况	Gastrointestinal motility and defaecation conditions	10017947	胃肠系统疾病	Gastrointestinal disorders	N	N
blood pressure decreased	10005734	血压降低	10005734	血压降低	Blood pressure decreased	10047110	各种血管检查（不另分类）（包括血压）	Vascular tests NEC (incl blood pressure)	10007512	心血管检查（不包括酶检测）	Cardiac and vascular investigations (excl enzyme tests)	10022891	各类检查	Investigations	N	N
headache	10019211	头痛	10019211	头痛	Headache	10019233	各种头痛（不另分类）	Headaches NEC	10019231	各类头痛	Headaches	10029205	各类神经系统疾病	Nervous system disorders	N	N
back pain	10003988	背痛	10003988	背痛	Back pain	10068757	肌肉骨骼和结缔组织的各种疼痛与不适	Musculoskeletal and connective tissue pain and discomfort	10028393	肌肉骨骼和结缔组织疾病（不另分类）	Musculoskeletal and connective tissue disorders NEC	10028395	各种肌肉骨骼及结缔组织疾病	Musculoskeletal and connective tissue disorders	N	N
myalgia	10028411	肌痛	10028411	肌痛	Myalgia	10028323	肌肉疼痛	Muscle pains	10028302	肌肉类疾病	Muscle disorders	10028395	各种肌肉骨骼及结缔组织疾病	Musculoskeletal and connective tissue disorders	N	N
depression	10012378	抑郁	10012378	抑郁	Depression	10012401	各种抑郁病	Depressive disorders	10012375	抑郁性心境障碍和混乱	Depressed mood disorders and disturbances	10037175	精神病类	Psychiatric disorders	N	N
suicidal ideation	10042458	自杀想法	10042458	自杀想法	Suicidal ideation	10042459	自杀和自我伤害行为	Suicidal and self-injurious behaviour	10042460	各种自杀及自我伤害行为（不另分类）	Suicidal and self-injurious behaviours NEC	10037175	精神病类	Psychiatric disorders	Y	N
asthenia	10003549	虚弱	10003549	虚弱	Asthenia	10003550	虚弱状态	Asthenic conditions	10018073	全身系统疾病（不另分类）	General system disorders NEC	10018065	全身性疾病及给药部位各种反应	General disorders and administration site conditions	N	N
chronic obstructive pulmonary disease	10009033	慢性阻塞性肺疾病	10009033	慢性阻塞性肺疾病	Chronic obstructive pulmonary disease	10006484	支气管痉挛和阻塞	Bronchospasm and obstruction	10006436	支气管系统疾病（不包括肿瘤）	Bronchial disorders (excl neoplasms)	10038738	呼吸系统、胸及纵隔疾病	Respiratory, thoracic and mediastinal disorders	N	N
condition aggravated	10010264	病情恶化	10010264	病情恶化	Condition aggravated	10018072	一般症状和体征（不另分类）	General signs and symptoms NEC	10018073	全身系统疾病（不另分类）	General system disorders NEC	10018065	全身性疾病及给药部位各种反应	General disorders and administration site conditions	N	N
pancreatitis acute	10033647	急性胰腺炎	10033647	急性胰腺炎	Pancreatitis acute	10033646	急性及慢性胰腺炎	Acute and chronic pancreatitis	10015674	胰腺外分泌疾病	Exocrine pancreas conditions	10017947	胃肠系统疾病	Gastrointestinal disorders	Y	Y
pneumonia	10035664	感染性肺炎	10035664	感染性肺炎	Pneumonia	10025101	下呼吸道和肺部感染	Lower respiratory tract and lung infections	10021879	感染-未指明病原	Infections - pathogen unspecified	10021881	感染及侵染类疾病	Infections and infestations	Y	N
mental disorder	10061284	精神障碍	10061284	精神障碍	Mental disorder	10027362	各种精神疾病（不另分类）	Mental disorders NEC	10037176	精神病类（不另分类）	Psychiatric disorders NEC	10037175	精神病类	Psychiatric disorders	N	N
completed suicide	10010144	自杀既遂	10010144	自杀既遂	Completed suicide	10042459	自杀和自我伤害行为	Suicidal and self-injurious behaviour	10042460	各种自杀及自我伤害行为（不另分类）	Suicidal and self-injurious behaviours NEC	10037175	精神病类	Psychiatric disorders	Y	N
sepsis	10040047	脓毒症	10040047	脓毒症	Sepsis	10040054	脓毒症、菌血症、病毒血症和真菌血症（不另分类）	Sepsis, bacteraemia, viraemia and fungaemia NEC	10021879	感染-未指明病原	Infections - pathogen unspecified	10021881	感染及侵染类疾病	Infections and infestations	Y	N
depression	10012378	抑郁	10012378	抑郁	Depression	10012401	各种抑郁病	Depressive disorders	10012375	抑郁性心境障碍和混乱	Depressed mood disorders and disturbances	10037175	精神病类	Psychiatric disorders	N	N
pain in extremity	10033425	肢体疼痛	10033425	肢体疼痛	Pain in extremity	10068757	肌肉骨骼和结缔组织的各种疼痛与不适	Musculoskeletal and connective tissue pain and discomfort	10028393	肌肉骨骼和结缔组织疾病（不另分类）	Musculoskeletal and connective tissue disorders NEC	10028395	各种肌肉骨骼及结缔组织疾病	Musculoskeletal and connective tissue disorders	N	N
chronic obstructive pulmonary disease	10009033	慢性阻塞性肺疾病	10009033	慢性阻塞性肺疾病	Chronic obstructive pulmonary disease	10006484	支气管痉挛和阻塞	Bronchospasm and obstruction	10006436	支气管系统疾病（不包括肿瘤）	Bronchial disorders (excl neoplasms)	10038738	呼吸系统、胸及纵隔疾病	Respiratory, thoracic and mediastinal disorders	N	N
lung infiltration	10025102	肺浸润	10025102	肺浸润	Lung infiltration	10033979	实质性肺疾病（不另分类）	Parenchymal lung disorders NEC	10024967	下呼吸道疾病（阻塞和感染除外）	Lower respiratory tract disorders (excl obstruction and infection)	10038738	呼吸系统、胸及纵隔疾病	Respiratory, thoracic and mediastinal disorders	N	N
condition aggravated	10010264	病情恶化	10010264	病情恶化	Condition aggravated	10018072	一般症状和体征（不另分类）	General signs and symptoms NEC	10018073	全身系统疾病（不另分类）	General system disorders NEC	10018065	全身性疾病及给药部位各种反应	General disorders and administration site conditions	N	N
hypokalaemia	10021015	低钾血症	10021015	低钾血症	Hypokalaemia	10036451	钾平衡失调	Potassium imbalance	10014412	电解质及液体平衡状况	Electrolyte and fluid balance conditions	10027433	代谢及营养类疾病	Metabolism and nutrition disorders	Y	N
emphysema	10014561	肺气肿	10014561	肺气肿	Emphysema	10033979	实质性肺疾病（不另分类）	Parenchymal lung disorders NEC	10024967	下呼吸道疾病（阻塞和感染除外）	Lower respiratory tract disorders (excl obstruction and infection)	10038738	呼吸系统、胸及纵隔疾病	Respiratory, thoracic and mediastinal disorders	N	N
dyspnoea	10013968	呼吸困难	10013968	呼吸困难	Dyspnoea	10006334	各种呼吸异常	Breathing abnormalities	10038716	呼吸系统疾病（不另分类）	Respiratory disorders NEC	10038738	呼吸系统、胸及纵隔疾病	Respiratory, thoracic and mediastinal disorders	N	N
metabolic alkalosis	10027423	代谢性碱中毒	10027423	代谢性碱中毒	Metabolic alkalosis	10027422	各种代谢性碱中毒	Metabolic alkaloses	10000485	酸碱平衡紊乱	Acid-base disorders	10027433	代谢及营养类疾病	Metabolism and nutrition disorders	N	N
cardiac arrest	10007515	心脏停搏	10007515	心脏停搏	Cardiac arrest	10047283	室性心律失常和心搏停止	Ventricular arrhythmias and cardiac arrest	10007521	心律失常类疾病	Cardiac arrhythmias	10007541	心脏器官疾病	Cardiac disorders	Y	N
wheezing	10047924	哮鸣	10047924	哮鸣	Wheezing	10006484	支气管痉挛和阻塞	Bronchospasm and obstruction	10006436	支气管系统疾病（不包括肿瘤）	Bronchial disorders (excl neoplasms)	10038738	呼吸系统、胸及纵隔疾病	Respiratory, thoracic and mediastinal disorders	N	N
blood glucose increased	10005557	血葡萄糖升高	10005557	血葡萄糖升高	Blood glucose increased	10007217	碳水化合物耐受性分析（包括糖尿病）	Carbohydrate tolerance analyses (incl diabetes)	10027432	代谢、营养和血气检查	Metabolic, nutritional and blood gas investigations	10022891	各类检查	Investigations	N	N
blood urea increased	10005851	血尿素升高	10005851	血尿素升高	Blood urea increased	10038454	各种肾功能分析	Renal function analyses	10038362	肾脏、泌尿道检查及尿液分析	Renal and urinary tract investigations and urinalyses	10022891	各类检查	Investigations	N	N
rales	10037833	啰音	10037833	啰音	Rales	10024976	下呼吸道症状和体征	Lower respiratory tract signs and symptoms	10079101	呼吸道症状和体征	Respiratory tract signs and symptoms	10038738	呼吸系统、胸及纵隔疾病	Respiratory, thoracic and mediastinal disorders	N	N
metabolic acidosis	10027417	代谢性酸中毒	10027417	代谢性酸中毒	Metabolic acidosis	10027416	各种代谢性酸中毒（糖尿病酸中毒除外）	Metabolic acidoses (excl diabetic acidoses)	10000485	酸碱平衡紊乱	Acid-base disorders	10027433	代谢及营养类疾病	Metabolism and nutrition disorders	N	N
gallbladder enlargement	10062693	胆囊扩大	10062693	胆囊扩大	Gallbladder enlargement	10017629	各种胆囊疾病（不另分类）	Gallbladder disorders NEC	10017628	胆囊类疾病	Gallbladder disorders	10019805	肝胆系统疾病	Hepatobiliary disorders	Y	N
gastrointestinal inflammation	10064147	胃肠炎症	10064147	胃肠炎症	Gastrointestinal inflammation	10017921	胃肠道各种炎症（不另分类）	Gastrointestinal inflammatory disorders NEC	10017969	胃肠系统炎症	Gastrointestinal inflammatory conditions	10017947	胃肠系统疾病	Gastrointestinal disorders	N	N
blood bilirubin increased	10005364	血胆红素升高	10005364	血胆红素升高	Blood bilirubin increased	10087057	肝胆功能诊断性操作	Hepatobiliary function diagnostic procedures	10019809	肝胆系统检查	Hepatobiliary investigations	10022891	各类检查	Investigations	N	N
hyperlipidaemia	10062060	高脂血症	10062060	高脂血症	Hyperlipidaemia	10020666	各种高脂血症（不另分类）	Hyperlipidaemias NEC	10013317	脂质代谢类异常	Lipid metabolism disorders	10027433	代谢及营养类疾病	Metabolism and nutrition disorders	N	N
aspartate aminotransferase increased	10003481	天门冬氨酸氨基转移酶升高	10003481	天门冬氨酸氨基转移酶升高	Aspartate aminotransferase increased	10087057	肝胆功能诊断性操作	Hepatobiliary function diagnostic procedures	10019809	肝胆系统检查	Hepatobiliary investigations	10022891	各类检查	Investigations	N	N
pancreatitis acute	10033647	急性胰腺炎	10033647	急性胰腺炎	Pancreatitis acute	10033646	急性及慢性胰腺炎	Acute and chronic pancreatitis	10015674	胰腺外分泌疾病	Exocrine pancreas conditions	10017947	胃肠系统疾病	Gastrointestinal disorders	Y	Y
alanine aminotransferase increased	10001551	丙氨酸氨基转移酶升高	10001551	丙氨酸氨基转移酶升高	Alanine aminotransferase increased	10087057	肝胆功能诊断性操作	Hepatobiliary function diagnostic procedures	10019809	肝胆系统检查	Hepatobiliary investigations	10022891	各类检查	Investigations	N	N
unevaluable event	10062355	无法评估的事件	10062355	无法评估的事件	Unevaluable event	10018072	一般症状和体征（不另分类）	General signs and symptoms NEC	10018073	全身系统疾病（不另分类）	General system disorders NEC	10018065	全身性疾病及给药部位各种反应	General disorders and administration site conditions	N	N
abasia	10049460	步行不能	10017581	步态无力	Gait inability	10017578	行走障碍	Gait disturbances	10018073	全身系统疾病（不另分类）	General system disorders NEC	10018065	全身性疾病及给药部位各种反应	General disorders and administration site conditions	N	N
white blood cell count increased	10047943	白细胞计数升高	10047943	白细胞计数升高	White blood cell count increased	10047938	各种白细胞分析	White blood cell analyses	10018851	血液类检查（包括血型）	Haematology investigations (incl blood groups)	10022891	各类检查	Investigations	N	N
blood sodium decreased	10005802	血钠降低	10005802	血钠降低	Blood sodium decreased	10027637	各种矿物质和电解质分析	Mineral and electrolyte analyses	10047843	水、电解质及矿物质的各种检查	Water, electrolyte and mineral investigations	10022891	各类检查	Investigations	N	N
upper respiratory tract infection	10046306	上呼吸道感染	10046306	上呼吸道感染	Upper respiratory tract infection	10046309	各种上呼吸道感染	Upper respiratory tract infections	10021879	感染-未指明病原	Infections - pathogen unspecified	10021881	感染及侵染类疾病	Infections and infestations	N	N
gastritis	10017853	胃炎	10017853	胃炎	Gastritis	10017854	各种胃炎（不包括感染性的）	Gastritis (excl infective)	10017969	胃肠系统炎症	Gastrointestinal inflammatory conditions	10017947	胃肠系统疾病	Gastrointestinal disorders	N	N
blood potassium increased	10005725	血钾升高	10005725	血钾升高	Blood potassium increased	10027637	各种矿物质和电解质分析	Mineral and electrolyte analyses	10047843	水、电解质及矿物质的各种检查	Water, electrolyte and mineral investigations	10022891	各类检查	Investigations	N	N
blood glucose increased	10005557	血葡萄糖升高	10005557	血葡萄糖升高	Blood glucose increased	10007217	碳水化合物耐受性分析（包括糖尿病）	Carbohydrate tolerance analyses (incl diabetes)	10027432	代谢、营养和血气检查	Metabolic, nutritional and blood gas investigations	10022891	各类检查	Investigations	N	N
chronic obstructive pulmonary disease	10009033	慢性阻塞性肺疾病	10009033	慢性阻塞性肺疾病	Chronic obstructive pulmonary disease	10006484	支气管痉挛和阻塞	Bronchospasm and obstruction	10006436	支气管系统疾病（不包括肿瘤）	Bronchial disorders (excl neoplasms)	10038738	呼吸系统、胸及纵隔疾病	Respiratory, thoracic and mediastinal disorders	N	N
abdominal pain	10000081	腹痛	10000081	腹痛	Abdominal pain	10017926	胃肠道和腹部疼痛（不包括口腔和咽喉）	Gastrointestinal and abdominal pains (excl oral and throat)	10018012	胃肠道系统症状和体征	Gastrointestinal signs and symptoms	10017947	胃肠系统疾病	Gastrointestinal disorders	N	N
diarrhoea	10012735	腹泻	10012735	腹泻	Diarrhoea	10012736	各种腹泻（不包括感染性的）	Diarrhoea (excl infective)	10017977	胃肠运动及排便状况	Gastrointestinal motility and defaecation conditions	10017947	胃肠系统疾病	Gastrointestinal disorders	N	N
chills	10008531	寒战	10008531	寒战	Chills	10068759	各种感受与感觉（不另分类）	Feelings and sensations NEC	10018073	全身系统疾病（不另分类）	General system disorders NEC	10018065	全身性疾病及给药部位各种反应	General disorders and administration site conditions	N	N
oesophageal candidiasis	10030154	食管念珠菌病	10030154	食管念珠菌病	Oesophageal candidiasis	10007134	各种念珠菌感染	Candida infections	10017528	真菌感染性疾病	Fungal infectious disorders	10021881	感染及侵染类疾病	Infections and infestations	Y	N
pancreatic atrophy	10033603	胰腺萎缩	10033603	胰腺萎缩	Pancreatic atrophy	10027692	各种胰腺疾病（不另分类）	Pancreatic disorders NEC	10015674	胰腺外分泌疾病	Exocrine pancreas conditions	10017947	胃肠系统疾病	Gastrointestinal disorders	Y	N
urinary tract infection	10046571	尿路感染	10046571	尿路感染	Urinary tract infection	10046577	各种尿路感染	Urinary tract infections	10021879	感染-未指明病原	Infections - pathogen unspecified	10021881	感染及侵染类疾病	Infections and infestations	N	N
respiratory rate increased	10038712	呼吸频率升高	10038712	呼吸频率升高	Respiratory rate increased	10071941	体检步骤和器官系统状态	Physical examination procedures and organ system status	10071940	体检和器官系统状态主题	Physical examination and organ system status topics	10022891	各类检查	Investigations	N	N
scar	10039580	瘢痕	10039580	瘢痕	Scar	10027699	各种皮肤损伤（不另分类）	Skin injuries NEC	10022114	各种损伤（不另分类）	Injuries NEC	10022117	各类损伤、中毒及操作并发症	Injury, poisoning and procedural complications	N	N
death	10011906	死亡	10011906	死亡	Death	10011907	死亡和猝死	Death and sudden death	10053172	致命后果	Fatal outcomes	10018065	全身性疾病及给药部位各种反应	General disorders and administration site conditions	Y	N
myocardial infarction	10028596	心肌梗死	10028596	心肌梗死	Myocardial infarction	10011085	各种缺血性冠状动脉疾病	Ischaemic coronary artery disorders	10011082	冠状动脉类疾病	Coronary artery disorders	10007541	心脏器官疾病	Cardiac disorders	Y	N
breast pain	10006298	乳房疼痛	10006298	乳房疼痛	Breast pain	10052767	乳房症状和体征	Breast signs and symptoms	10006232	乳腺类疾病	Breast disorders	10038604	生殖系统及乳腺疾病	Reproductive system and breast disorders	N	N
breast swelling	10006312	乳房膨胀	10006312	乳房膨胀	Breast swelling	10052767	乳房症状和体征	Breast signs and symptoms	10006232	乳腺类疾病	Breast disorders	10038604	生殖系统及乳腺疾病	Reproductive system and breast disorders	N	N
bladder cancer	10005003	膀胱癌	10005003	膀胱癌	Bladder cancer	10005013	各种恶性膀胱肿瘤	Bladder neoplasms malignant	10038364	肾脏和泌尿道恶性及性质不明的肿瘤	Renal and urinary tract neoplasms malignant and unspecified	10029104	良性、恶性及性质不明的肿瘤（包括囊状和息肉状）	Neoplasms benign, malignant and unspecified (incl cysts and polyps)	Y	N
generalised oedema	10018092	全身性水肿	10018092	全身性水肿	Generalised oedema	10030113	各种水肿（不另分类）	Oedema NEC	10018073	全身系统疾病（不另分类）	General system disorders NEC	10018065	全身性疾病及给药部位各种反应	General disorders and administration site conditions	N	N
gastrointestinal haemorrhage	10017955	胃肠出血	10017955	胃肠出血	Gastrointestinal haemorrhage	10017958	部位不明的胃肠出血	Non-site specific gastrointestinal haemorrhages	10017959	胃肠系统出血（不另分类）	Gastrointestinal haemorrhages NEC	10017947	胃肠系统疾病	Gastrointestinal disorders	Y	N
abdominal pain upper	10000087	上腹痛	10000087	上腹痛	Abdominal pain upper	10017926	胃肠道和腹部疼痛（不包括口腔和咽喉）	Gastrointestinal and abdominal pains (excl oral and throat)	10018012	胃肠道系统症状和体征	Gastrointestinal signs and symptoms	10017947	胃肠系统疾病	Gastrointestinal disorders	N	N
diarrhoea	10012735	腹泻	10012735	腹泻	Diarrhoea	10012736	各种腹泻（不包括感染性的）	Diarrhoea (excl infective)	10017977	胃肠运动及排便状况	Gastrointestinal motility and defaecation conditions	10017947	胃肠系统疾病	Gastrointestinal disorders	N	N
nausea	10028813	恶心	10028813	恶心	Nausea	10028817	恶心和呕吐症状	Nausea and vomiting symptoms	10018012	胃肠道系统症状和体征	Gastrointestinal signs and symptoms	10017947	胃肠系统疾病	Gastrointestinal disorders	N	N
flatulence	10016766	肠胃气胀	10016766	肠胃气胀	Flatulence	10016770	肠胃胀气、气胀和膨胀	Flatulence, bloating and distension	10018012	胃肠道系统症状和体征	Gastrointestinal signs and symptoms	10017947	胃肠系统疾病	Gastrointestinal disorders	N	N
sleep disorder	10040984	睡眠障碍	10040984	睡眠障碍	Sleep disorder	10040993	睡眠疾病（不另分类）	Sleep disorders NEC	10040991	睡眠异常和混乱	Sleep disorders and disturbances	10037175	精神病类	Psychiatric disorders	N	N
jaundice	10023126	黄疸	10023126	黄疸	Jaundice	10008636	胆汁淤积和黄疸类病症	Cholestasis and jaundice	10019654	肝脏及肝胆类疾病	Hepatic and hepatobiliary disorders	10019805	肝胆系统疾病	Hepatobiliary disorders	N	N
vomiting	10047700	呕吐	10047700	呕吐	Vomiting	10028817	恶心和呕吐症状	Nausea and vomiting symptoms	10018012	胃肠道系统症状和体征	Gastrointestinal signs and symptoms	10017947	胃肠系统疾病	Gastrointestinal disorders	N	N
weight decreased	10047895	体重降低	10047895	体重降低	Weight decreased	10071941	体检步骤和器官系统状态	Physical examination procedures and organ system status	10071940	体检和器官系统状态主题	Physical examination and organ system status topics	10022891	各类检查	Investigations	N	N
abdominal pain	10000081	腹痛	10000081	腹痛	Abdominal pain	10017926	胃肠道和腹部疼痛（不包括口腔和咽喉）	Gastrointestinal and abdominal pains (excl oral and throat)	10018012	胃肠道系统症状和体征	Gastrointestinal signs and symptoms	10017947	胃肠系统疾病	Gastrointestinal disorders	N	N
asthenia	10003549	虚弱	10003549	虚弱	Asthenia	10003550	虚弱状态	Asthenic conditions	10018073	全身系统疾病（不另分类）	General system disorders NEC	10018065	全身性疾病及给药部位各种反应	General disorders and administration site conditions	N	N
decreased appetite	10061428	食欲减退	10061428	食欲减退	Decreased appetite	10003022	各种食欲障碍	Appetite disorders	10003018	食欲及一般性营养障碍	Appetite and general nutritional disorders	10027433	代谢及营养类疾病	Metabolism and nutrition disorders	N	N
dizziness	10013573	头晕	10013573	头晕	Dizziness	10029306	神经学症状和体征（不另分类）	Neurological signs and symptoms NEC	10029305	神经类疾病（不另分类）	Neurological disorders NEC	10029205	各类神经系统疾病	Nervous system disorders	N	N
myalgia	10028411	肌痛	10028411	肌痛	Myalgia	10028323	肌肉疼痛	Muscle pains	10028302	肌肉类疾病	Muscle disorders	10028395	各种肌肉骨骼及结缔组织疾病	Musculoskeletal and connective tissue disorders	N	N
muscle spasms	10028334	肌痉挛	10028334	肌痉挛	Muscle spasms	10028326	肌肉相关症状和体征（不另分类）	Muscle related signs and symptoms NEC	10028302	肌肉类疾病	Muscle disorders	10028395	各种肌肉骨骼及结缔组织疾病	Musculoskeletal and connective tissue disorders	N	N
sleep disorder	10040984	睡眠障碍	10040984	睡眠障碍	Sleep disorder	10040993	睡眠疾病（不另分类）	Sleep disorders NEC	10040991	睡眠异常和混乱	Sleep disorders and disturbances	10037175	精神病类	Psychiatric disorders	N	N
headache	10019211	头痛	10019211	头痛	Headache	10019233	各种头痛（不另分类）	Headaches NEC	10019231	各类头痛	Headaches	10029205	各类神经系统疾病	Nervous system disorders	N	N
hyperhidrosis	10020642	多汗	10020642	多汗	Hyperhidrosis	10002982	顶浆分泌腺和小汗腺疾病	Apocrine and eccrine gland disorders	10040798	皮肤附属物各种状况	Skin appendage conditions	10040785	皮肤及皮下组织类疾病	Skin and subcutaneous tissue disorders	N	N
dizziness	10013573	头晕	10013573	头晕	Dizziness	10029306	神经学症状和体征（不另分类）	Neurological signs and symptoms NEC	10029305	神经类疾病（不另分类）	Neurological disorders NEC	10029205	各类神经系统疾病	Nervous system disorders	N	N
blood cholesterol increased	10005425	血胆固醇升高	10005425	血胆固醇升高	Blood cholesterol increased	10008651	胆固醇各项分析	Cholesterol analyses	10024580	脂质分析类检验	Lipid analyses	10022891	各类检查	Investigations	N	N
dizziness	10013573	头晕	10013573	头晕	Dizziness	10029306	神经学症状和体征（不另分类）	Neurological signs and symptoms NEC	10029305	神经类疾病（不另分类）	Neurological disorders NEC	10029205	各类神经系统疾病	Nervous system disorders	N	N
orthostatic hypotension	10031127	直立性低血压	10031127	直立性低血压	Orthostatic hypotension	10057181	血管低血压疾病	Vascular hypotensive disorders	10011954	血压降低和性质不明的血压异常及休克	Decreased and nonspecific blood pressure disorders and shock	10047065	血管与淋巴管类疾病	Vascular disorders	N	N
brain scan abnormal	10061943	脑扫描异常	10061943	脑扫描异常	Brain scan abnormal	10007950	中枢神经系统影像学检查	Central nervous system imaging procedures	10029295	神经、特殊感觉和精神病检查	Neurological, special senses and psychiatric investigations	10022891	各类检查	Investigations	N	N
abdominal pain	10000081	腹痛	10000081	腹痛	Abdominal pain	10017926	胃肠道和腹部疼痛（不包括口腔和咽喉）	Gastrointestinal and abdominal pains (excl oral and throat)	10018012	胃肠道系统症状和体征	Gastrointestinal signs and symptoms	10017947	胃肠系统疾病	Gastrointestinal disorders	N	N
accidental overdose	10000381	意外用药过量	10000381	意外用药过量	Accidental overdose	10079147	各种产品给用错误和问题	Product administration errors and issues	10079145	用药错误及其他产品使用错误和问题	Medication errors and other product use errors and issues	10022117	各类损伤、中毒及操作并发症	Injury, poisoning and procedural complications	N	N
chest pain	10008479	胸痛	10008479	胸痛	Chest pain	10033372	疼痛和不适（不另分类）	Pain and discomfort NEC	10018073	全身系统疾病（不另分类）	General system disorders NEC	10018065	全身性疾病及给药部位各种反应	General disorders and administration site conditions	N	N
presyncope	10036653	晕厥前期	10036653	晕厥前期	Presyncope	10029306	神经学症状和体征（不另分类）	Neurological signs and symptoms NEC	10029305	神经类疾病（不另分类）	Neurological disorders NEC	10029205	各类神经系统疾病	Nervous system disorders	N	N
hyperventilation	10020910	换气过度	10020910	换气过度	Hyperventilation	10006334	各种呼吸异常	Breathing abnormalities	10038716	呼吸系统疾病（不另分类）	Respiratory disorders NEC	10038738	呼吸系统、胸及纵隔疾病	Respiratory, thoracic and mediastinal disorders	N	N
hypotension	10021097	低血压	10021097	低血压	Hypotension	10057181	血管低血压疾病	Vascular hypotensive disorders	10011954	血压降低和性质不明的血压异常及休克	Decreased and nonspecific blood pressure disorders and shock	10047065	血管与淋巴管类疾病	Vascular disorders	N	N
circulatory collapse	10009192	循环性虚脱	10009192	循环性虚脱	Circulatory collapse	10009193	循环障碍和休克	Circulatory collapse and shock	10011954	血压降低和性质不明的血压异常及休克	Decreased and nonspecific blood pressure disorders and shock	10047065	血管与淋巴管类疾病	Vascular disorders	Y	N
sinus tachycardia	10040752	窦性心动过速	10040752	窦性心动过速	Sinus tachycardia	10042600	各种室上性心律失常	Supraventricular arrhythmias	10007521	心律失常类疾病	Cardiac arrhythmias	10007541	心脏器官疾病	Cardiac disorders	N	N
urinary retention	10046555	尿潴留	10046555	尿潴留	Urinary retention	10004995	膀胱和尿道症状	Bladder and urethral symptoms	10046590	各种泌尿道体征和症状	Urinary tract signs and symptoms	10038359	肾脏及泌尿系统疾病	Renal and urinary disorders	Y	N
depression	10012378	抑郁	10012378	抑郁	Depression	10012401	各种抑郁病	Depressive disorders	10012375	抑郁性心境障碍和混乱	Depressed mood disorders and disturbances	10037175	精神病类	Psychiatric disorders	N	N
delirium	10012218	谵妄	10012218	谵妄	Delirium	10012219	各种谵妄	Deliria	10012221	谵妄类（包括意识模糊）	Deliria (incl confusion)	10037175	精神病类	Psychiatric disorders	Y	N
cognitive disorder	10057668	认知障碍	10057668	认知障碍	Cognitive disorder	10027375	精神损害（痴呆和记忆力丧失除外）	Mental impairment (excl dementia and memory loss)	10057167	精神损害类疾病	Mental impairment disorders	10029205	各类神经系统疾病	Nervous system disorders	N	N
hospitalisation	10054112	住院治疗	10054112	住院治疗	Hospitalisation	10027700	治疗类操作（不另分类）	Therapeutic procedures NEC	10043413	治疗类操作和支持性护理（不另分类）	Therapeutic procedures and supportive care NEC	10042613	各种手术及医疗操作	Surgical and medical procedures	N	N
chest pain	10008479	胸痛	10008479	胸痛	Chest pain	10033372	疼痛和不适（不另分类）	Pain and discomfort NEC	10018073	全身系统疾病（不另分类）	General system disorders NEC	10018065	全身性疾病及给药部位各种反应	General disorders and administration site conditions	N	N
electrocardiogram abnormal	10014363	心电图异常	10014363	心电图异常	Electrocardiogram abnormal	10053104	各种心电图检查	ECG investigations	10007512	心血管检查（不包括酶检测）	Cardiac and vascular investigations (excl enzyme tests)	10022891	各类检查	Investigations	N	N
sinus tachycardia	10040752	窦性心动过速	10040752	窦性心动过速	Sinus tachycardia	10042600	各种室上性心律失常	Supraventricular arrhythmias	10007521	心律失常类疾病	Cardiac arrhythmias	10007541	心脏器官疾病	Cardiac disorders	N	N
blood pressure increased	10005750	血压升高	10005750	血压升高	Blood pressure increased	10047110	各种血管检查（不另分类）（包括血压）	Vascular tests NEC (incl blood pressure)	10007512	心血管检查（不包括酶检测）	Cardiac and vascular investigations (excl enzyme tests)	10022891	各类检查	Investigations	N	N
influenza like illness	10022004	流感样疾病	10022004	流感样疾病	Influenza like illness	10018072	一般症状和体征（不另分类）	General signs and symptoms NEC	10018073	全身系统疾病（不另分类）	General system disorders NEC	10018065	全身性疾病及给药部位各种反应	General disorders and administration site conditions	N	N
dyspnoea	10013968	呼吸困难	10013968	呼吸困难	Dyspnoea	10006334	各种呼吸异常	Breathing abnormalities	10038716	呼吸系统疾病（不另分类）	Respiratory disorders NEC	10038738	呼吸系统、胸及纵隔疾病	Respiratory, thoracic and mediastinal disorders	N	N
dry mouth	10013781	口干	10013781	口干	Dry mouth	10030975	口腔干燥和唾液改变	Oral dryness and saliva altered	10039404	唾液腺疾病类	Salivary gland conditions	10017947	胃肠系统疾病	Gastrointestinal disorders	N	N
insomnia	10022437	失眠	10022437	失眠	Insomnia	10013510	入睡和睡眠障碍	Disturbances in initiating and maintaining sleep	10040991	睡眠异常和混乱	Sleep disorders and disturbances	10037175	精神病类	Psychiatric disorders	N	N
anxiety	10002855	焦虑	10002855	焦虑	Anxiety	10002869	焦虑症状	Anxiety symptoms	10002861	焦虑症及症状	Anxiety disorders and symptoms	10037175	精神病类	Psychiatric disorders	N	N
device failure	10056871	装置故障	10056871	装置故障	Device failure	10069794	各种器械问题（不另分类）	Device issues NEC	10069782	器械问题类	Device issues	10077536	产品问题	Product issues	N	N
temperature intolerance	10057040	温度变化不耐受	10057040	温度变化不耐受	Temperature intolerance	10068759	各种感受与感觉（不另分类）	Feelings and sensations NEC	10018073	全身系统疾病（不另分类）	General system disorders NEC	10018065	全身性疾病及给药部位各种反应	General disorders and administration site conditions	N	N
back pain	10003988	背痛	10003988	背痛	Back pain	10068757	肌肉骨骼和结缔组织的各种疼痛与不适	Musculoskeletal and connective tissue pain and discomfort	10028393	肌肉骨骼和结缔组织疾病（不另分类）	Musculoskeletal and connective tissue disorders NEC	10028395	各种肌肉骨骼及结缔组织疾病	Musculoskeletal and connective tissue disorders	N	N
chronic obstructive pulmonary disease	10009033	慢性阻塞性肺疾病	10009033	慢性阻塞性肺疾病	Chronic obstructive pulmonary disease	10006484	支气管痉挛和阻塞	Bronchospasm and obstruction	10006436	支气管系统疾病（不包括肿瘤）	Bronchial disorders (excl neoplasms)	10038738	呼吸系统、胸及纵隔疾病	Respiratory, thoracic and mediastinal disorders	N	N
cachexia	10006895	恶病质	10006895	恶病质	Cachexia	10018067	一般性营养障碍（不另分类）	General nutritional disorders NEC	10003018	食欲及一般性营养障碍	Appetite and general nutritional disorders	10027433	代谢及营养类疾病	Metabolism and nutrition disorders	Y	N
condition aggravated	10010264	病情恶化	10010264	病情恶化	Condition aggravated	10018072	一般症状和体征（不另分类）	General signs and symptoms NEC	10018073	全身系统疾病（不另分类）	General system disorders NEC	10018065	全身性疾病及给药部位各种反应	General disorders and administration site conditions	N	N
respiratory failure	10038695	呼吸衰竭	10038695	呼吸衰竭	Respiratory failure	10052549	各种呼吸衰竭（不包括新生儿）	Respiratory failures (excl neonatal)	10038716	呼吸系统疾病（不另分类）	Respiratory disorders NEC	10038738	呼吸系统、胸及纵隔疾病	Respiratory, thoracic and mediastinal disorders	Y	N
death	10011906	死亡	10011906	死亡	Death	10011907	死亡和猝死	Death and sudden death	10053172	致命后果	Fatal outcomes	10018065	全身性疾病及给药部位各种反应	General disorders and administration site conditions	Y	N
tachycardia	10043071	心动过速	10043071	心动过速	Tachycardia	10037908	心率和节律异常（不另分类）	Rate and rhythm disorders NEC	10007521	心律失常类疾病	Cardiac arrhythmias	10007541	心脏器官疾病	Cardiac disorders	N	N
intentional overdose	10022523	有意用药过量	10022523	有意用药过量	Intentional overdose	10076292	用药过量（不另分类）	Overdoses NEC	10079159	用药过量及用药剂量不足（不另分类）	Overdoses and underdoses NEC	10022117	各类损伤、中毒及操作并发症	Injury, poisoning and procedural complications	N	N
suicide attempt	10042464	实施自杀行为	10042464	实施自杀行为	Suicide attempt	10042459	自杀和自我伤害行为	Suicidal and self-injurious behaviour	10042460	各种自杀及自我伤害行为（不另分类）	Suicidal and self-injurious behaviours NEC	10037175	精神病类	Psychiatric disorders	Y	N
abdominal pain	10000081	腹痛	10000081	腹痛	Abdominal pain	10017926	胃肠道和腹部疼痛（不包括口腔和咽喉）	Gastrointestinal and abdominal pains (excl oral and throat)	10018012	胃肠道系统症状和体征	Gastrointestinal signs and symptoms	10017947	胃肠系统疾病	Gastrointestinal disorders	N	N
headache	10019211	头痛	10019211	头痛	Headache	10019233	各种头痛（不另分类）	Headaches NEC	10019231	各类头痛	Headaches	10029205	各类神经系统疾病	Nervous system disorders	N	N
diarrhoea	10012735	腹泻	10012735	腹泻	Diarrhoea	10012736	各种腹泻（不包括感染性的）	Diarrhoea (excl infective)	10017977	胃肠运动及排便状况	Gastrointestinal motility and defaecation conditions	10017947	胃肠系统疾病	Gastrointestinal disorders	N	N
toxicity to various agents	10070863	各种制剂毒性	10070863	各种制剂毒性	Toxicity to various agents	10035777	中毒与毒性	Poisoning and toxicity	10071947	暴露、化学伤和中毒	Exposures, chemical injuries and poisoning	10022117	各类损伤、中毒及操作并发症	Injury, poisoning and procedural complications	N	N
decreased appetite	10061428	食欲减退	10061428	食欲减退	Decreased appetite	10003022	各种食欲障碍	Appetite disorders	10003018	食欲及一般性营养障碍	Appetite and general nutritional disorders	10027433	代谢及营养类疾病	Metabolism and nutrition disorders	N	N
dehydration	10012174	脱水	10012174	脱水	Dehydration	10044084	总液体体积减少	Total fluid volume decreased	10014412	电解质及液体平衡状况	Electrolyte and fluid balance conditions	10027433	代谢及营养类疾病	Metabolism and nutrition disorders	N	N
palpitations	10033557	心悸	10033557	心悸	Palpitations	10007609	各种心脏体征和症状（不另分类）	Cardiac signs and symptoms NEC	10082206	心脏相关疾病、症状和体征（不另分类）	Cardiac disorders, signs and symptoms NEC	10007541	心脏器官疾病	Cardiac disorders	N	N
nausea	10028813	恶心	10028813	恶心	Nausea	10028817	恶心和呕吐症状	Nausea and vomiting symptoms	10018012	胃肠道系统症状和体征	Gastrointestinal signs and symptoms	10017947	胃肠系统疾病	Gastrointestinal disorders	N	N
condition aggravated	10010264	病情恶化	10010264	病情恶化	Condition aggravated	10018072	一般症状和体征（不另分类）	General signs and symptoms NEC	10018073	全身系统疾病（不另分类）	General system disorders NEC	10018065	全身性疾病及给药部位各种反应	General disorders and administration site conditions	N	N
infection	10021789	感染	10021789	感染	Infection	10021902	各种感染（不另分类）	Infections NEC	10021879	感染-未指明病原	Infections - pathogen unspecified	10021881	感染及侵染类疾病	Infections and infestations	N	N
chronic obstructive pulmonary disease	10009033	慢性阻塞性肺疾病	10009033	慢性阻塞性肺疾病	Chronic obstructive pulmonary disease	10006484	支气管痉挛和阻塞	Bronchospasm and obstruction	10006436	支气管系统疾病（不包括肿瘤）	Bronchial disorders (excl neoplasms)	10038738	呼吸系统、胸及纵隔疾病	Respiratory, thoracic and mediastinal disorders	N	N
pleuritic pain	10035623	胸膜痛	10035623	胸膜痛	Pleuritic pain	10024976	下呼吸道症状和体征	Lower respiratory tract signs and symptoms	10079101	呼吸道症状和体征	Respiratory tract signs and symptoms	10038738	呼吸系统、胸及纵隔疾病	Respiratory, thoracic and mediastinal disorders	N	N
cardiac arrest	10007515	心脏停搏	10007515	心脏停搏	Cardiac arrest	10047283	室性心律失常和心搏停止	Ventricular arrhythmias and cardiac arrest	10007521	心律失常类疾病	Cardiac arrhythmias	10007541	心脏器官疾病	Cardiac disorders	Y	N
infarction	10061216	梗死	10061216	梗死	Infarction	10029558	部位不确定的坏死和血管功能障碍（不另分类）	Non-site specific necrosis and vascular insufficiency NEC	10003216	动脉硬化、狭窄、血管功能不全和坏死	Arteriosclerosis, stenosis, vascular insufficiency and necrosis	10047065	血管与淋巴管类疾病	Vascular disorders	Y	N
nausea	10028813	恶心	10028813	恶心	Nausea	10028817	恶心和呕吐症状	Nausea and vomiting symptoms	10018012	胃肠道系统症状和体征	Gastrointestinal signs and symptoms	10017947	胃肠系统疾病	Gastrointestinal disorders	N	N
diarrhoea	10012735	腹泻	10012735	腹泻	Diarrhoea	10012736	各种腹泻（不包括感染性的）	Diarrhoea (excl infective)	10017977	胃肠运动及排便状况	Gastrointestinal motility and defaecation conditions	10017947	胃肠系统疾病	Gastrointestinal disorders	N	N
weight decreased	10047895	体重降低	10047895	体重降低	Weight decreased	10071941	体检步骤和器官系统状态	Physical examination procedures and organ system status	10071940	体检和器官系统状态主题	Physical examination and organ system status topics	10022891	各类检查	Investigations	N	N
epistaxis	10015090	鼻衄	10015090	鼻衄	Epistaxis	10028731	各种鼻病（不另分类）	Nasal disorders NEC	10046304	上呼吸道疾病（不包括感染）	Upper respiratory tract disorders (excl infections)	10038738	呼吸系统、胸及纵隔疾病	Respiratory, thoracic and mediastinal disorders	N	N
blister	10005191	水疱	10005191	水疱	Blister	10006555	各种大疱性皮肤病	Bullous conditions	10014982	表皮及真皮状况	Epidermal and dermal conditions	10040785	皮肤及皮下组织类疾病	Skin and subcutaneous tissue disorders	N	N
gastric disorder	10056819	胃部疾病	10017944	胃肠疾病	Gastrointestinal disorder	10017948	各种胃肠疾病（不另分类）	Gastrointestinal disorders NEC	10017943	胃肠类疾病（不另分类）	Gastrointestinal conditions NEC	10017947	胃肠系统疾病	Gastrointestinal disorders	N	N
diverticulum	10013554	憩室	10013554	憩室	Diverticulum	10013530	各种憩室	Diverticula	10013535	憩室类疾病	Diverticular disorders	10017947	胃肠系统疾病	Gastrointestinal disorders	N	N
diarrhoea haemorrhagic	10012741	出血性腹泻	10012741	出血性腹泻	Diarrhoea haemorrhagic	10012736	各种腹泻（不包括感染性的）	Diarrhoea (excl infective)	10017977	胃肠运动及排便状况	Gastrointestinal motility and defaecation conditions	10017947	胃肠系统疾病	Gastrointestinal disorders	Y	N
dyspnoea	10013968	呼吸困难	10013968	呼吸困难	Dyspnoea	10006334	各种呼吸异常	Breathing abnormalities	10038716	呼吸系统疾病（不另分类）	Respiratory disorders NEC	10038738	呼吸系统、胸及纵隔疾病	Respiratory, thoracic and mediastinal disorders	N	N
gastric disorder	10056819	胃部疾病	10017944	胃肠疾病	Gastrointestinal disorder	10017948	各种胃肠疾病（不另分类）	Gastrointestinal disorders NEC	10017943	胃肠类疾病（不另分类）	Gastrointestinal conditions NEC	10017947	胃肠系统疾病	Gastrointestinal disorders	N	N
diarrhoea	10012735	腹泻	10012735	腹泻	Diarrhoea	10012736	各种腹泻（不包括感染性的）	Diarrhoea (excl infective)	10017977	胃肠运动及排便状况	Gastrointestinal motility and defaecation conditions	10017947	胃肠系统疾病	Gastrointestinal disorders	N	N
gastric disorder	10056819	胃部疾病	10017944	胃肠疾病	Gastrointestinal disorder	10017948	各种胃肠疾病（不另分类）	Gastrointestinal disorders NEC	10017943	胃肠类疾病（不另分类）	Gastrointestinal conditions NEC	10017947	胃肠系统疾病	Gastrointestinal disorders	N	N
diarrhoea	10012735	腹泻	10012735	腹泻	Diarrhoea	10012736	各种腹泻（不包括感染性的）	Diarrhoea (excl infective)	10017977	胃肠运动及排便状况	Gastrointestinal motility and defaecation conditions	10017947	胃肠系统疾病	Gastrointestinal disorders	N	N
malaise	10025482	难受	10025482	难受	Malaise	10003550	虚弱状态	Asthenic conditions	10018073	全身系统疾病（不另分类）	General system disorders NEC	10018065	全身性疾病及给药部位各种反应	General disorders and administration site conditions	N	N
headache	10019211	头痛	10019211	头痛	Headache	10019233	各种头痛（不另分类）	Headaches NEC	10019231	各类头痛	Headaches	10029205	各类神经系统疾病	Nervous system disorders	N	N
mood swings	10027951	心情波动	10027951	心情波动	Mood swings	10016798	情绪变动综合征	Fluctuating mood symptoms	10027946	心境障碍和混乱（不另分类）	Mood disorders and disturbances NEC	10037175	精神病类	Psychiatric disorders	N	N
decreased appetite	10061428	食欲减退	10061428	食欲减退	Decreased appetite	10003022	各种食欲障碍	Appetite disorders	10003018	食欲及一般性营养障碍	Appetite and general nutritional disorders	10027433	代谢及营养类疾病	Metabolism and nutrition disorders	N	N
pain	10033371	疼痛	10033371	疼痛	Pain	10033372	疼痛和不适（不另分类）	Pain and discomfort NEC	10018073	全身系统疾病（不另分类）	General system disorders NEC	10018065	全身性疾病及给药部位各种反应	General disorders and administration site conditions	N	N
chest pain	10008479	胸痛	10008479	胸痛	Chest pain	10033372	疼痛和不适（不另分类）	Pain and discomfort NEC	10018073	全身系统疾病（不另分类）	General system disorders NEC	10018065	全身性疾病及给药部位各种反应	General disorders and administration site conditions	N	N
cold sweat	10009866	冷汗	10009866	冷汗	Cold sweat	10002982	顶浆分泌腺和小汗腺疾病	Apocrine and eccrine gland disorders	10040798	皮肤附属物各种状况	Skin appendage conditions	10040785	皮肤及皮下组织类疾病	Skin and subcutaneous tissue disorders	N	N
dyspepsia	10013946	消化不良	10013946	消化不良	Dyspepsia	10013949	消化不良症状和体征	Dyspeptic signs and symptoms	10018012	胃肠道系统症状和体征	Gastrointestinal signs and symptoms	10017947	胃肠系统疾病	Gastrointestinal disorders	N	N
weight decreased	10047895	体重降低	10047895	体重降低	Weight decreased	10071941	体检步骤和器官系统状态	Physical examination procedures and organ system status	10071940	体检和器官系统状态主题	Physical examination and organ system status topics	10022891	各类检查	Investigations	N	N
dyspnoea	10013968	呼吸困难	10013968	呼吸困难	Dyspnoea	10006334	各种呼吸异常	Breathing abnormalities	10038716	呼吸系统疾病（不另分类）	Respiratory disorders NEC	10038738	呼吸系统、胸及纵隔疾病	Respiratory, thoracic and mediastinal disorders	N	N
asthenia	10003549	虚弱	10003549	虚弱	Asthenia	10003550	虚弱状态	Asthenic conditions	10018073	全身系统疾病（不另分类）	General system disorders NEC	10018065	全身性疾病及给药部位各种反应	General disorders and administration site conditions	N	N
dizziness	10013573	头晕	10013573	头晕	Dizziness	10029306	神经学症状和体征（不另分类）	Neurological signs and symptoms NEC	10029305	神经类疾病（不另分类）	Neurological disorders NEC	10029205	各类神经系统疾病	Nervous system disorders	N	N
suicide attempt	10042464	实施自杀行为	10042464	实施自杀行为	Suicide attempt	10042459	自杀和自我伤害行为	Suicidal and self-injurious behaviour	10042460	各种自杀及自我伤害行为（不另分类）	Suicidal and self-injurious behaviours NEC	10037175	精神病类	Psychiatric disorders	Y	N
abdominal pain	10000081	腹痛	10000081	腹痛	Abdominal pain	10017926	胃肠道和腹部疼痛（不包括口腔和咽喉）	Gastrointestinal and abdominal pains (excl oral and throat)	10018012	胃肠道系统症状和体征	Gastrointestinal signs and symptoms	10017947	胃肠系统疾病	Gastrointestinal disorders	N	N
tachycardia	10043071	心动过速	10043071	心动过速	Tachycardia	10037908	心率和节律异常（不另分类）	Rate and rhythm disorders NEC	10007521	心律失常类疾病	Cardiac arrhythmias	10007541	心脏器官疾病	Cardiac disorders	N	N
intentional overdose	10022523	有意用药过量	10022523	有意用药过量	Intentional overdose	10076292	用药过量（不另分类）	Overdoses NEC	10079159	用药过量及用药剂量不足（不另分类）	Overdoses and underdoses NEC	10022117	各类损伤、中毒及操作并发症	Injury, poisoning and procedural complications	N	N
asphyxia	10003497	窒息	10003497	窒息	Asphyxia	10010268	与气体交换异常相关的病症	Conditions associated with abnormal gas exchange	10038716	呼吸系统疾病（不另分类）	Respiratory disorders NEC	10038738	呼吸系统、胸及纵隔疾病	Respiratory, thoracic and mediastinal disorders	Y	N
epistaxis	10015090	鼻衄	10015090	鼻衄	Epistaxis	10028731	各种鼻病（不另分类）	Nasal disorders NEC	10046304	上呼吸道疾病（不包括感染）	Upper respiratory tract disorders (excl infections)	10038738	呼吸系统、胸及纵隔疾病	Respiratory, thoracic and mediastinal disorders	N	N
cyanosis	10011703	发绀	10011703	发绀	Cyanosis	10034638	周围血管疾病（不另分类）	Peripheral vascular disorders NEC	10047066	血管疾病（不另分类）	Vascular disorders NEC	10047065	血管与淋巴管类疾病	Vascular disorders	N	N
arrhythmia	10003119	心律失常	10003119	心律失常	Arrhythmia	10037908	心率和节律异常（不另分类）	Rate and rhythm disorders NEC	10007521	心律失常类疾病	Cardiac arrhythmias	10007541	心脏器官疾病	Cardiac disorders	Y	N
bundle branch block left	10006580	左束支阻滞	10006580	左束支阻滞	Bundle branch block left	10000032	心脏传导系统异常	Cardiac conduction disorders	10007521	心律失常类疾病	Cardiac arrhythmias	10007541	心脏器官疾病	Cardiac disorders	N	N
metabolic acidosis	10027417	代谢性酸中毒	10027417	代谢性酸中毒	Metabolic acidosis	10027416	各种代谢性酸中毒（糖尿病酸中毒除外）	Metabolic acidoses (excl diabetic acidoses)	10000485	酸碱平衡紊乱	Acid-base disorders	10027433	代谢及营养类疾病	Metabolism and nutrition disorders	N	N
lactic acidosis	10023676	乳酸酸中毒	10023676	乳酸酸中毒	Lactic acidosis	10027416	各种代谢性酸中毒（糖尿病酸中毒除外）	Metabolic acidoses (excl diabetic acidoses)	10000485	酸碱平衡紊乱	Acid-base disorders	10027433	代谢及营养类疾病	Metabolism and nutrition disorders	Y	N
restlessness	10038743	躁动	10038743	躁动	Restlessness	10021672	身体活动水平升高	Increased physical activity levels	10008401	体力活动变化	Changes in physical activity	10037175	精神病类	Psychiatric disorders	N	N
dehydration	10012174	脱水	10012174	脱水	Dehydration	10044084	总液体体积减少	Total fluid volume decreased	10014412	电解质及液体平衡状况	Electrolyte and fluid balance conditions	10027433	代谢及营养类疾病	Metabolism and nutrition disorders	N	N
atrial flutter	10003662	房扑	10003662	房扑	Atrial flutter	10042600	各种室上性心律失常	Supraventricular arrhythmias	10007521	心律失常类疾病	Cardiac arrhythmias	10007541	心脏器官疾病	Cardiac disorders	N	N
pneumonia	10035664	感染性肺炎	10035664	感染性肺炎	Pneumonia	10025101	下呼吸道和肺部感染	Lower respiratory tract and lung infections	10021879	感染-未指明病原	Infections - pathogen unspecified	10021881	感染及侵染类疾病	Infections and infestations	Y	N
hypotension	10021097	低血压	10021097	低血压	Hypotension	10057181	血管低血压疾病	Vascular hypotensive disorders	10011954	血压降低和性质不明的血压异常及休克	Decreased and nonspecific blood pressure disorders and shock	10047065	血管与淋巴管类疾病	Vascular disorders	N	N
intraocular pressure increased	10022806	眼内压增高	10022806	眼内压增高	Intraocular pressure increased	10030864	眼部功能诊断性检查	Ophthalmic function diagnostic procedures	10029295	神经、特殊感觉和精神病检查	Neurological, special senses and psychiatric investigations	10022891	各类检查	Investigations	N	N
weight decreased	10047895	体重降低	10047895	体重降低	Weight decreased	10071941	体检步骤和器官系统状态	Physical examination procedures and organ system status	10071940	体检和器官系统状态主题	Physical examination and organ system status topics	10022891	各类检查	Investigations	N	N
feeling jittery	10016338	感到坐立不安	10016338	感到坐立不安	Feeling jittery	10068759	各种感受与感觉（不另分类）	Feelings and sensations NEC	10018073	全身系统疾病（不另分类）	General system disorders NEC	10018065	全身性疾病及给药部位各种反应	General disorders and administration site conditions	N	N
agitation	10001497	激越	10001497	激越	Agitation	10002869	焦虑症状	Anxiety symptoms	10002861	焦虑症及症状	Anxiety disorders and symptoms	10037175	精神病类	Psychiatric disorders	N	N
suicide attempt	10042464	实施自杀行为	10042464	实施自杀行为	Suicide attempt	10042459	自杀和自我伤害行为	Suicidal and self-injurious behaviour	10042460	各种自杀及自我伤害行为（不另分类）	Suicidal and self-injurious behaviours NEC	10037175	精神病类	Psychiatric disorders	Y	N
depression	10012378	抑郁	10012378	抑郁	Depression	10012401	各种抑郁病	Depressive disorders	10012375	抑郁性心境障碍和混乱	Depressed mood disorders and disturbances	10037175	精神病类	Psychiatric disorders	N	N
dizziness	10013573	头晕	10013573	头晕	Dizziness	10029306	神经学症状和体征（不另分类）	Neurological signs and symptoms NEC	10029305	神经类疾病（不另分类）	Neurological disorders NEC	10029205	各类神经系统疾病	Nervous system disorders	N	N
influenza like illness	10022004	流感样疾病	10022004	流感样疾病	Influenza like illness	10018072	一般症状和体征（不另分类）	General signs and symptoms NEC	10018073	全身系统疾病（不另分类）	General system disorders NEC	10018065	全身性疾病及给药部位各种反应	General disorders and administration site conditions	N	N
insomnia	10022437	失眠	10022437	失眠	Insomnia	10013510	入睡和睡眠障碍	Disturbances in initiating and maintaining sleep	10040991	睡眠异常和混乱	Sleep disorders and disturbances	10037175	精神病类	Psychiatric disorders	N	N
suicidal ideation	10042458	自杀想法	10042458	自杀想法	Suicidal ideation	10042459	自杀和自我伤害行为	Suicidal and self-injurious behaviour	10042460	各种自杀及自我伤害行为（不另分类）	Suicidal and self-injurious behaviours NEC	10037175	精神病类	Psychiatric disorders	Y	N
nausea	10028813	恶心	10028813	恶心	Nausea	10028817	恶心和呕吐症状	Nausea and vomiting symptoms	10018012	胃肠道系统症状和体征	Gastrointestinal signs and symptoms	10017947	胃肠系统疾病	Gastrointestinal disorders	N	N
impulsive behaviour	10021567	冲动的行为	10021567	冲动的行为	Impulsive behaviour	10021562	各种冲动控制障碍	Impulse control disorders	10021563	冲动控制异常类疾病（不另分类）	Impulse control disorders NEC	10037175	精神病类	Psychiatric disorders	N	N
anxiety	10002855	焦虑	10002855	焦虑	Anxiety	10002869	焦虑症状	Anxiety symptoms	10002861	焦虑症及症状	Anxiety disorders and symptoms	10037175	精神病类	Psychiatric disorders	N	N
mood altered	10027940	情绪改变	10027940	情绪改变	Mood altered	10014556	情感和情绪障碍（不另分类）	Emotional and mood disturbances NEC	10027946	心境障碍和混乱（不另分类）	Mood disorders and disturbances NEC	10037175	精神病类	Psychiatric disorders	N	N
headache	10019211	头痛	10019211	头痛	Headache	10019233	各种头痛（不另分类）	Headaches NEC	10019231	各类头痛	Headaches	10029205	各类神经系统疾病	Nervous system disorders	N	N
decreased appetite	10061428	食欲减退	10061428	食欲减退	Decreased appetite	10003022	各种食欲障碍	Appetite disorders	10003018	食欲及一般性营养障碍	Appetite and general nutritional disorders	10027433	代谢及营养类疾病	Metabolism and nutrition disorders	N	N
chronic obstructive pulmonary disease	10009033	慢性阻塞性肺疾病	10009033	慢性阻塞性肺疾病	Chronic obstructive pulmonary disease	10006484	支气管痉挛和阻塞	Bronchospasm and obstruction	10006436	支气管系统疾病（不包括肿瘤）	Bronchial disorders (excl neoplasms)	10038738	呼吸系统、胸及纵隔疾病	Respiratory, thoracic and mediastinal disorders	N	N
infarction	10061216	梗死	10061216	梗死	Infarction	10029558	部位不确定的坏死和血管功能障碍（不另分类）	Non-site specific necrosis and vascular insufficiency NEC	10003216	动脉硬化、狭窄、血管功能不全和坏死	Arteriosclerosis, stenosis, vascular insufficiency and necrosis	10047065	血管与淋巴管类疾病	Vascular disorders	Y	N
infection	10021789	感染	10021789	感染	Infection	10021902	各种感染（不另分类）	Infections NEC	10021879	感染-未指明病原	Infections - pathogen unspecified	10021881	感染及侵染类疾病	Infections and infestations	N	N
pleuritic pain	10035623	胸膜痛	10035623	胸膜痛	Pleuritic pain	10024976	下呼吸道症状和体征	Lower respiratory tract signs and symptoms	10079101	呼吸道症状和体征	Respiratory tract signs and symptoms	10038738	呼吸系统、胸及纵隔疾病	Respiratory, thoracic and mediastinal disorders	N	N
cardiac arrest	10007515	心脏停搏	10007515	心脏停搏	Cardiac arrest	10047283	室性心律失常和心搏停止	Ventricular arrhythmias and cardiac arrest	10007521	心律失常类疾病	Cardiac arrhythmias	10007541	心脏器官疾病	Cardiac disorders	Y	N
abdominal hernia	10060954	腹疝	10060954	腹疝	Abdominal hernia	10075884	腹疝（不另分类）	Abdominal hernias NEC	10000073	腹部疝及其它腹壁疾病	Abdominal hernias and other abdominal wall conditions	10017947	胃肠系统疾病	Gastrointestinal disorders	N	N
tremor	10044565	震颤	10044565	震颤	Tremor	10044566	各种颤抖（不包括先天性）	Tremor (excl congenital)	10028037	运动障碍类（包括帕金森病）	Movement disorders (incl parkinsonism)	10029205	各类神经系统疾病	Nervous system disorders	N	N
chest pain	10008479	胸痛	10008479	胸痛	Chest pain	10033372	疼痛和不适（不另分类）	Pain and discomfort NEC	10018073	全身系统疾病（不另分类）	General system disorders NEC	10018065	全身性疾病及给药部位各种反应	General disorders and administration site conditions	N	N
chronic obstructive pulmonary disease	10009033	慢性阻塞性肺疾病	10009033	慢性阻塞性肺疾病	Chronic obstructive pulmonary disease	10006484	支气管痉挛和阻塞	Bronchospasm and obstruction	10006436	支气管系统疾病（不包括肿瘤）	Bronchial disorders (excl neoplasms)	10038738	呼吸系统、胸及纵隔疾病	Respiratory, thoracic and mediastinal disorders	N	N
gastrointestinal haemorrhage	10017955	胃肠出血	10017955	胃肠出血	Gastrointestinal haemorrhage	10017958	部位不明的胃肠出血	Non-site specific gastrointestinal haemorrhages	10017959	胃肠系统出血（不另分类）	Gastrointestinal haemorrhages NEC	10017947	胃肠系统疾病	Gastrointestinal disorders	Y	N
breast swelling	10006312	乳房膨胀	10006312	乳房膨胀	Breast swelling	10052767	乳房症状和体征	Breast signs and symptoms	10006232	乳腺类疾病	Breast disorders	10038604	生殖系统及乳腺疾病	Reproductive system and breast disorders	N	N
breast pain	10006298	乳房疼痛	10006298	乳房疼痛	Breast pain	10052767	乳房症状和体征	Breast signs and symptoms	10006232	乳腺类疾病	Breast disorders	10038604	生殖系统及乳腺疾病	Reproductive system and breast disorders	N	N
abdominal pain	10000081	腹痛	10000081	腹痛	Abdominal pain	10017926	胃肠道和腹部疼痛（不包括口腔和咽喉）	Gastrointestinal and abdominal pains (excl oral and throat)	10018012	胃肠道系统症状和体征	Gastrointestinal signs and symptoms	10017947	胃肠系统疾病	Gastrointestinal disorders	N	N
abdominal distension	10000060	腹胀	10000060	腹胀	Abdominal distension	10016770	肠胃胀气、气胀和膨胀	Flatulence, bloating and distension	10018012	胃肠道系统症状和体征	Gastrointestinal signs and symptoms	10017947	胃肠系统疾病	Gastrointestinal disorders	N	N
nausea	10028813	恶心	10028813	恶心	Nausea	10028817	恶心和呕吐症状	Nausea and vomiting symptoms	10018012	胃肠道系统症状和体征	Gastrointestinal signs and symptoms	10017947	胃肠系统疾病	Gastrointestinal disorders	N	N
anxiety	10002855	焦虑	10002855	焦虑	Anxiety	10002869	焦虑症状	Anxiety symptoms	10002861	焦虑症及症状	Anxiety disorders and symptoms	10037175	精神病类	Psychiatric disorders	N	N
tachycardia	10043071	心动过速	10043071	心动过速	Tachycardia	10037908	心率和节律异常（不另分类）	Rate and rhythm disorders NEC	10007521	心律失常类疾病	Cardiac arrhythmias	10007541	心脏器官疾病	Cardiac disorders	N	N
tremor	10044565	震颤	10044565	震颤	Tremor	10044566	各种颤抖（不包括先天性）	Tremor (excl congenital)	10028037	运动障碍类（包括帕金森病）	Movement disorders (incl parkinsonism)	10029205	各类神经系统疾病	Nervous system disorders	N	N
overdose	10033295	用药过量	10033295	用药过量	Overdose	10076292	用药过量（不另分类）	Overdoses NEC	10079159	用药过量及用药剂量不足（不另分类）	Overdoses and underdoses NEC	10022117	各类损伤、中毒及操作并发症	Injury, poisoning and procedural complications	N	N
decreased appetite	10061428	食欲减退	10061428	食欲减退	Decreased appetite	10003022	各种食欲障碍	Appetite disorders	10003018	食欲及一般性营养障碍	Appetite and general nutritional disorders	10027433	代谢及营养类疾病	Metabolism and nutrition disorders	N	N
diverticulum	10013554	憩室	10013554	憩室	Diverticulum	10013530	各种憩室	Diverticula	10013535	憩室类疾病	Diverticular disorders	10017947	胃肠系统疾病	Gastrointestinal disorders	N	N
dyspnoea	10013968	呼吸困难	10013968	呼吸困难	Dyspnoea	10006334	各种呼吸异常	Breathing abnormalities	10038716	呼吸系统疾病（不另分类）	Respiratory disorders NEC	10038738	呼吸系统、胸及纵隔疾病	Respiratory, thoracic and mediastinal disorders	N	N
blister	10005191	水疱	10005191	水疱	Blister	10006555	各种大疱性皮肤病	Bullous conditions	10014982	表皮及真皮状况	Epidermal and dermal conditions	10040785	皮肤及皮下组织类疾病	Skin and subcutaneous tissue disorders	N	N
anger	10002368	愤怒	10002368	愤怒	Anger	10014556	情感和情绪障碍（不另分类）	Emotional and mood disturbances NEC	10027946	心境障碍和混乱（不另分类）	Mood disorders and disturbances NEC	10037175	精神病类	Psychiatric disorders	N	N
diarrhoea	10012735	腹泻	10012735	腹泻	Diarrhoea	10012736	各种腹泻（不包括感染性的）	Diarrhoea (excl infective)	10017977	胃肠运动及排便状况	Gastrointestinal motility and defaecation conditions	10017947	胃肠系统疾病	Gastrointestinal disorders	N	N
influenza like illness	10022004	流感样疾病	10022004	流感样疾病	Influenza like illness	10018072	一般症状和体征（不另分类）	General signs and symptoms NEC	10018073	全身系统疾病（不另分类）	General system disorders NEC	10018065	全身性疾病及给药部位各种反应	General disorders and administration site conditions	N	N
back pain	10003988	背痛	10003988	背痛	Back pain	10068757	肌肉骨骼和结缔组织的各种疼痛与不适	Musculoskeletal and connective tissue pain and discomfort	10028393	肌肉骨骼和结缔组织疾病（不另分类）	Musculoskeletal and connective tissue disorders NEC	10028395	各种肌肉骨骼及结缔组织疾病	Musculoskeletal and connective tissue disorders	N	N
depressed mood	10012374	心境抑郁	10012374	心境抑郁	Depressed mood	10027938	伴忧郁症状的情绪变化	Mood alterations with depressive symptoms	10012375	抑郁性心境障碍和混乱	Depressed mood disorders and disturbances	10037175	精神病类	Psychiatric disorders	N	N
suicidal ideation	10042458	自杀想法	10042458	自杀想法	Suicidal ideation	10042459	自杀和自我伤害行为	Suicidal and self-injurious behaviour	10042460	各种自杀及自我伤害行为（不另分类）	Suicidal and self-injurious behaviours NEC	10037175	精神病类	Psychiatric disorders	Y	N
drug ineffective	10013709	药物无效	10013709	药物无效	Drug ineffective	10043409	各种治疗和非治疗反应	Therapeutic and nontherapeutic responses	10062915	治疗性及非治疗性反应类（不包括毒性）	Therapeutic and nontherapeutic effects (excl toxicity)	10018065	全身性疾病及给药部位各种反应	General disorders and administration site conditions	N	N
bone pain	10006002	骨痛	10006002	骨痛	Bone pain	10006006	骨相关症状和体征	Bone related signs and symptoms	10005959	骨骼类疾病（不包括先天性疾病及骨折）	Bone disorders (excl congenital and fractures)	10028395	各种肌肉骨骼及结缔组织疾病	Musculoskeletal and connective tissue disorders	N	N
arthralgia	10003239	关节痛	10003239	关节痛	Arthralgia	10023226	关节相关症状和体征	Joint related signs and symptoms	10023213	关节类疾病	Joint disorders	10028395	各种肌肉骨骼及结缔组织疾病	Musculoskeletal and connective tissue disorders	N	N
headache	10019211	头痛	10019211	头痛	Headache	10019233	各种头痛（不另分类）	Headaches NEC	10019231	各类头痛	Headaches	10029205	各类神经系统疾病	Nervous system disorders	N	N
depression	10012378	抑郁	10012378	抑郁	Depression	10012401	各种抑郁病	Depressive disorders	10012375	抑郁性心境障碍和混乱	Depressed mood disorders and disturbances	10037175	精神病类	Psychiatric disorders	N	N
insomnia	10022437	失眠	10022437	失眠	Insomnia	10013510	入睡和睡眠障碍	Disturbances in initiating and maintaining sleep	10040991	睡眠异常和混乱	Sleep disorders and disturbances	10037175	精神病类	Psychiatric disorders	N	N
anxiety	10002855	焦虑	10002855	焦虑	Anxiety	10002869	焦虑症状	Anxiety symptoms	10002861	焦虑症及症状	Anxiety disorders and symptoms	10037175	精神病类	Psychiatric disorders	N	N
depressed mood	10012374	心境抑郁	10012374	心境抑郁	Depressed mood	10027938	伴忧郁症状的情绪变化	Mood alterations with depressive symptoms	10012375	抑郁性心境障碍和混乱	Depressed mood disorders and disturbances	10037175	精神病类	Psychiatric disorders	N	N
suicidal ideation	10042458	自杀想法	10042458	自杀想法	Suicidal ideation	10042459	自杀和自我伤害行为	Suicidal and self-injurious behaviour	10042460	各种自杀及自我伤害行为（不另分类）	Suicidal and self-injurious behaviours NEC	10037175	精神病类	Psychiatric disorders	Y	N
pancreatitis acute	10033647	急性胰腺炎	10033647	急性胰腺炎	Pancreatitis acute	10033646	急性及慢性胰腺炎	Acute and chronic pancreatitis	10015674	胰腺外分泌疾病	Exocrine pancreas conditions	10017947	胃肠系统疾病	Gastrointestinal disorders	Y	Y
therapy cessation	10065154	治疗终止	10065154	治疗终止	Therapy cessation	10027700	治疗类操作（不另分类）	Therapeutic procedures NEC	10043413	治疗类操作和支持性护理（不另分类）	Therapeutic procedures and supportive care NEC	10042613	各种手术及医疗操作	Surgical and medical procedures	N	N
condition aggravated	10010264	病情恶化	10010264	病情恶化	Condition aggravated	10018072	一般症状和体征（不另分类）	General signs and symptoms NEC	10018073	全身系统疾病（不另分类）	General system disorders NEC	10018065	全身性疾病及给药部位各种反应	General disorders and administration site conditions	N	N
suicidal ideation	10042458	自杀想法	10042458	自杀想法	Suicidal ideation	10042459	自杀和自我伤害行为	Suicidal and self-injurious behaviour	10042460	各种自杀及自我伤害行为（不另分类）	Suicidal and self-injurious behaviours NEC	10037175	精神病类	Psychiatric disorders	Y	N
suicidal ideation	10042458	自杀想法	10042458	自杀想法	Suicidal ideation	10042459	自杀和自我伤害行为	Suicidal and self-injurious behaviour	10042460	各种自杀及自我伤害行为（不另分类）	Suicidal and self-injurious behaviours NEC	10037175	精神病类	Psychiatric disorders	Y	N
renal failure acute	10038436	急性肾衰竭	10069339	急性肾损伤	Acute kidney injury	10038443	肾衰和肾损害	Renal failure and impairment	10038430	肾脏各种异常（不包括肾病）	Renal disorders (excl nephropathies)	10038359	肾脏及泌尿系统疾病	Renal and urinary disorders	Y	Y
nausea	10028813	恶心	10028813	恶心	Nausea	10028817	恶心和呕吐症状	Nausea and vomiting symptoms	10018012	胃肠道系统症状和体征	Gastrointestinal signs and symptoms	10017947	胃肠系统疾病	Gastrointestinal disorders	N	N
fall	10016173	跌倒	10016173	跌倒	Fall	10029511	部位不确定的各种损伤（不另分类）	Non-site specific injuries NEC	10022114	各种损伤（不另分类）	Injuries NEC	10022117	各类损伤、中毒及操作并发症	Injury, poisoning and procedural complications	N	N
diarrhoea	10012735	腹泻	10012735	腹泻	Diarrhoea	10012736	各种腹泻（不包括感染性的）	Diarrhoea (excl infective)	10017977	胃肠运动及排便状况	Gastrointestinal motility and defaecation conditions	10017947	胃肠系统疾病	Gastrointestinal disorders	N	N
decreased appetite	10061428	食欲减退	10061428	食欲减退	Decreased appetite	10003022	各种食欲障碍	Appetite disorders	10003018	食欲及一般性营养障碍	Appetite and general nutritional disorders	10027433	代谢及营养类疾病	Metabolism and nutrition disorders	N	N
depression	10012378	抑郁	10012378	抑郁	Depression	10012401	各种抑郁病	Depressive disorders	10012375	抑郁性心境障碍和混乱	Depressed mood disorders and disturbances	10037175	精神病类	Psychiatric disorders	N	N
suicidal ideation	10042458	自杀想法	10042458	自杀想法	Suicidal ideation	10042459	自杀和自我伤害行为	Suicidal and self-injurious behaviour	10042460	各种自杀及自我伤害行为（不另分类）	Suicidal and self-injurious behaviours NEC	10037175	精神病类	Psychiatric disorders	Y	N
pancreatitis acute	10033647	急性胰腺炎	10033647	急性胰腺炎	Pancreatitis acute	10033646	急性及慢性胰腺炎	Acute and chronic pancreatitis	10015674	胰腺外分泌疾病	Exocrine pancreas conditions	10017947	胃肠系统疾病	Gastrointestinal disorders	Y	Y
death	10011906	死亡	10011906	死亡	Death	10011907	死亡和猝死	Death and sudden death	10053172	致命后果	Fatal outcomes	10018065	全身性疾病及给药部位各种反应	General disorders and administration site conditions	Y	N
suicidal ideation	10042458	自杀想法	10042458	自杀想法	Suicidal ideation	10042459	自杀和自我伤害行为	Suicidal and self-injurious behaviour	10042460	各种自杀及自我伤害行为（不另分类）	Suicidal and self-injurious behaviours NEC	10037175	精神病类	Psychiatric disorders	Y	N
suicidal ideation	10042458	自杀想法	10042458	自杀想法	Suicidal ideation	10042459	自杀和自我伤害行为	Suicidal and self-injurious behaviour	10042460	各种自杀及自我伤害行为（不另分类）	Suicidal and self-injurious behaviours NEC	10037175	精神病类	Psychiatric disorders	Y	N
weight decreased	10047895	体重降低	10047895	体重降低	Weight decreased	10071941	体检步骤和器官系统状态	Physical examination procedures and organ system status	10071940	体检和器官系统状态主题	Physical examination and organ system status topics	10022891	各类检查	Investigations	N	N
chronic obstructive pulmonary disease	10009033	慢性阻塞性肺疾病	10009033	慢性阻塞性肺疾病	Chronic obstructive pulmonary disease	10006484	支气管痉挛和阻塞	Bronchospasm and obstruction	10006436	支气管系统疾病（不包括肿瘤）	Bronchial disorders (excl neoplasms)	10038738	呼吸系统、胸及纵隔疾病	Respiratory, thoracic and mediastinal disorders	N	N
diarrhoea	10012735	腹泻	10012735	腹泻	Diarrhoea	10012736	各种腹泻（不包括感染性的）	Diarrhoea (excl infective)	10017977	胃肠运动及排便状况	Gastrointestinal motility and defaecation conditions	10017947	胃肠系统疾病	Gastrointestinal disorders	N	N
weight decreased	10047895	体重降低	10047895	体重降低	Weight decreased	10071941	体检步骤和器官系统状态	Physical examination procedures and organ system status	10071940	体检和器官系统状态主题	Physical examination and organ system status topics	10022891	各类检查	Investigations	N	N
abdominal pain	10000081	腹痛	10000081	腹痛	Abdominal pain	10017926	胃肠道和腹部疼痛（不包括口腔和咽喉）	Gastrointestinal and abdominal pains (excl oral and throat)	10018012	胃肠道系统症状和体征	Gastrointestinal signs and symptoms	10017947	胃肠系统疾病	Gastrointestinal disorders	N	N
suicide attempt	10042464	实施自杀行为	10042464	实施自杀行为	Suicide attempt	10042459	自杀和自我伤害行为	Suicidal and self-injurious behaviour	10042460	各种自杀及自我伤害行为（不另分类）	Suicidal and self-injurious behaviours NEC	10037175	精神病类	Psychiatric disorders	Y	N
vomiting	10047700	呕吐	10047700	呕吐	Vomiting	10028817	恶心和呕吐症状	Nausea and vomiting symptoms	10018012	胃肠道系统症状和体征	Gastrointestinal signs and symptoms	10017947	胃肠系统疾病	Gastrointestinal disorders	N	N
diarrhoea	10012735	腹泻	10012735	腹泻	Diarrhoea	10012736	各种腹泻（不包括感染性的）	Diarrhoea (excl infective)	10017977	胃肠运动及排便状况	Gastrointestinal motility and defaecation conditions	10017947	胃肠系统疾病	Gastrointestinal disorders	N	N
death	10011906	死亡	10011906	死亡	Death	10011907	死亡和猝死	Death and sudden death	10053172	致命后果	Fatal outcomes	10018065	全身性疾病及给药部位各种反应	General disorders and administration site conditions	Y	N
chest pain	10008479	胸痛	10008479	胸痛	Chest pain	10033372	疼痛和不适（不另分类）	Pain and discomfort NEC	10018073	全身系统疾病（不另分类）	General system disorders NEC	10018065	全身性疾病及给药部位各种反应	General disorders and administration site conditions	N	N
abdominal distension	10000060	腹胀	10000060	腹胀	Abdominal distension	10016770	肠胃胀气、气胀和膨胀	Flatulence, bloating and distension	10018012	胃肠道系统症状和体征	Gastrointestinal signs and symptoms	10017947	胃肠系统疾病	Gastrointestinal disorders	N	N
off label use	10053762	超说明书使用	10053762	超说明书使用	Off label use	10076291	各种超说明书使用	Off label uses	10079156	超说明书使用及故意导致的产品误用/使用类问题	Off label uses and intentional product misuses/use issues	10022117	各类损伤、中毒及操作并发症	Injury, poisoning and procedural complications	N	N
frequent bowel movements	10017367	排便频率增加	10017367	排便频率增加	Frequent bowel movements	10018006	各种胃肠道痉挛和蠕动过强性疾病	Gastrointestinal spastic and hypermotility disorders	10017977	胃肠运动及排便状况	Gastrointestinal motility and defaecation conditions	10017947	胃肠系统疾病	Gastrointestinal disorders	N	N
mouth breathing	10028017	口腔呼吸	10028017	口腔呼吸	Mouth breathing	10006334	各种呼吸异常	Breathing abnormalities	10038716	呼吸系统疾病（不另分类）	Respiratory disorders NEC	10038738	呼吸系统、胸及纵隔疾病	Respiratory, thoracic and mediastinal disorders	N	N
oropharyngeal pain	10068319	口咽疼痛	10068319	口咽疼痛	Oropharyngeal pain	10046313	上呼吸道症状和体征	Upper respiratory tract signs and symptoms	10079101	呼吸道症状和体征	Respiratory tract signs and symptoms	10038738	呼吸系统、胸及纵隔疾病	Respiratory, thoracic and mediastinal disorders	N	N
nasopharyngitis	10028810	鼻咽炎	10028810	鼻咽炎	Nasopharyngitis	10046309	各种上呼吸道感染	Upper respiratory tract infections	10021879	感染-未指明病原	Infections - pathogen unspecified	10021881	感染及侵染类疾病	Infections and infestations	N	N
dyspnoea	10013968	呼吸困难	10013968	呼吸困难	Dyspnoea	10006334	各种呼吸异常	Breathing abnormalities	10038716	呼吸系统疾病（不另分类）	Respiratory disorders NEC	10038738	呼吸系统、胸及纵隔疾病	Respiratory, thoracic and mediastinal disorders	N	N
dizziness	10013573	头晕	10013573	头晕	Dizziness	10029306	神经学症状和体征（不另分类）	Neurological signs and symptoms NEC	10029305	神经类疾病（不另分类）	Neurological disorders NEC	10029205	各类神经系统疾病	Nervous system disorders	N	N
headache	10019211	头痛	10019211	头痛	Headache	10019233	各种头痛（不另分类）	Headaches NEC	10019231	各类头痛	Headaches	10029205	各类神经系统疾病	Nervous system disorders	N	N
flatulence	10016766	肠胃气胀	10016766	肠胃气胀	Flatulence	10016770	肠胃胀气、气胀和膨胀	Flatulence, bloating and distension	10018012	胃肠道系统症状和体征	Gastrointestinal signs and symptoms	10017947	胃肠系统疾病	Gastrointestinal disorders	N	N
back pain	10003988	背痛	10003988	背痛	Back pain	10068757	肌肉骨骼和结缔组织的各种疼痛与不适	Musculoskeletal and connective tissue pain and discomfort	10028393	肌肉骨骼和结缔组织疾病（不另分类）	Musculoskeletal and connective tissue disorders NEC	10028395	各种肌肉骨骼及结缔组织疾病	Musculoskeletal and connective tissue disorders	N	N
insomnia	10022437	失眠	10022437	失眠	Insomnia	10013510	入睡和睡眠障碍	Disturbances in initiating and maintaining sleep	10040991	睡眠异常和混乱	Sleep disorders and disturbances	10037175	精神病类	Psychiatric disorders	N	N
off label use	10053762	超说明书使用	10053762	超说明书使用	Off label use	10076291	各种超说明书使用	Off label uses	10079156	超说明书使用及故意导致的产品误用/使用类问题	Off label uses and intentional product misuses/use issues	10022117	各类损伤、中毒及操作并发症	Injury, poisoning and procedural complications	N	N
diarrhoea	10012735	腹泻	10012735	腹泻	Diarrhoea	10012736	各种腹泻（不包括感染性的）	Diarrhoea (excl infective)	10017977	胃肠运动及排便状况	Gastrointestinal motility and defaecation conditions	10017947	胃肠系统疾病	Gastrointestinal disorders	N	N
tachyarrhythmia	10049447	快速性心律失常	10049447	快速性心律失常	Tachyarrhythmia	10037908	心率和节律异常（不另分类）	Rate and rhythm disorders NEC	10007521	心律失常类疾病	Cardiac arrhythmias	10007541	心脏器官疾病	Cardiac disorders	N	N
abnormal behaviour	10061422	异常行为	10061422	异常行为	Abnormal behaviour	10000117	各种异常行为（不另分类）	Abnormal behaviour NEC	10037173	精神及行为症状（不另分类）	Psychiatric and behavioural symptoms NEC	10037175	精神病类	Psychiatric disorders	N	N
malaise	10025482	难受	10025482	难受	Malaise	10003550	虚弱状态	Asthenic conditions	10018073	全身系统疾病（不另分类）	General system disorders NEC	10018065	全身性疾病及给药部位各种反应	General disorders and administration site conditions	N	N
vision blurred	10047513	视物模糊	10047513	视物模糊	Vision blurred	10047541	视觉障碍（不另分类）	Visual disorders NEC	10047518	各种视觉障碍	Vision disorders	10015919	眼器官疾病	Eye disorders	N	N
chest pain	10008479	胸痛	10008479	胸痛	Chest pain	10033372	疼痛和不适（不另分类）	Pain and discomfort NEC	10018073	全身系统疾病（不另分类）	General system disorders NEC	10018065	全身性疾病及给药部位各种反应	General disorders and administration site conditions	N	N
back pain	10003988	背痛	10003988	背痛	Back pain	10068757	肌肉骨骼和结缔组织的各种疼痛与不适	Musculoskeletal and connective tissue pain and discomfort	10028393	肌肉骨骼和结缔组织疾病（不另分类）	Musculoskeletal and connective tissue disorders NEC	10028395	各种肌肉骨骼及结缔组织疾病	Musculoskeletal and connective tissue disorders	N	N
pain in extremity	10033425	肢体疼痛	10033425	肢体疼痛	Pain in extremity	10068757	肌肉骨骼和结缔组织的各种疼痛与不适	Musculoskeletal and connective tissue pain and discomfort	10028393	肌肉骨骼和结缔组织疾病（不另分类）	Musculoskeletal and connective tissue disorders NEC	10028395	各种肌肉骨骼及结缔组织疾病	Musculoskeletal and connective tissue disorders	N	N
weight decreased	10047895	体重降低	10047895	体重降低	Weight decreased	10071941	体检步骤和器官系统状态	Physical examination procedures and organ system status	10071940	体检和器官系统状态主题	Physical examination and organ system status topics	10022891	各类检查	Investigations	N	N
fungal infection	10017533	真菌感染	10017533	真菌感染	Fungal infection	10017536	各种真菌感染（不另分类）	Fungal infections NEC	10017528	真菌感染性疾病	Fungal infectious disorders	10021881	感染及侵染类疾病	Infections and infestations	N	N
hot flush	10060800	潮热	10060800	潮热	Hot flush	10034638	周围血管疾病（不另分类）	Peripheral vascular disorders NEC	10047066	血管疾病（不另分类）	Vascular disorders NEC	10047065	血管与淋巴管类疾病	Vascular disorders	N	N
chest pain	10008479	胸痛	10008479	胸痛	Chest pain	10033372	疼痛和不适（不另分类）	Pain and discomfort NEC	10018073	全身系统疾病（不另分类）	General system disorders NEC	10018065	全身性疾病及给药部位各种反应	General disorders and administration site conditions	N	N
anxiety	10002855	焦虑	10002855	焦虑	Anxiety	10002869	焦虑症状	Anxiety symptoms	10002861	焦虑症及症状	Anxiety disorders and symptoms	10037175	精神病类	Psychiatric disorders	N	N
diarrhoea	10012735	腹泻	10012735	腹泻	Diarrhoea	10012736	各种腹泻（不包括感染性的）	Diarrhoea (excl infective)	10017977	胃肠运动及排便状况	Gastrointestinal motility and defaecation conditions	10017947	胃肠系统疾病	Gastrointestinal disorders	N	N
anger	10002368	愤怒	10002368	愤怒	Anger	10014556	情感和情绪障碍（不另分类）	Emotional and mood disturbances NEC	10027946	心境障碍和混乱（不另分类）	Mood disorders and disturbances NEC	10037175	精神病类	Psychiatric disorders	N	N
mood swings	10027951	心情波动	10027951	心情波动	Mood swings	10016798	情绪变动综合征	Fluctuating mood symptoms	10027946	心境障碍和混乱（不另分类）	Mood disorders and disturbances NEC	10037175	精神病类	Psychiatric disorders	N	N
blood glucose decreased	10005555	血葡萄糖降低	10005555	血葡萄糖降低	Blood glucose decreased	10007217	碳水化合物耐受性分析（包括糖尿病）	Carbohydrate tolerance analyses (incl diabetes)	10027432	代谢、营养和血气检查	Metabolic, nutritional and blood gas investigations	10022891	各类检查	Investigations	N	N
weight decreased	10047895	体重降低	10047895	体重降低	Weight decreased	10071941	体检步骤和器官系统状态	Physical examination procedures and organ system status	10071940	体检和器官系统状态主题	Physical examination and organ system status topics	10022891	各类检查	Investigations	N	N
off label use	10053762	超说明书使用	10053762	超说明书使用	Off label use	10076291	各种超说明书使用	Off label uses	10079156	超说明书使用及故意导致的产品误用/使用类问题	Off label uses and intentional product misuses/use issues	10022117	各类损伤、中毒及操作并发症	Injury, poisoning and procedural complications	N	N
palpitations	10033557	心悸	10033557	心悸	Palpitations	10007609	各种心脏体征和症状（不另分类）	Cardiac signs and symptoms NEC	10082206	心脏相关疾病、症状和体征（不另分类）	Cardiac disorders, signs and symptoms NEC	10007541	心脏器官疾病	Cardiac disorders	N	N
pain	10033371	疼痛	10033371	疼痛	Pain	10033372	疼痛和不适（不另分类）	Pain and discomfort NEC	10018073	全身系统疾病（不另分类）	General system disorders NEC	10018065	全身性疾病及给药部位各种反应	General disorders and administration site conditions	N	N
anxiety	10002855	焦虑	10002855	焦虑	Anxiety	10002869	焦虑症状	Anxiety symptoms	10002861	焦虑症及症状	Anxiety disorders and symptoms	10037175	精神病类	Psychiatric disorders	N	N
paraesthesia	10033775	皮肤异常感觉	10033775	皮肤异常感觉	Paraesthesia	10033788	异常感觉和感觉反应异常	Paraesthesias and dysaesthesias	10029305	神经类疾病（不另分类）	Neurological disorders NEC	10029205	各类神经系统疾病	Nervous system disorders	N	N
headache	10019211	头痛	10019211	头痛	Headache	10019233	各种头痛（不另分类）	Headaches NEC	10019231	各类头痛	Headaches	10029205	各类神经系统疾病	Nervous system disorders	N	N
panic attack	10033664	惊恐发作	10033664	惊恐发作	Panic attack	10068300	惊恐发作和惊恐障碍	Panic attacks and disorders	10002861	焦虑症及症状	Anxiety disorders and symptoms	10037175	精神病类	Psychiatric disorders	N	N
vomiting	10047700	呕吐	10047700	呕吐	Vomiting	10028817	恶心和呕吐症状	Nausea and vomiting symptoms	10018012	胃肠道系统症状和体征	Gastrointestinal signs and symptoms	10017947	胃肠系统疾病	Gastrointestinal disorders	N	N
diarrhoea	10012735	腹泻	10012735	腹泻	Diarrhoea	10012736	各种腹泻（不包括感染性的）	Diarrhoea (excl infective)	10017977	胃肠运动及排便状况	Gastrointestinal motility and defaecation conditions	10017947	胃肠系统疾病	Gastrointestinal disorders	N	N
palpitations	10033557	心悸	10033557	心悸	Palpitations	10007609	各种心脏体征和症状（不另分类）	Cardiac signs and symptoms NEC	10082206	心脏相关疾病、症状和体征（不另分类）	Cardiac disorders, signs and symptoms NEC	10007541	心脏器官疾病	Cardiac disorders	N	N
insomnia	10022437	失眠	10022437	失眠	Insomnia	10013510	入睡和睡眠障碍	Disturbances in initiating and maintaining sleep	10040991	睡眠异常和混乱	Sleep disorders and disturbances	10037175	精神病类	Psychiatric disorders	N	N
tremor	10044565	震颤	10044565	震颤	Tremor	10044566	各种颤抖（不包括先天性）	Tremor (excl congenital)	10028037	运动障碍类（包括帕金森病）	Movement disorders (incl parkinsonism)	10029205	各类神经系统疾病	Nervous system disorders	N	N
heart rate increased	10019303	心率升高	10019303	心率升高	Heart rate increased	10053103	心率和脉搏检查	Heart rate and pulse investigations	10007512	心血管检查（不包括酶检测）	Cardiac and vascular investigations (excl enzyme tests)	10022891	各类检查	Investigations	N	N
dysphonia	10013952	发声困难	10013952	发声困难	Dysphonia	10046313	上呼吸道症状和体征	Upper respiratory tract signs and symptoms	10079101	呼吸道症状和体征	Respiratory tract signs and symptoms	10038738	呼吸系统、胸及纵隔疾病	Respiratory, thoracic and mediastinal disorders	N	N
decreased appetite	10061428	食欲减退	10061428	食欲减退	Decreased appetite	10003022	各种食欲障碍	Appetite disorders	10003018	食欲及一般性营养障碍	Appetite and general nutritional disorders	10027433	代谢及营养类疾病	Metabolism and nutrition disorders	N	N
tachycardia	10043071	心动过速	10043071	心动过速	Tachycardia	10037908	心率和节律异常（不另分类）	Rate and rhythm disorders NEC	10007521	心律失常类疾病	Cardiac arrhythmias	10007541	心脏器官疾病	Cardiac disorders	N	N
weight decreased	10047895	体重降低	10047895	体重降低	Weight decreased	10071941	体检步骤和器官系统状态	Physical examination procedures and organ system status	10071940	体检和器官系统状态主题	Physical examination and organ system status topics	10022891	各类检查	Investigations	N	N
tachycardia	10043071	心动过速	10043071	心动过速	Tachycardia	10037908	心率和节律异常（不另分类）	Rate and rhythm disorders NEC	10007521	心律失常类疾病	Cardiac arrhythmias	10007541	心脏器官疾病	Cardiac disorders	N	N
drug interaction	10013710	药物相互作用	10013710	药物相互作用	Drug interaction	10022528	各种相互作用	Interactions	10062915	治疗性及非治疗性反应类（不包括毒性）	Therapeutic and nontherapeutic effects (excl toxicity)	10018065	全身性疾病及给药部位各种反应	General disorders and administration site conditions	N	N
international normalised ratio increased	10022595	国际标准化比率升高	10022595	国际标准化比率升高	International normalised ratio increased	10009728	凝血和出血分析	Coagulation and bleeding analyses	10018851	血液类检查（包括血型）	Haematology investigations (incl blood groups)	10022891	各类检查	Investigations	N	N
glossodynia	10018388	舌痛	10018388	舌痛	Glossodynia	10043985	舌部症状和体征	Tongue signs and symptoms	10043946	舌疾病	Tongue conditions	10017947	胃肠系统疾病	Gastrointestinal disorders	N	N
off label use	10053762	超说明书使用	10053762	超说明书使用	Off label use	10076291	各种超说明书使用	Off label uses	10079156	超说明书使用及故意导致的产品误用/使用类问题	Off label uses and intentional product misuses/use issues	10022117	各类损伤、中毒及操作并发症	Injury, poisoning and procedural complications	N	N
tremor	10044565	震颤	10044565	震颤	Tremor	10044566	各种颤抖（不包括先天性）	Tremor (excl congenital)	10028037	运动障碍类（包括帕金森病）	Movement disorders (incl parkinsonism)	10029205	各类神经系统疾病	Nervous system disorders	N	N
insomnia	10022437	失眠	10022437	失眠	Insomnia	10013510	入睡和睡眠障碍	Disturbances in initiating and maintaining sleep	10040991	睡眠异常和混乱	Sleep disorders and disturbances	10037175	精神病类	Psychiatric disorders	N	N
headache	10019211	头痛	10019211	头痛	Headache	10019233	各种头痛（不另分类）	Headaches NEC	10019231	各类头痛	Headaches	10029205	各类神经系统疾病	Nervous system disorders	N	N
blood pressure increased	10005750	血压升高	10005750	血压升高	Blood pressure increased	10047110	各种血管检查（不另分类）（包括血压）	Vascular tests NEC (incl blood pressure)	10007512	心血管检查（不包括酶检测）	Cardiac and vascular investigations (excl enzyme tests)	10022891	各类检查	Investigations	N	N
influenza like illness	10022004	流感样疾病	10022004	流感样疾病	Influenza like illness	10018072	一般症状和体征（不另分类）	General signs and symptoms NEC	10018073	全身系统疾病（不另分类）	General system disorders NEC	10018065	全身性疾病及给药部位各种反应	General disorders and administration site conditions	N	N
abdominal pain upper	10000087	上腹痛	10000087	上腹痛	Abdominal pain upper	10017926	胃肠道和腹部疼痛（不包括口腔和咽喉）	Gastrointestinal and abdominal pains (excl oral and throat)	10018012	胃肠道系统症状和体征	Gastrointestinal signs and symptoms	10017947	胃肠系统疾病	Gastrointestinal disorders	N	N
back pain	10003988	背痛	10003988	背痛	Back pain	10068757	肌肉骨骼和结缔组织的各种疼痛与不适	Musculoskeletal and connective tissue pain and discomfort	10028393	肌肉骨骼和结缔组织疾病（不另分类）	Musculoskeletal and connective tissue disorders NEC	10028395	各种肌肉骨骼及结缔组织疾病	Musculoskeletal and connective tissue disorders	N	N
diarrhoea	10012735	腹泻	10012735	腹泻	Diarrhoea	10012736	各种腹泻（不包括感染性的）	Diarrhoea (excl infective)	10017977	胃肠运动及排便状况	Gastrointestinal motility and defaecation conditions	10017947	胃肠系统疾病	Gastrointestinal disorders	N	N
diarrhoea haemorrhagic	10012741	出血性腹泻	10012741	出血性腹泻	Diarrhoea haemorrhagic	10012736	各种腹泻（不包括感染性的）	Diarrhoea (excl infective)	10017977	胃肠运动及排便状况	Gastrointestinal motility and defaecation conditions	10017947	胃肠系统疾病	Gastrointestinal disorders	Y	N
haemorrhoidal haemorrhage	10054787	痔疮出血	10054787	痔疮出血	Haemorrhoidal haemorrhage	10018029	痔和胃肠道静脉曲张（不包括食管）	Haemorrhoids and gastrointestinal varices (excl oesophageal)	10018031	胃肠系统血管疾病	Gastrointestinal vascular conditions	10017947	胃肠系统疾病	Gastrointestinal disorders	N	N
influenza like illness	10022004	流感样疾病	10022004	流感样疾病	Influenza like illness	10018072	一般症状和体征（不另分类）	General signs and symptoms NEC	10018073	全身系统疾病（不另分类）	General system disorders NEC	10018065	全身性疾病及给药部位各种反应	General disorders and administration site conditions	N	N
retching	10038776	干呕	10038776	干呕	Retching	10028817	恶心和呕吐症状	Nausea and vomiting symptoms	10018012	胃肠道系统症状和体征	Gastrointestinal signs and symptoms	10017947	胃肠系统疾病	Gastrointestinal disorders	N	N
feeling jittery	10016338	感到坐立不安	10016338	感到坐立不安	Feeling jittery	10068759	各种感受与感觉（不另分类）	Feelings and sensations NEC	10018073	全身系统疾病（不另分类）	General system disorders NEC	10018065	全身性疾病及给药部位各种反应	General disorders and administration site conditions	N	N
nausea	10028813	恶心	10028813	恶心	Nausea	10028817	恶心和呕吐症状	Nausea and vomiting symptoms	10018012	胃肠道系统症状和体征	Gastrointestinal signs and symptoms	10017947	胃肠系统疾病	Gastrointestinal disorders	N	N
back pain	10003988	背痛	10003988	背痛	Back pain	10068757	肌肉骨骼和结缔组织的各种疼痛与不适	Musculoskeletal and connective tissue pain and discomfort	10028393	肌肉骨骼和结缔组织疾病（不另分类）	Musculoskeletal and connective tissue disorders NEC	10028395	各种肌肉骨骼及结缔组织疾病	Musculoskeletal and connective tissue disorders	N	N
abdominal discomfort	10000059	腹部不适	10000059	腹部不适	Abdominal discomfort	10027678	各种胃肠道症状和体征（不另分类）	Gastrointestinal signs and symptoms NEC	10018012	胃肠道系统症状和体征	Gastrointestinal signs and symptoms	10017947	胃肠系统疾病	Gastrointestinal disorders	N	N
frequent bowel movements	10017367	排便频率增加	10017367	排便频率增加	Frequent bowel movements	10018006	各种胃肠道痉挛和蠕动过强性疾病	Gastrointestinal spastic and hypermotility disorders	10017977	胃肠运动及排便状况	Gastrointestinal motility and defaecation conditions	10017947	胃肠系统疾病	Gastrointestinal disorders	N	N
rash	10037844	皮疹	10037844	皮疹	Rash	10052566	出疹、发疹和皮疹（不另分类）	Rashes, eruptions and exanthems NEC	10014982	表皮及真皮状况	Epidermal and dermal conditions	10040785	皮肤及皮下组织类疾病	Skin and subcutaneous tissue disorders	N	N
hypoaesthesia oral	10057371	口腔感觉减退	10057371	口腔感觉减退	Hypoaesthesia oral	10031021	口部软组织症状和体征	Oral soft tissue signs and symptoms	10031013	口腔软组织类疾病	Oral soft tissue conditions	10017947	胃肠系统疾病	Gastrointestinal disorders	N	N
rash	10037844	皮疹	10037844	皮疹	Rash	10052566	出疹、发疹和皮疹（不另分类）	Rashes, eruptions and exanthems NEC	10014982	表皮及真皮状况	Epidermal and dermal conditions	10040785	皮肤及皮下组织类疾病	Skin and subcutaneous tissue disorders	N	N
headache	10019211	头痛	10019211	头痛	Headache	10019233	各种头痛（不另分类）	Headaches NEC	10019231	各类头痛	Headaches	10029205	各类神经系统疾病	Nervous system disorders	N	N
diarrhoea	10012735	腹泻	10012735	腹泻	Diarrhoea	10012736	各种腹泻（不包括感染性的）	Diarrhoea (excl infective)	10017977	胃肠运动及排便状况	Gastrointestinal motility and defaecation conditions	10017947	胃肠系统疾病	Gastrointestinal disorders	N	N
nausea	10028813	恶心	10028813	恶心	Nausea	10028817	恶心和呕吐症状	Nausea and vomiting symptoms	10018012	胃肠道系统症状和体征	Gastrointestinal signs and symptoms	10017947	胃肠系统疾病	Gastrointestinal disorders	N	N
dizziness	10013573	头晕	10013573	头晕	Dizziness	10029306	神经学症状和体征（不另分类）	Neurological signs and symptoms NEC	10029305	神经类疾病（不另分类）	Neurological disorders NEC	10029205	各类神经系统疾病	Nervous system disorders	N	N
pain in extremity	10033425	肢体疼痛	10033425	肢体疼痛	Pain in extremity	10068757	肌肉骨骼和结缔组织的各种疼痛与不适	Musculoskeletal and connective tissue pain and discomfort	10028393	肌肉骨骼和结缔组织疾病（不另分类）	Musculoskeletal and connective tissue disorders NEC	10028395	各种肌肉骨骼及结缔组织疾病	Musculoskeletal and connective tissue disorders	N	N
weight decreased	10047895	体重降低	10047895	体重降低	Weight decreased	10071941	体检步骤和器官系统状态	Physical examination procedures and organ system status	10071940	体检和器官系统状态主题	Physical examination and organ system status topics	10022891	各类检查	Investigations	N	N
back pain	10003988	背痛	10003988	背痛	Back pain	10068757	肌肉骨骼和结缔组织的各种疼痛与不适	Musculoskeletal and connective tissue pain and discomfort	10028393	肌肉骨骼和结缔组织疾病（不另分类）	Musculoskeletal and connective tissue disorders NEC	10028395	各种肌肉骨骼及结缔组织疾病	Musculoskeletal and connective tissue disorders	N	N
heart rate increased	10019303	心率升高	10019303	心率升高	Heart rate increased	10053103	心率和脉搏检查	Heart rate and pulse investigations	10007512	心血管检查（不包括酶检测）	Cardiac and vascular investigations (excl enzyme tests)	10022891	各类检查	Investigations	N	N
diarrhoea	10012735	腹泻	10012735	腹泻	Diarrhoea	10012736	各种腹泻（不包括感染性的）	Diarrhoea (excl infective)	10017977	胃肠运动及排便状况	Gastrointestinal motility and defaecation conditions	10017947	胃肠系统疾病	Gastrointestinal disorders	N	N
decreased appetite	10061428	食欲减退	10061428	食欲减退	Decreased appetite	10003022	各种食欲障碍	Appetite disorders	10003018	食欲及一般性营养障碍	Appetite and general nutritional disorders	10027433	代谢及营养类疾病	Metabolism and nutrition disorders	N	N
anxiety	10002855	焦虑	10002855	焦虑	Anxiety	10002869	焦虑症状	Anxiety symptoms	10002861	焦虑症及症状	Anxiety disorders and symptoms	10037175	精神病类	Psychiatric disorders	N	N
restlessness	10038743	躁动	10038743	躁动	Restlessness	10021672	身体活动水平升高	Increased physical activity levels	10008401	体力活动变化	Changes in physical activity	10037175	精神病类	Psychiatric disorders	N	N
weight decreased	10047895	体重降低	10047895	体重降低	Weight decreased	10071941	体检步骤和器官系统状态	Physical examination procedures and organ system status	10071940	体检和器官系统状态主题	Physical examination and organ system status topics	10022891	各类检查	Investigations	N	N
dyspnoea	10013968	呼吸困难	10013968	呼吸困难	Dyspnoea	10006334	各种呼吸异常	Breathing abnormalities	10038716	呼吸系统疾病（不另分类）	Respiratory disorders NEC	10038738	呼吸系统、胸及纵隔疾病	Respiratory, thoracic and mediastinal disorders	N	N
hypoaesthesia oral	10057371	口腔感觉减退	10057371	口腔感觉减退	Hypoaesthesia oral	10031021	口部软组织症状和体征	Oral soft tissue signs and symptoms	10031013	口腔软组织类疾病	Oral soft tissue conditions	10017947	胃肠系统疾病	Gastrointestinal disorders	N	N
paraesthesia oral	10057372	口部异常感觉	10057372	口部异常感觉	Paraesthesia oral	10031021	口部软组织症状和体征	Oral soft tissue signs and symptoms	10031013	口腔软组织类疾病	Oral soft tissue conditions	10017947	胃肠系统疾病	Gastrointestinal disorders	N	N
abdominal pain	10000081	腹痛	10000081	腹痛	Abdominal pain	10017926	胃肠道和腹部疼痛（不包括口腔和咽喉）	Gastrointestinal and abdominal pains (excl oral and throat)	10018012	胃肠道系统症状和体征	Gastrointestinal signs and symptoms	10017947	胃肠系统疾病	Gastrointestinal disorders	N	N
dyspnoea	10013968	呼吸困难	10013968	呼吸困难	Dyspnoea	10006334	各种呼吸异常	Breathing abnormalities	10038716	呼吸系统疾病（不另分类）	Respiratory disorders NEC	10038738	呼吸系统、胸及纵隔疾病	Respiratory, thoracic and mediastinal disorders	N	N
weight decreased	10047895	体重降低	10047895	体重降低	Weight decreased	10071941	体检步骤和器官系统状态	Physical examination procedures and organ system status	10071940	体检和器官系统状态主题	Physical examination and organ system status topics	10022891	各类检查	Investigations	N	N
urticaria	10046735	荨麻疹	10046735	荨麻疹	Urticaria	10046736	各种荨麻疹	Urticarias	10002426	血管性水肿和风疹	Angioedema and urticaria	10040785	皮肤及皮下组织类疾病	Skin and subcutaneous tissue disorders	N	N
insomnia	10022437	失眠	10022437	失眠	Insomnia	10013510	入睡和睡眠障碍	Disturbances in initiating and maintaining sleep	10040991	睡眠异常和混乱	Sleep disorders and disturbances	10037175	精神病类	Psychiatric disorders	N	N
headache	10019211	头痛	10019211	头痛	Headache	10019233	各种头痛（不另分类）	Headaches NEC	10019231	各类头痛	Headaches	10029205	各类神经系统疾病	Nervous system disorders	N	N
nausea	10028813	恶心	10028813	恶心	Nausea	10028817	恶心和呕吐症状	Nausea and vomiting symptoms	10018012	胃肠道系统症状和体征	Gastrointestinal signs and symptoms	10017947	胃肠系统疾病	Gastrointestinal disorders	N	N
dysgeusia	10013911	味觉倒错	10013911	味觉倒错	Dysgeusia	10040021	各种感觉异常（不另分类）	Sensory abnormalities NEC	10029305	神经类疾病（不另分类）	Neurological disorders NEC	10029205	各类神经系统疾病	Nervous system disorders	N	N
diarrhoea	10012735	腹泻	10012735	腹泻	Diarrhoea	10012736	各种腹泻（不包括感染性的）	Diarrhoea (excl infective)	10017977	胃肠运动及排便状况	Gastrointestinal motility and defaecation conditions	10017947	胃肠系统疾病	Gastrointestinal disorders	N	N
flushing	10016825	潮红	10016825	潮红	Flushing	10034638	周围血管疾病（不另分类）	Peripheral vascular disorders NEC	10047066	血管疾病（不另分类）	Vascular disorders NEC	10047065	血管与淋巴管类疾病	Vascular disorders	N	N
heart rate increased	10019303	心率升高	10019303	心率升高	Heart rate increased	10053103	心率和脉搏检查	Heart rate and pulse investigations	10007512	心血管检查（不包括酶检测）	Cardiac and vascular investigations (excl enzyme tests)	10022891	各类检查	Investigations	N	N
hallucination	10019063	幻觉	10019063	幻觉	Hallucination	10082212	各种幻觉（睡眠相关性除外）	Hallucinations (excl sleep-related)	10013511	思维及感知紊乱	Disturbances in thinking and perception	10037175	精神病类	Psychiatric disorders	Y	N
abnormal dreams	10000125	异常做梦	10000125	异常做梦	Abnormal dreams	10033920	各种异睡症	Parasomnias	10040991	睡眠异常和混乱	Sleep disorders and disturbances	10037175	精神病类	Psychiatric disorders	N	N
insomnia	10022437	失眠	10022437	失眠	Insomnia	10013510	入睡和睡眠障碍	Disturbances in initiating and maintaining sleep	10040991	睡眠异常和混乱	Sleep disorders and disturbances	10037175	精神病类	Psychiatric disorders	N	N
back pain	10003988	背痛	10003988	背痛	Back pain	10068757	肌肉骨骼和结缔组织的各种疼痛与不适	Musculoskeletal and connective tissue pain and discomfort	10028393	肌肉骨骼和结缔组织疾病（不另分类）	Musculoskeletal and connective tissue disorders NEC	10028395	各种肌肉骨骼及结缔组织疾病	Musculoskeletal and connective tissue disorders	N	N
diarrhoea	10012735	腹泻	10012735	腹泻	Diarrhoea	10012736	各种腹泻（不包括感染性的）	Diarrhoea (excl infective)	10017977	胃肠运动及排便状况	Gastrointestinal motility and defaecation conditions	10017947	胃肠系统疾病	Gastrointestinal disorders	N	N
headache	10019211	头痛	10019211	头痛	Headache	10019233	各种头痛（不另分类）	Headaches NEC	10019231	各类头痛	Headaches	10029205	各类神经系统疾病	Nervous system disorders	N	N
nausea	10028813	恶心	10028813	恶心	Nausea	10028817	恶心和呕吐症状	Nausea and vomiting symptoms	10018012	胃肠道系统症状和体征	Gastrointestinal signs and symptoms	10017947	胃肠系统疾病	Gastrointestinal disorders	N	N
dyspnoea	10013968	呼吸困难	10013968	呼吸困难	Dyspnoea	10006334	各种呼吸异常	Breathing abnormalities	10038716	呼吸系统疾病（不另分类）	Respiratory disorders NEC	10038738	呼吸系统、胸及纵隔疾病	Respiratory, thoracic and mediastinal disorders	N	N
nausea	10028813	恶心	10028813	恶心	Nausea	10028817	恶心和呕吐症状	Nausea and vomiting symptoms	10018012	胃肠道系统症状和体征	Gastrointestinal signs and symptoms	10017947	胃肠系统疾病	Gastrointestinal disorders	N	N
sleep disorder	10040984	睡眠障碍	10040984	睡眠障碍	Sleep disorder	10040993	睡眠疾病（不另分类）	Sleep disorders NEC	10040991	睡眠异常和混乱	Sleep disorders and disturbances	10037175	精神病类	Psychiatric disorders	N	N
paraesthesia	10033775	皮肤异常感觉	10033775	皮肤异常感觉	Paraesthesia	10033788	异常感觉和感觉反应异常	Paraesthesias and dysaesthesias	10029305	神经类疾病（不另分类）	Neurological disorders NEC	10029205	各类神经系统疾病	Nervous system disorders	N	N
dizziness	10013573	头晕	10013573	头晕	Dizziness	10029306	神经学症状和体征（不另分类）	Neurological signs and symptoms NEC	10029305	神经类疾病（不另分类）	Neurological disorders NEC	10029205	各类神经系统疾病	Nervous system disorders	N	N
nausea	10028813	恶心	10028813	恶心	Nausea	10028817	恶心和呕吐症状	Nausea and vomiting symptoms	10018012	胃肠道系统症状和体征	Gastrointestinal signs and symptoms	10017947	胃肠系统疾病	Gastrointestinal disorders	N	N
insomnia	10022437	失眠	10022437	失眠	Insomnia	10013510	入睡和睡眠障碍	Disturbances in initiating and maintaining sleep	10040991	睡眠异常和混乱	Sleep disorders and disturbances	10037175	精神病类	Psychiatric disorders	N	N
dizziness	10013573	头晕	10013573	头晕	Dizziness	10029306	神经学症状和体征（不另分类）	Neurological signs and symptoms NEC	10029305	神经类疾病（不另分类）	Neurological disorders NEC	10029205	各类神经系统疾病	Nervous system disorders	N	N
palpitations	10033557	心悸	10033557	心悸	Palpitations	10007609	各种心脏体征和症状（不另分类）	Cardiac signs and symptoms NEC	10082206	心脏相关疾病、症状和体征（不另分类）	Cardiac disorders, signs and symptoms NEC	10007541	心脏器官疾病	Cardiac disorders	N	N
off label use	10053762	超说明书使用	10053762	超说明书使用	Off label use	10076291	各种超说明书使用	Off label uses	10079156	超说明书使用及故意导致的产品误用/使用类问题	Off label uses and intentional product misuses/use issues	10022117	各类损伤、中毒及操作并发症	Injury, poisoning and procedural complications	N	N
painful respiration	10033517	痛性呼吸	10033517	痛性呼吸	Painful respiration	10027698	呼吸症状和体征（不另分类）	Respiratory signs and symptoms NEC	10079101	呼吸道症状和体征	Respiratory tract signs and symptoms	10038738	呼吸系统、胸及纵隔疾病	Respiratory, thoracic and mediastinal disorders	N	N
nausea	10028813	恶心	10028813	恶心	Nausea	10028817	恶心和呕吐症状	Nausea and vomiting symptoms	10018012	胃肠道系统症状和体征	Gastrointestinal signs and symptoms	10017947	胃肠系统疾病	Gastrointestinal disorders	N	N
blood pressure increased	10005750	血压升高	10005750	血压升高	Blood pressure increased	10047110	各种血管检查（不另分类）（包括血压）	Vascular tests NEC (incl blood pressure)	10007512	心血管检查（不包括酶检测）	Cardiac and vascular investigations (excl enzyme tests)	10022891	各类检查	Investigations	N	N
oedema peripheral	10030124	外周水肿	10030124	外周水肿	Oedema peripheral	10030113	各种水肿（不另分类）	Oedema NEC	10018073	全身系统疾病（不另分类）	General system disorders NEC	10018065	全身性疾病及给药部位各种反应	General disorders and administration site conditions	N	N
rash	10037844	皮疹	10037844	皮疹	Rash	10052566	出疹、发疹和皮疹（不另分类）	Rashes, eruptions and exanthems NEC	10014982	表皮及真皮状况	Epidermal and dermal conditions	10040785	皮肤及皮下组织类疾病	Skin and subcutaneous tissue disorders	N	N
adverse event	10060933	不良事件	10060933	不良事件	Adverse event	10043409	各种治疗和非治疗反应	Therapeutic and nontherapeutic responses	10062915	治疗性及非治疗性反应类（不包括毒性）	Therapeutic and nontherapeutic effects (excl toxicity)	10018065	全身性疾病及给药部位各种反应	General disorders and administration site conditions	N	N
off label use	10053762	超说明书使用	10053762	超说明书使用	Off label use	10076291	各种超说明书使用	Off label uses	10079156	超说明书使用及故意导致的产品误用/使用类问题	Off label uses and intentional product misuses/use issues	10022117	各类损伤、中毒及操作并发症	Injury, poisoning and procedural complications	N	N
nausea	10028813	恶心	10028813	恶心	Nausea	10028817	恶心和呕吐症状	Nausea and vomiting symptoms	10018012	胃肠道系统症状和体征	Gastrointestinal signs and symptoms	10017947	胃肠系统疾病	Gastrointestinal disorders	N	N
abnormal dreams	10000125	异常做梦	10000125	异常做梦	Abnormal dreams	10033920	各种异睡症	Parasomnias	10040991	睡眠异常和混乱	Sleep disorders and disturbances	10037175	精神病类	Psychiatric disorders	N	N
swelling face	10042682	面部肿胀	10042682	面部肿胀	Swelling face	10018072	一般症状和体征（不另分类）	General signs and symptoms NEC	10018073	全身系统疾病（不另分类）	General system disorders NEC	10018065	全身性疾病及给药部位各种反应	General disorders and administration site conditions	N	N
hallucination	10019063	幻觉	10019063	幻觉	Hallucination	10082212	各种幻觉（睡眠相关性除外）	Hallucinations (excl sleep-related)	10013511	思维及感知紊乱	Disturbances in thinking and perception	10037175	精神病类	Psychiatric disorders	Y	N
somnolence	10041349	嗜睡	10041349	嗜睡	Somnolence	10013509	意识障碍（不另分类）	Disturbances in consciousness NEC	10029305	神经类疾病（不另分类）	Neurological disorders NEC	10029205	各类神经系统疾病	Nervous system disorders	N	N
alopecia	10001760	脱发	10001760	脱发	Alopecia	10001769	各种脱发	Alopecias	10040798	皮肤附属物各种状况	Skin appendage conditions	10040785	皮肤及皮下组织类疾病	Skin and subcutaneous tissue disorders	N	N
drug interaction	10013710	药物相互作用	10013710	药物相互作用	Drug interaction	10022528	各种相互作用	Interactions	10062915	治疗性及非治疗性反应类（不包括毒性）	Therapeutic and nontherapeutic effects (excl toxicity)	10018065	全身性疾病及给药部位各种反应	General disorders and administration site conditions	N	N
no adverse event	10067482	无不良事件	10067482	无不良事件	No adverse event	10001424	没有不良反应	Adverse effect absent	10018073	全身系统疾病（不另分类）	General system disorders NEC	10018065	全身性疾病及给药部位各种反应	General disorders and administration site conditions	N	N
gastrointestinal disorder	10017944	胃肠疾病	10017944	胃肠疾病	Gastrointestinal disorder	10017948	各种胃肠疾病（不另分类）	Gastrointestinal disorders NEC	10017943	胃肠类疾病（不另分类）	Gastrointestinal conditions NEC	10017947	胃肠系统疾病	Gastrointestinal disorders	N	N
headache	10019211	头痛	10019211	头痛	Headache	10019233	各种头痛（不另分类）	Headaches NEC	10019231	各类头痛	Headaches	10029205	各类神经系统疾病	Nervous system disorders	N	N
nausea	10028813	恶心	10028813	恶心	Nausea	10028817	恶心和呕吐症状	Nausea and vomiting symptoms	10018012	胃肠道系统症状和体征	Gastrointestinal signs and symptoms	10017947	胃肠系统疾病	Gastrointestinal disorders	N	N
vomiting	10047700	呕吐	10047700	呕吐	Vomiting	10028817	恶心和呕吐症状	Nausea and vomiting symptoms	10018012	胃肠道系统症状和体征	Gastrointestinal signs and symptoms	10017947	胃肠系统疾病	Gastrointestinal disorders	N	N
dizziness	10013573	头晕	10013573	头晕	Dizziness	10029306	神经学症状和体征（不另分类）	Neurological signs and symptoms NEC	10029305	神经类疾病（不另分类）	Neurological disorders NEC	10029205	各类神经系统疾病	Nervous system disorders	N	N
asthenia	10003549	虚弱	10003549	虚弱	Asthenia	10003550	虚弱状态	Asthenic conditions	10018073	全身系统疾病（不另分类）	General system disorders NEC	10018065	全身性疾病及给药部位各种反应	General disorders and administration site conditions	N	N
tremor	10044565	震颤	10044565	震颤	Tremor	10044566	各种颤抖（不包括先天性）	Tremor (excl congenital)	10028037	运动障碍类（包括帕金森病）	Movement disorders (incl parkinsonism)	10029205	各类神经系统疾病	Nervous system disorders	N	N
therapeutic response unexpected	10043417	意外的治疗反应	10043417	意外的治疗反应	Therapeutic response unexpected	10043409	各种治疗和非治疗反应	Therapeutic and nontherapeutic responses	10062915	治疗性及非治疗性反应类（不包括毒性）	Therapeutic and nontherapeutic effects (excl toxicity)	10018065	全身性疾病及给药部位各种反应	General disorders and administration site conditions	N	N
nausea	10028813	恶心	10028813	恶心	Nausea	10028817	恶心和呕吐症状	Nausea and vomiting symptoms	10018012	胃肠道系统症状和体征	Gastrointestinal signs and symptoms	10017947	胃肠系统疾病	Gastrointestinal disorders	N	N
restlessness	10038743	躁动	10038743	躁动	Restlessness	10021672	身体活动水平升高	Increased physical activity levels	10008401	体力活动变化	Changes in physical activity	10037175	精神病类	Psychiatric disorders	N	N
headache	10019211	头痛	10019211	头痛	Headache	10019233	各种头痛（不另分类）	Headaches NEC	10019231	各类头痛	Headaches	10029205	各类神经系统疾病	Nervous system disorders	N	N
insomnia	10022437	失眠	10022437	失眠	Insomnia	10013510	入睡和睡眠障碍	Disturbances in initiating and maintaining sleep	10040991	睡眠异常和混乱	Sleep disorders and disturbances	10037175	精神病类	Psychiatric disorders	N	N
dizziness	10013573	头晕	10013573	头晕	Dizziness	10029306	神经学症状和体征（不另分类）	Neurological signs and symptoms NEC	10029305	神经类疾病（不另分类）	Neurological disorders NEC	10029205	各类神经系统疾病	Nervous system disorders	N	N
back pain	10003988	背痛	10003988	背痛	Back pain	10068757	肌肉骨骼和结缔组织的各种疼痛与不适	Musculoskeletal and connective tissue pain and discomfort	10028393	肌肉骨骼和结缔组织疾病（不另分类）	Musculoskeletal and connective tissue disorders NEC	10028395	各种肌肉骨骼及结缔组织疾病	Musculoskeletal and connective tissue disorders	N	N
pain in extremity	10033425	肢体疼痛	10033425	肢体疼痛	Pain in extremity	10068757	肌肉骨骼和结缔组织的各种疼痛与不适	Musculoskeletal and connective tissue pain and discomfort	10028393	肌肉骨骼和结缔组织疾病（不另分类）	Musculoskeletal and connective tissue disorders NEC	10028395	各种肌肉骨骼及结缔组织疾病	Musculoskeletal and connective tissue disorders	N	N
back pain	10003988	背痛	10003988	背痛	Back pain	10068757	肌肉骨骼和结缔组织的各种疼痛与不适	Musculoskeletal and connective tissue pain and discomfort	10028393	肌肉骨骼和结缔组织疾病（不另分类）	Musculoskeletal and connective tissue disorders NEC	10028395	各种肌肉骨骼及结缔组织疾病	Musculoskeletal and connective tissue disorders	N	N
swollen tongue	10042727	肿舌	10042727	肿舌	Swollen tongue	10043985	舌部症状和体征	Tongue signs and symptoms	10043946	舌疾病	Tongue conditions	10017947	胃肠系统疾病	Gastrointestinal disorders	N	N
tremor	10044565	震颤	10044565	震颤	Tremor	10044566	各种颤抖（不包括先天性）	Tremor (excl congenital)	10028037	运动障碍类（包括帕金森病）	Movement disorders (incl parkinsonism)	10029205	各类神经系统疾病	Nervous system disorders	N	N
depression	10012378	抑郁	10012378	抑郁	Depression	10012401	各种抑郁病	Depressive disorders	10012375	抑郁性心境障碍和混乱	Depressed mood disorders and disturbances	10037175	精神病类	Psychiatric disorders	N	N
nightmare	10029412	梦魇	10029412	梦魇	Nightmare	10033920	各种异睡症	Parasomnias	10040991	睡眠异常和混乱	Sleep disorders and disturbances	10037175	精神病类	Psychiatric disorders	N	N
social phobia	10041250	社交恐怖症	10041242	社交焦虑症	Social anxiety disorder	10068299	恐惧症状和恐怖症（包括社会恐怖症）	Fear symptoms and phobic disorders (incl social phobia)	10002861	焦虑症及症状	Anxiety disorders and symptoms	10037175	精神病类	Psychiatric disorders	N	N
hallucination	10019063	幻觉	10019063	幻觉	Hallucination	10082212	各种幻觉（睡眠相关性除外）	Hallucinations (excl sleep-related)	10013511	思维及感知紊乱	Disturbances in thinking and perception	10037175	精神病类	Psychiatric disorders	Y	N
toothache	10044055	牙疼	10044055	牙疼	Toothache	10044049	牙齿疼痛和感觉障碍	Dental pain and sensation disorders	10044018	牙齿和牙龈类疾病	Dental and gingival conditions	10017947	胃肠系统疾病	Gastrointestinal disorders	N	N
dyspnoea	10013968	呼吸困难	10013968	呼吸困难	Dyspnoea	10006334	各种呼吸异常	Breathing abnormalities	10038716	呼吸系统疾病（不另分类）	Respiratory disorders NEC	10038738	呼吸系统、胸及纵隔疾病	Respiratory, thoracic and mediastinal disorders	N	N
anxiety	10002855	焦虑	10002855	焦虑	Anxiety	10002869	焦虑症状	Anxiety symptoms	10002861	焦虑症及症状	Anxiety disorders and symptoms	10037175	精神病类	Psychiatric disorders	N	N
drug interaction	10013710	药物相互作用	10013710	药物相互作用	Drug interaction	10022528	各种相互作用	Interactions	10062915	治疗性及非治疗性反应类（不包括毒性）	Therapeutic and nontherapeutic effects (excl toxicity)	10018065	全身性疾病及给药部位各种反应	General disorders and administration site conditions	N	N
dizziness	10013573	头晕	10013573	头晕	Dizziness	10029306	神经学症状和体征（不另分类）	Neurological signs and symptoms NEC	10029305	神经类疾病（不另分类）	Neurological disorders NEC	10029205	各类神经系统疾病	Nervous system disorders	N	N
chest pain	10008479	胸痛	10008479	胸痛	Chest pain	10033372	疼痛和不适（不另分类）	Pain and discomfort NEC	10018073	全身系统疾病（不另分类）	General system disorders NEC	10018065	全身性疾病及给药部位各种反应	General disorders and administration site conditions	N	N
cold sweat	10009866	冷汗	10009866	冷汗	Cold sweat	10002982	顶浆分泌腺和小汗腺疾病	Apocrine and eccrine gland disorders	10040798	皮肤附属物各种状况	Skin appendage conditions	10040785	皮肤及皮下组织类疾病	Skin and subcutaneous tissue disorders	N	N
gynaecomastia	10018800	男性乳腺发育	10018800	男性乳腺发育	Gynaecomastia	10040675	各种乳腺疾病（不另分类）	Breast disorders NEC	10006232	乳腺类疾病	Breast disorders	10038604	生殖系统及乳腺疾病	Reproductive system and breast disorders	N	N
frequent bowel movements	10017367	排便频率增加	10017367	排便频率增加	Frequent bowel movements	10018006	各种胃肠道痉挛和蠕动过强性疾病	Gastrointestinal spastic and hypermotility disorders	10017977	胃肠运动及排便状况	Gastrointestinal motility and defaecation conditions	10017947	胃肠系统疾病	Gastrointestinal disorders	N	N
dizziness exertional	10013576	劳力性头晕	10013576	劳力性头晕	Dizziness exertional	10029306	神经学症状和体征（不另分类）	Neurological signs and symptoms NEC	10029305	神经类疾病（不另分类）	Neurological disorders NEC	10029205	各类神经系统疾病	Nervous system disorders	N	N
malaise	10025482	难受	10025482	难受	Malaise	10003550	虚弱状态	Asthenic conditions	10018073	全身系统疾病（不另分类）	General system disorders NEC	10018065	全身性疾病及给药部位各种反应	General disorders and administration site conditions	N	N
headache	10019211	头痛	10019211	头痛	Headache	10019233	各种头痛（不另分类）	Headaches NEC	10019231	各类头痛	Headaches	10029205	各类神经系统疾病	Nervous system disorders	N	N
accidental overdose	10000381	意外用药过量	10000381	意外用药过量	Accidental overdose	10079147	各种产品给用错误和问题	Product administration errors and issues	10079145	用药错误及其他产品使用错误和问题	Medication errors and other product use errors and issues	10022117	各类损伤、中毒及操作并发症	Injury, poisoning and procedural complications	N	N
diarrhoea	10012735	腹泻	10012735	腹泻	Diarrhoea	10012736	各种腹泻（不包括感染性的）	Diarrhoea (excl infective)	10017977	胃肠运动及排便状况	Gastrointestinal motility and defaecation conditions	10017947	胃肠系统疾病	Gastrointestinal disorders	N	N
dizziness	10013573	头晕	10013573	头晕	Dizziness	10029306	神经学症状和体征（不另分类）	Neurological signs and symptoms NEC	10029305	神经类疾病（不另分类）	Neurological disorders NEC	10029205	各类神经系统疾病	Nervous system disorders	N	N
anxiety	10002855	焦虑	10002855	焦虑	Anxiety	10002869	焦虑症状	Anxiety symptoms	10002861	焦虑症及症状	Anxiety disorders and symptoms	10037175	精神病类	Psychiatric disorders	N	N
cough	10011224	咳嗽	10011224	咳嗽	Cough	10011233	咳嗽和相关症状	Coughing and associated symptoms	10038716	呼吸系统疾病（不另分类）	Respiratory disorders NEC	10038738	呼吸系统、胸及纵隔疾病	Respiratory, thoracic and mediastinal disorders	N	N
suicidal ideation	10042458	自杀想法	10042458	自杀想法	Suicidal ideation	10042459	自杀和自我伤害行为	Suicidal and self-injurious behaviour	10042460	各种自杀及自我伤害行为（不另分类）	Suicidal and self-injurious behaviours NEC	10037175	精神病类	Psychiatric disorders	Y	N
suicidal behaviour	10065604	自杀行为	10065604	自杀行为	Suicidal behaviour	10042459	自杀和自我伤害行为	Suicidal and self-injurious behaviour	10042460	各种自杀及自我伤害行为（不另分类）	Suicidal and self-injurious behaviours NEC	10037175	精神病类	Psychiatric disorders	Y	N
weight decreased	10047895	体重降低	10047895	体重降低	Weight decreased	10071941	体检步骤和器官系统状态	Physical examination procedures and organ system status	10071940	体检和器官系统状态主题	Physical examination and organ system status topics	10022891	各类检查	Investigations	N	N
atrioventricular block	10003671	房室阻滞	10003671	房室阻滞	Atrioventricular block	10000032	心脏传导系统异常	Cardiac conduction disorders	10007521	心律失常类疾病	Cardiac arrhythmias	10007541	心脏器官疾病	Cardiac disorders	N	N
nasopharyngitis	10028810	鼻咽炎	10028810	鼻咽炎	Nasopharyngitis	10046309	各种上呼吸道感染	Upper respiratory tract infections	10021879	感染-未指明病原	Infections - pathogen unspecified	10021881	感染及侵染类疾病	Infections and infestations	N	N
asthenia	10003549	虚弱	10003549	虚弱	Asthenia	10003550	虚弱状态	Asthenic conditions	10018073	全身系统疾病（不另分类）	General system disorders NEC	10018065	全身性疾病及给药部位各种反应	General disorders and administration site conditions	N	N
decreased appetite	10061428	食欲减退	10061428	食欲减退	Decreased appetite	10003022	各种食欲障碍	Appetite disorders	10003018	食欲及一般性营养障碍	Appetite and general nutritional disorders	10027433	代谢及营养类疾病	Metabolism and nutrition disorders	N	N
oedema peripheral	10030124	外周水肿	10030124	外周水肿	Oedema peripheral	10030113	各种水肿（不另分类）	Oedema NEC	10018073	全身系统疾病（不另分类）	General system disorders NEC	10018065	全身性疾病及给药部位各种反应	General disorders and administration site conditions	N	N
cardiac failure	10007554	心力衰竭	10007554	心力衰竭	Cardiac failure	10019281	各种心衰（不另分类）	Heart failures NEC	10019280	各类心脏衰竭	Heart failures	10007541	心脏器官疾病	Cardiac disorders	Y	N
death	10011906	死亡	10011906	死亡	Death	10011907	死亡和猝死	Death and sudden death	10053172	致命后果	Fatal outcomes	10018065	全身性疾病及给药部位各种反应	General disorders and administration site conditions	Y	N
dyspnoea	10013968	呼吸困难	10013968	呼吸困难	Dyspnoea	10006334	各种呼吸异常	Breathing abnormalities	10038716	呼吸系统疾病（不另分类）	Respiratory disorders NEC	10038738	呼吸系统、胸及纵隔疾病	Respiratory, thoracic and mediastinal disorders	N	N
tremor	10044565	震颤	10044565	震颤	Tremor	10044566	各种颤抖（不包括先天性）	Tremor (excl congenital)	10028037	运动障碍类（包括帕金森病）	Movement disorders (incl parkinsonism)	10029205	各类神经系统疾病	Nervous system disorders	N	N
circulatory collapse	10009192	循环性虚脱	10009192	循环性虚脱	Circulatory collapse	10009193	循环障碍和休克	Circulatory collapse and shock	10011954	血压降低和性质不明的血压异常及休克	Decreased and nonspecific blood pressure disorders and shock	10047065	血管与淋巴管类疾病	Vascular disorders	Y	N
wrong technique in drug usage process	10064353	药物使用过程中的技术性错误	10076573	产品使用过程中的技术性错误	Wrong technique in product usage process	10079146	不另分类的各种用药错误、产品使用错误和问题	Medication errors, product use errors and issues NEC	10079145	用药错误及其他产品使用错误和问题	Medication errors and other product use errors and issues	10022117	各类损伤、中毒及操作并发症	Injury, poisoning and procedural complications	N	N
melaena	10027141	黑便	10027141	黑便	Melaena	10017958	部位不明的胃肠出血	Non-site specific gastrointestinal haemorrhages	10017959	胃肠系统出血（不另分类）	Gastrointestinal haemorrhages NEC	10017947	胃肠系统疾病	Gastrointestinal disorders	Y	N
nausea	10028813	恶心	10028813	恶心	Nausea	10028817	恶心和呕吐症状	Nausea and vomiting symptoms	10018012	胃肠道系统症状和体征	Gastrointestinal signs and symptoms	10017947	胃肠系统疾病	Gastrointestinal disorders	N	N
gastric haemorrhage	10017788	胃出血	10017788	胃出血	Gastric haemorrhage	10017751	胃和食管出血	Gastric and oesophageal haemorrhages	10017959	胃肠系统出血（不另分类）	Gastrointestinal haemorrhages NEC	10017947	胃肠系统疾病	Gastrointestinal disorders	Y	N
abdominal pain	10000081	腹痛	10000081	腹痛	Abdominal pain	10017926	胃肠道和腹部疼痛（不包括口腔和咽喉）	Gastrointestinal and abdominal pains (excl oral and throat)	10018012	胃肠道系统症状和体征	Gastrointestinal signs and symptoms	10017947	胃肠系统疾病	Gastrointestinal disorders	N	N
duodenal ulcer	10013836	十二指肠溃疡	10013836	十二指肠溃疡	Duodenal ulcer	10013862	十二指肠溃疡和穿孔	Duodenal ulcers and perforation	10018027	胃肠溃疡及穿孔	Gastrointestinal ulceration and perforation	10017947	胃肠系统疾病	Gastrointestinal disorders	Y	N
gastritis	10017853	胃炎	10017853	胃炎	Gastritis	10017854	各种胃炎（不包括感染性的）	Gastritis (excl infective)	10017969	胃肠系统炎症	Gastrointestinal inflammatory conditions	10017947	胃肠系统疾病	Gastrointestinal disorders	N	N
haemorrhagic stroke	10019016	出血性卒中	10019016	出血性卒中	Haemorrhagic stroke	10007948	中枢神经系统出血和脑血管意外	Central nervous system haemorrhages and cerebrovascular accidents	10007963	中枢神经系统血管疾病	Central nervous system vascular disorders	10029205	各类神经系统疾病	Nervous system disorders	Y	N
weight decreased	10047895	体重降低	10047895	体重降低	Weight decreased	10071941	体检步骤和器官系统状态	Physical examination procedures and organ system status	10071940	体检和器官系统状态主题	Physical examination and organ system status topics	10022891	各类检查	Investigations	N	N
chronic obstructive pulmonary disease	10009033	慢性阻塞性肺疾病	10009033	慢性阻塞性肺疾病	Chronic obstructive pulmonary disease	10006484	支气管痉挛和阻塞	Bronchospasm and obstruction	10006436	支气管系统疾病（不包括肿瘤）	Bronchial disorders (excl neoplasms)	10038738	呼吸系统、胸及纵隔疾病	Respiratory, thoracic and mediastinal disorders	N	N
deep vein thrombosis	10051055	深静脉血栓形成	10051055	深静脉血栓形成	Deep vein thrombosis	10034572	周围栓塞和血栓形成	Peripheral embolism and thrombosis	10014523	栓塞及血栓	Embolism and thrombosis	10047065	血管与淋巴管类疾病	Vascular disorders	Y	N
general physical health deterioration	10049438	全身状况恶化	10049438	全身状况恶化	General physical health deterioration	10018072	一般症状和体征（不另分类）	General signs and symptoms NEC	10018073	全身系统疾病（不另分类）	General system disorders NEC	10018065	全身性疾病及给药部位各种反应	General disorders and administration site conditions	N	N
weight decreased	10047895	体重降低	10047895	体重降低	Weight decreased	10071941	体检步骤和器官系统状态	Physical examination procedures and organ system status	10071940	体检和器官系统状态主题	Physical examination and organ system status topics	10022891	各类检查	Investigations	N	N
pyrexia	10037660	发热	10037660	发热	Pyrexia	10016286	发热疾病	Febrile disorders	10005908	体温状况类	Body temperature conditions	10018065	全身性疾病及给药部位各种反应	General disorders and administration site conditions	N	N
anaemia	10002034	贫血	10002034	贫血	Anaemia	10002067	各种贫血（不另分类）	Anaemias NEC	10002086	非溶血性贫血及骨髓抑制	Anaemias nonhaemolytic and marrow depression	10005329	血液及淋巴系统疾病	Blood and lymphatic system disorders	N	N
goodpasture's syndrome	10018620	古德帕斯彻氏综合征	10018620	古德帕斯彻氏综合征	Goodpasture's syndrome	10018365	肾小球肾炎和肾病综合征	Glomerulonephritis and nephrotic syndrome	10029149	肾脏类病	Nephropathies	10038359	肾脏及泌尿系统疾病	Renal and urinary disorders	Y	N
completed suicide	10010144	自杀既遂	10010144	自杀既遂	Completed suicide	10042459	自杀和自我伤害行为	Suicidal and self-injurious behaviour	10042460	各种自杀及自我伤害行为（不另分类）	Suicidal and self-injurious behaviours NEC	10037175	精神病类	Psychiatric disorders	Y	N
depression	10012378	抑郁	10012378	抑郁	Depression	10012401	各种抑郁病	Depressive disorders	10012375	抑郁性心境障碍和混乱	Depressed mood disorders and disturbances	10037175	精神病类	Psychiatric disorders	N	N
subileus	10050396	不完全性肠梗阻（机能性）	10050396	不完全性肠梗阻（机能性）	Subileus	10018009	各种胃肠道狭窄及阻塞（不另分类）	Gastrointestinal stenosis and obstruction NEC	10018008	胃肠道狭窄及梗阻类疾病	Gastrointestinal stenosis and obstruction	10017947	胃肠系统疾病	Gastrointestinal disorders	N	N
pneumonia	10035664	感染性肺炎	10035664	感染性肺炎	Pneumonia	10025101	下呼吸道和肺部感染	Lower respiratory tract and lung infections	10021879	感染-未指明病原	Infections - pathogen unspecified	10021881	感染及侵染类疾病	Infections and infestations	Y	N
nausea	10028813	恶心	10028813	恶心	Nausea	10028817	恶心和呕吐症状	Nausea and vomiting symptoms	10018012	胃肠道系统症状和体征	Gastrointestinal signs and symptoms	10017947	胃肠系统疾病	Gastrointestinal disorders	N	N
vomiting	10047700	呕吐	10047700	呕吐	Vomiting	10028817	恶心和呕吐症状	Nausea and vomiting symptoms	10018012	胃肠道系统症状和体征	Gastrointestinal signs and symptoms	10017947	胃肠系统疾病	Gastrointestinal disorders	N	N
oedema peripheral	10030124	外周水肿	10030124	外周水肿	Oedema peripheral	10030113	各种水肿（不另分类）	Oedema NEC	10018073	全身系统疾病（不另分类）	General system disorders NEC	10018065	全身性疾病及给药部位各种反应	General disorders and administration site conditions	N	N
back pain	10003988	背痛	10003988	背痛	Back pain	10068757	肌肉骨骼和结缔组织的各种疼痛与不适	Musculoskeletal and connective tissue pain and discomfort	10028393	肌肉骨骼和结缔组织疾病（不另分类）	Musculoskeletal and connective tissue disorders NEC	10028395	各种肌肉骨骼及结缔组织疾病	Musculoskeletal and connective tissue disorders	N	N
wrong technique in drug usage process	10064353	药物使用过程中的技术性错误	10076573	产品使用过程中的技术性错误	Wrong technique in product usage process	10079146	不另分类的各种用药错误、产品使用错误和问题	Medication errors, product use errors and issues NEC	10079145	用药错误及其他产品使用错误和问题	Medication errors and other product use errors and issues	10022117	各类损伤、中毒及操作并发症	Injury, poisoning and procedural complications	N	N
monoplegia	10027926	单瘫	10027926	单瘫	Monoplegia	10033800	瘫痪和轻瘫（不包括颅神经）	Paralysis and paresis (excl cranial nerve)	10028037	运动障碍类（包括帕金森病）	Movement disorders (incl parkinsonism)	10029205	各类神经系统疾病	Nervous system disorders	Y	N
abasia	10049460	步行不能	10017581	步态无力	Gait inability	10017578	行走障碍	Gait disturbances	10018073	全身系统疾病（不另分类）	General system disorders NEC	10018065	全身性疾病及给药部位各种反应	General disorders and administration site conditions	N	N
muscular weakness	10028372	肌无力	10028372	肌无力	Muscular weakness	10062913	各种肌无力	Muscle weakness conditions	10028302	肌肉类疾病	Muscle disorders	10028395	各种肌肉骨骼及结缔组织疾病	Musculoskeletal and connective tissue disorders	N	N
diarrhoea	10012735	腹泻	10012735	腹泻	Diarrhoea	10012736	各种腹泻（不包括感染性的）	Diarrhoea (excl infective)	10017977	胃肠运动及排便状况	Gastrointestinal motility and defaecation conditions	10017947	胃肠系统疾病	Gastrointestinal disorders	N	N
chronic obstructive pulmonary disease	10009033	慢性阻塞性肺疾病	10009033	慢性阻塞性肺疾病	Chronic obstructive pulmonary disease	10006484	支气管痉挛和阻塞	Bronchospasm and obstruction	10006436	支气管系统疾病（不包括肿瘤）	Bronchial disorders (excl neoplasms)	10038738	呼吸系统、胸及纵隔疾病	Respiratory, thoracic and mediastinal disorders	N	N
headache	10019211	头痛	10019211	头痛	Headache	10019233	各种头痛（不另分类）	Headaches NEC	10019231	各类头痛	Headaches	10029205	各类神经系统疾病	Nervous system disorders	N	N
poor quality sleep	10062519	睡眠质量差	10062519	睡眠质量差	Poor quality sleep	10013980	各种睡眠障碍	Dyssomnias	10040991	睡眠异常和混乱	Sleep disorders and disturbances	10037175	精神病类	Psychiatric disorders	N	N
fatigue	10016256	疲劳	10016256	疲劳	Fatigue	10003550	虚弱状态	Asthenic conditions	10018073	全身系统疾病（不另分类）	General system disorders NEC	10018065	全身性疾病及给药部位各种反应	General disorders and administration site conditions	N	N
asthenia	10003549	虚弱	10003549	虚弱	Asthenia	10003550	虚弱状态	Asthenic conditions	10018073	全身系统疾病（不另分类）	General system disorders NEC	10018065	全身性疾病及给药部位各种反应	General disorders and administration site conditions	N	N
condition aggravated	10010264	病情恶化	10010264	病情恶化	Condition aggravated	10018072	一般症状和体征（不另分类）	General signs and symptoms NEC	10018073	全身系统疾病（不另分类）	General system disorders NEC	10018065	全身性疾病及给药部位各种反应	General disorders and administration site conditions	N	N
hepatic enzyme increased	10060795	肝酶升高	10060795	肝酶升高	Hepatic enzyme increased	10087057	肝胆功能诊断性操作	Hepatobiliary function diagnostic procedures	10019809	肝胆系统检查	Hepatobiliary investigations	10022891	各类检查	Investigations	N	N
general physical health deterioration	10049438	全身状况恶化	10049438	全身状况恶化	General physical health deterioration	10018072	一般症状和体征（不另分类）	General signs and symptoms NEC	10018073	全身系统疾病（不另分类）	General system disorders NEC	10018065	全身性疾病及给药部位各种反应	General disorders and administration site conditions	N	N
pneumonia	10035664	感染性肺炎	10035664	感染性肺炎	Pneumonia	10025101	下呼吸道和肺部感染	Lower respiratory tract and lung infections	10021879	感染-未指明病原	Infections - pathogen unspecified	10021881	感染及侵染类疾病	Infections and infestations	Y	N
ventricular tachycardia	10047302	室性心动过速	10047302	室性心动过速	Ventricular tachycardia	10047283	室性心律失常和心搏停止	Ventricular arrhythmias and cardiac arrest	10007521	心律失常类疾病	Cardiac arrhythmias	10007541	心脏器官疾病	Cardiac disorders	Y	N
insomnia	10022437	失眠	10022437	失眠	Insomnia	10013510	入睡和睡眠障碍	Disturbances in initiating and maintaining sleep	10040991	睡眠异常和混乱	Sleep disorders and disturbances	10037175	精神病类	Psychiatric disorders	N	N
arthralgia	10003239	关节痛	10003239	关节痛	Arthralgia	10023226	关节相关症状和体征	Joint related signs and symptoms	10023213	关节类疾病	Joint disorders	10028395	各种肌肉骨骼及结缔组织疾病	Musculoskeletal and connective tissue disorders	N	N
nausea	10028813	恶心	10028813	恶心	Nausea	10028817	恶心和呕吐症状	Nausea and vomiting symptoms	10018012	胃肠道系统症状和体征	Gastrointestinal signs and symptoms	10017947	胃肠系统疾病	Gastrointestinal disorders	N	N
pain in extremity	10033425	肢体疼痛	10033425	肢体疼痛	Pain in extremity	10068757	肌肉骨骼和结缔组织的各种疼痛与不适	Musculoskeletal and connective tissue pain and discomfort	10028393	肌肉骨骼和结缔组织疾病（不另分类）	Musculoskeletal and connective tissue disorders NEC	10028395	各种肌肉骨骼及结缔组织疾病	Musculoskeletal and connective tissue disorders	N	N
back pain	10003988	背痛	10003988	背痛	Back pain	10068757	肌肉骨骼和结缔组织的各种疼痛与不适	Musculoskeletal and connective tissue pain and discomfort	10028393	肌肉骨骼和结缔组织疾病（不另分类）	Musculoskeletal and connective tissue disorders NEC	10028395	各种肌肉骨骼及结缔组织疾病	Musculoskeletal and connective tissue disorders	N	N
malaise	10025482	难受	10025482	难受	Malaise	10003550	虚弱状态	Asthenic conditions	10018073	全身系统疾病（不另分类）	General system disorders NEC	10018065	全身性疾病及给药部位各种反应	General disorders and administration site conditions	N	N
pain	10033371	疼痛	10033371	疼痛	Pain	10033372	疼痛和不适（不另分类）	Pain and discomfort NEC	10018073	全身系统疾病（不另分类）	General system disorders NEC	10018065	全身性疾病及给药部位各种反应	General disorders and administration site conditions	N	N
influenza like illness	10022004	流感样疾病	10022004	流感样疾病	Influenza like illness	10018072	一般症状和体征（不另分类）	General signs and symptoms NEC	10018073	全身系统疾病（不另分类）	General system disorders NEC	10018065	全身性疾病及给药部位各种反应	General disorders and administration site conditions	N	N
toxicity to various agents	10070863	各种制剂毒性	10070863	各种制剂毒性	Toxicity to various agents	10035777	中毒与毒性	Poisoning and toxicity	10071947	暴露、化学伤和中毒	Exposures, chemical injuries and poisoning	10022117	各类损伤、中毒及操作并发症	Injury, poisoning and procedural complications	N	N
headache	10019211	头痛	10019211	头痛	Headache	10019233	各种头痛（不另分类）	Headaches NEC	10019231	各类头痛	Headaches	10029205	各类神经系统疾病	Nervous system disorders	N	N
diarrhoea	10012735	腹泻	10012735	腹泻	Diarrhoea	10012736	各种腹泻（不包括感染性的）	Diarrhoea (excl infective)	10017977	胃肠运动及排便状况	Gastrointestinal motility and defaecation conditions	10017947	胃肠系统疾病	Gastrointestinal disorders	N	N
fatigue	10016256	疲劳	10016256	疲劳	Fatigue	10003550	虚弱状态	Asthenic conditions	10018073	全身系统疾病（不另分类）	General system disorders NEC	10018065	全身性疾病及给药部位各种反应	General disorders and administration site conditions	N	N
psychiatric symptom	10061472	精神病学症状	10061472	精神病学症状	Psychiatric symptom	10037180	各种精神病症状（不另分类）	Psychiatric symptoms NEC	10037173	精神及行为症状（不另分类）	Psychiatric and behavioural symptoms NEC	10037175	精神病类	Psychiatric disorders	N	N
overdose	10033295	用药过量	10033295	用药过量	Overdose	10076292	用药过量（不另分类）	Overdoses NEC	10079159	用药过量及用药剂量不足（不另分类）	Overdoses and underdoses NEC	10022117	各类损伤、中毒及操作并发症	Injury, poisoning and procedural complications	N	N
dyspnoea	10013968	呼吸困难	10013968	呼吸困难	Dyspnoea	10006334	各种呼吸异常	Breathing abnormalities	10038716	呼吸系统疾病（不另分类）	Respiratory disorders NEC	10038738	呼吸系统、胸及纵隔疾病	Respiratory, thoracic and mediastinal disorders	N	N
weight decreased	10047895	体重降低	10047895	体重降低	Weight decreased	10071941	体检步骤和器官系统状态	Physical examination procedures and organ system status	10071940	体检和器官系统状态主题	Physical examination and organ system status topics	10022891	各类检查	Investigations	N	N
asthenia	10003549	虚弱	10003549	虚弱	Asthenia	10003550	虚弱状态	Asthenic conditions	10018073	全身系统疾病（不另分类）	General system disorders NEC	10018065	全身性疾病及给药部位各种反应	General disorders and administration site conditions	N	N
tachycardia	10043071	心动过速	10043071	心动过速	Tachycardia	10037908	心率和节律异常（不另分类）	Rate and rhythm disorders NEC	10007521	心律失常类疾病	Cardiac arrhythmias	10007541	心脏器官疾病	Cardiac disorders	N	N
tremor	10044565	震颤	10044565	震颤	Tremor	10044566	各种颤抖（不包括先天性）	Tremor (excl congenital)	10028037	运动障碍类（包括帕金森病）	Movement disorders (incl parkinsonism)	10029205	各类神经系统疾病	Nervous system disorders	N	N
syncope	10042772	晕厥	10042772	晕厥	Syncope	10013509	意识障碍（不另分类）	Disturbances in consciousness NEC	10029305	神经类疾病（不另分类）	Neurological disorders NEC	10029205	各类神经系统疾病	Nervous system disorders	Y	N
dizziness	10013573	头晕	10013573	头晕	Dizziness	10029306	神经学症状和体征（不另分类）	Neurological signs and symptoms NEC	10029305	神经类疾病（不另分类）	Neurological disorders NEC	10029205	各类神经系统疾病	Nervous system disorders	N	N
drug ineffective	10013709	药物无效	10013709	药物无效	Drug ineffective	10043409	各种治疗和非治疗反应	Therapeutic and nontherapeutic responses	10062915	治疗性及非治疗性反应类（不包括毒性）	Therapeutic and nontherapeutic effects (excl toxicity)	10018065	全身性疾病及给药部位各种反应	General disorders and administration site conditions	N	N
abdominal hernia	10060954	腹疝	10060954	腹疝	Abdominal hernia	10075884	腹疝（不另分类）	Abdominal hernias NEC	10000073	腹部疝及其它腹壁疾病	Abdominal hernias and other abdominal wall conditions	10017947	胃肠系统疾病	Gastrointestinal disorders	N	N
chronic obstructive pulmonary disease	10009033	慢性阻塞性肺疾病	10009033	慢性阻塞性肺疾病	Chronic obstructive pulmonary disease	10006484	支气管痉挛和阻塞	Bronchospasm and obstruction	10006436	支气管系统疾病（不包括肿瘤）	Bronchial disorders (excl neoplasms)	10038738	呼吸系统、胸及纵隔疾病	Respiratory, thoracic and mediastinal disorders	N	N
pneumonia	10035664	感染性肺炎	10035664	感染性肺炎	Pneumonia	10025101	下呼吸道和肺部感染	Lower respiratory tract and lung infections	10021879	感染-未指明病原	Infections - pathogen unspecified	10021881	感染及侵染类疾病	Infections and infestations	Y	N
acute psychosis	10001022	急性精神病	10001022	急性精神病	Acute psychosis	10037252	精神类疾病（不另分类）	Psychotic disorder NEC	10039628	精神分裂症和其他精神疾病	Schizophrenia and other psychotic disorders	10037175	精神病类	Psychiatric disorders	Y	N
bronchitis	10006451	支气管炎	10006451	支气管炎	Bronchitis	10025101	下呼吸道和肺部感染	Lower respiratory tract and lung infections	10021879	感染-未指明病原	Infections - pathogen unspecified	10021881	感染及侵染类疾病	Infections and infestations	N	N
renal tubular necrosis	10038540	肾小管坏死	10038540	肾小管坏死	Renal tubular necrosis	10038543	肾血管和缺血状况	Renal vascular and ischaemic conditions	10038430	肾脏各种异常（不包括肾病）	Renal disorders (excl nephropathies)	10038359	肾脏及泌尿系统疾病	Renal and urinary disorders	Y	N
bronchial hyperreactivity	10066091	气道高反应性	10066091	气道高反应性	Bronchial hyperreactivity	10006484	支气管痉挛和阻塞	Bronchospasm and obstruction	10006436	支气管系统疾病（不包括肿瘤）	Bronchial disorders (excl neoplasms)	10038738	呼吸系统、胸及纵隔疾病	Respiratory, thoracic and mediastinal disorders	N	N
cough	10011224	咳嗽	10011224	咳嗽	Cough	10011233	咳嗽和相关症状	Coughing and associated symptoms	10038716	呼吸系统疾病（不另分类）	Respiratory disorders NEC	10038738	呼吸系统、胸及纵隔疾病	Respiratory, thoracic and mediastinal disorders	N	N
restlessness	10038743	躁动	10038743	躁动	Restlessness	10021672	身体活动水平升高	Increased physical activity levels	10008401	体力活动变化	Changes in physical activity	10037175	精神病类	Psychiatric disorders	N	N
tremor	10044565	震颤	10044565	震颤	Tremor	10044566	各种颤抖（不包括先天性）	Tremor (excl congenital)	10028037	运动障碍类（包括帕金森病）	Movement disorders (incl parkinsonism)	10029205	各类神经系统疾病	Nervous system disorders	N	N
cheilitis	10008417	唇炎	10008417	唇炎	Cheilitis	10031015	口部软组织疾病（不另分类）	Oral soft tissue disorders NEC	10031013	口腔软组织类疾病	Oral soft tissue conditions	10017947	胃肠系统疾病	Gastrointestinal disorders	N	N
gastrointestinal disorder	10017944	胃肠疾病	10017944	胃肠疾病	Gastrointestinal disorder	10017948	各种胃肠疾病（不另分类）	Gastrointestinal disorders NEC	10017943	胃肠类疾病（不另分类）	Gastrointestinal conditions NEC	10017947	胃肠系统疾病	Gastrointestinal disorders	N	N
arthralgia	10003239	关节痛	10003239	关节痛	Arthralgia	10023226	关节相关症状和体征	Joint related signs and symptoms	10023213	关节类疾病	Joint disorders	10028395	各种肌肉骨骼及结缔组织疾病	Musculoskeletal and connective tissue disorders	N	N
abdominal pain	10000081	腹痛	10000081	腹痛	Abdominal pain	10017926	胃肠道和腹部疼痛（不包括口腔和咽喉）	Gastrointestinal and abdominal pains (excl oral and throat)	10018012	胃肠道系统症状和体征	Gastrointestinal signs and symptoms	10017947	胃肠系统疾病	Gastrointestinal disorders	N	N
diarrhoea	10012735	腹泻	10012735	腹泻	Diarrhoea	10012736	各种腹泻（不包括感染性的）	Diarrhoea (excl infective)	10017977	胃肠运动及排便状况	Gastrointestinal motility and defaecation conditions	10017947	胃肠系统疾病	Gastrointestinal disorders	N	N
flatulence	10016766	肠胃气胀	10016766	肠胃气胀	Flatulence	10016770	肠胃胀气、气胀和膨胀	Flatulence, bloating and distension	10018012	胃肠道系统症状和体征	Gastrointestinal signs and symptoms	10017947	胃肠系统疾病	Gastrointestinal disorders	N	N
anaphylactic reaction	10002198	速发严重过敏反应	10002198	速发严重过敏反应	Anaphylactic reaction	10077535	速发严重过敏反应与类过敏反应	Anaphylactic and anaphylactoid responses	10001708	过敏类反应	Allergic conditions	10021428	免疫系统疾病	Immune system disorders	Y	Y
spirometry abnormal	10041630	肺活量测定法异常	10041630	肺活量测定法异常	Spirometry abnormal	10037385	各项呼吸和肺功能诊断检查	Respiratory and pulmonary function diagnostic procedures	10038668	呼吸系统及肺部检查类（不包括血气）	Respiratory and pulmonary investigations (excl blood gases)	10022891	各类检查	Investigations	N	N
condition aggravated	10010264	病情恶化	10010264	病情恶化	Condition aggravated	10018072	一般症状和体征（不另分类）	General signs and symptoms NEC	10018073	全身系统疾病（不另分类）	General system disorders NEC	10018065	全身性疾病及给药部位各种反应	General disorders and administration site conditions	N	N
hepatic cirrhosis	10019641	肝硬化	10019641	肝硬化	Hepatic cirrhosis	10019669	肝纤维化和硬化	Hepatic fibrosis and cirrhosis	10019654	肝脏及肝胆类疾病	Hepatic and hepatobiliary disorders	10019805	肝胆系统疾病	Hepatobiliary disorders	Y	N
anxiety	10002855	焦虑	10002855	焦虑	Anxiety	10002869	焦虑症状	Anxiety symptoms	10002861	焦虑症及症状	Anxiety disorders and symptoms	10037175	精神病类	Psychiatric disorders	N	N
nervousness	10029216	神经紧张不安	10029216	神经紧张不安	Nervousness	10002869	焦虑症状	Anxiety symptoms	10002861	焦虑症及症状	Anxiety disorders and symptoms	10037175	精神病类	Psychiatric disorders	N	N
palpitations	10033557	心悸	10033557	心悸	Palpitations	10007609	各种心脏体征和症状（不另分类）	Cardiac signs and symptoms NEC	10082206	心脏相关疾病、症状和体征（不另分类）	Cardiac disorders, signs and symptoms NEC	10007541	心脏器官疾病	Cardiac disorders	N	N
dyspnoea	10013968	呼吸困难	10013968	呼吸困难	Dyspnoea	10006334	各种呼吸异常	Breathing abnormalities	10038716	呼吸系统疾病（不另分类）	Respiratory disorders NEC	10038738	呼吸系统、胸及纵隔疾病	Respiratory, thoracic and mediastinal disorders	N	N
panic attack	10033664	惊恐发作	10033664	惊恐发作	Panic attack	10068300	惊恐发作和惊恐障碍	Panic attacks and disorders	10002861	焦虑症及症状	Anxiety disorders and symptoms	10037175	精神病类	Psychiatric disorders	N	N
hyperhidrosis	10020642	多汗	10020642	多汗	Hyperhidrosis	10002982	顶浆分泌腺和小汗腺疾病	Apocrine and eccrine gland disorders	10040798	皮肤附属物各种状况	Skin appendage conditions	10040785	皮肤及皮下组织类疾病	Skin and subcutaneous tissue disorders	N	N
tremor	10044565	震颤	10044565	震颤	Tremor	10044566	各种颤抖（不包括先天性）	Tremor (excl congenital)	10028037	运动障碍类（包括帕金森病）	Movement disorders (incl parkinsonism)	10029205	各类神经系统疾病	Nervous system disorders	N	N
constipation	10010774	便秘	10010774	便秘	Constipation	10017933	各种胃肠道弛缓和动力不足性疾病（不另分类）	Gastrointestinal atonic and hypomotility disorders NEC	10017977	胃肠运动及排便状况	Gastrointestinal motility and defaecation conditions	10017947	胃肠系统疾病	Gastrointestinal disorders	N	N
nausea	10028813	恶心	10028813	恶心	Nausea	10028817	恶心和呕吐症状	Nausea and vomiting symptoms	10018012	胃肠道系统症状和体征	Gastrointestinal signs and symptoms	10017947	胃肠系统疾病	Gastrointestinal disorders	N	N
dyspepsia	10013946	消化不良	10013946	消化不良	Dyspepsia	10013949	消化不良症状和体征	Dyspeptic signs and symptoms	10018012	胃肠道系统症状和体征	Gastrointestinal signs and symptoms	10017947	胃肠系统疾病	Gastrointestinal disorders	N	N
sleep disorder	10040984	睡眠障碍	10040984	睡眠障碍	Sleep disorder	10040993	睡眠疾病（不另分类）	Sleep disorders NEC	10040991	睡眠异常和混乱	Sleep disorders and disturbances	10037175	精神病类	Psychiatric disorders	N	N
asthenia	10003549	虚弱	10003549	虚弱	Asthenia	10003550	虚弱状态	Asthenic conditions	10018073	全身系统疾病（不另分类）	General system disorders NEC	10018065	全身性疾病及给药部位各种反应	General disorders and administration site conditions	N	N
muscle spasms	10028334	肌痉挛	10028334	肌痉挛	Muscle spasms	10028326	肌肉相关症状和体征（不另分类）	Muscle related signs and symptoms NEC	10028302	肌肉类疾病	Muscle disorders	10028395	各种肌肉骨骼及结缔组织疾病	Musculoskeletal and connective tissue disorders	N	N
somnolence	10041349	嗜睡	10041349	嗜睡	Somnolence	10013509	意识障碍（不另分类）	Disturbances in consciousness NEC	10029305	神经类疾病（不另分类）	Neurological disorders NEC	10029205	各类神经系统疾病	Nervous system disorders	N	N
vision blurred	10047513	视物模糊	10047513	视物模糊	Vision blurred	10047541	视觉障碍（不另分类）	Visual disorders NEC	10047518	各种视觉障碍	Vision disorders	10015919	眼器官疾病	Eye disorders	N	N
dizziness	10013573	头晕	10013573	头晕	Dizziness	10029306	神经学症状和体征（不另分类）	Neurological signs and symptoms NEC	10029305	神经类疾病（不另分类）	Neurological disorders NEC	10029205	各类神经系统疾病	Nervous system disorders	N	N
myalgia	10028411	肌痛	10028411	肌痛	Myalgia	10028323	肌肉疼痛	Muscle pains	10028302	肌肉类疾病	Muscle disorders	10028395	各种肌肉骨骼及结缔组织疾病	Musculoskeletal and connective tissue disorders	N	N
chronic obstructive pulmonary disease	10009033	慢性阻塞性肺疾病	10009033	慢性阻塞性肺疾病	Chronic obstructive pulmonary disease	10006484	支气管痉挛和阻塞	Bronchospasm and obstruction	10006436	支气管系统疾病（不包括肿瘤）	Bronchial disorders (excl neoplasms)	10038738	呼吸系统、胸及纵隔疾病	Respiratory, thoracic and mediastinal disorders	N	N
dyspnoea	10013968	呼吸困难	10013968	呼吸困难	Dyspnoea	10006334	各种呼吸异常	Breathing abnormalities	10038716	呼吸系统疾病（不另分类）	Respiratory disorders NEC	10038738	呼吸系统、胸及纵隔疾病	Respiratory, thoracic and mediastinal disorders	N	N
headache	10019211	头痛	10019211	头痛	Headache	10019233	各种头痛（不另分类）	Headaches NEC	10019231	各类头痛	Headaches	10029205	各类神经系统疾病	Nervous system disorders	N	N
nausea	10028813	恶心	10028813	恶心	Nausea	10028817	恶心和呕吐症状	Nausea and vomiting symptoms	10018012	胃肠道系统症状和体征	Gastrointestinal signs and symptoms	10017947	胃肠系统疾病	Gastrointestinal disorders	N	N
gynaecomastia	10018800	男性乳腺发育	10018800	男性乳腺发育	Gynaecomastia	10040675	各种乳腺疾病（不另分类）	Breast disorders NEC	10006232	乳腺类疾病	Breast disorders	10038604	生殖系统及乳腺疾病	Reproductive system and breast disorders	N	N
dermatitis	10012431	皮炎	10012431	皮炎	Dermatitis	10012435	皮炎和湿疹	Dermatitis and eczema	10014982	表皮及真皮状况	Epidermal and dermal conditions	10040785	皮肤及皮下组织类疾病	Skin and subcutaneous tissue disorders	N	N
acute psychosis	10001022	急性精神病	10001022	急性精神病	Acute psychosis	10037252	精神类疾病（不另分类）	Psychotic disorder NEC	10039628	精神分裂症和其他精神疾病	Schizophrenia and other psychotic disorders	10037175	精神病类	Psychiatric disorders	Y	N
testicular pain	10043345	睾丸疼痛	10043345	睾丸疼痛	Testicular pain	10043296	各种睾丸和附睾疾病（不另分类）	Testicular and epididymal disorders NEC	10013362	睾丸和附睾疾病类	Testicular and epididymal disorders	10038604	生殖系统及乳腺疾病	Reproductive system and breast disorders	N	N
myalgia	10028411	肌痛	10028411	肌痛	Myalgia	10028323	肌肉疼痛	Muscle pains	10028302	肌肉类疾病	Muscle disorders	10028395	各种肌肉骨骼及结缔组织疾病	Musculoskeletal and connective tissue disorders	N	N
nervousness	10029216	神经紧张不安	10029216	神经紧张不安	Nervousness	10002869	焦虑症状	Anxiety symptoms	10002861	焦虑症及症状	Anxiety disorders and symptoms	10037175	精神病类	Psychiatric disorders	N	N
muscle spasms	10028334	肌痉挛	10028334	肌痉挛	Muscle spasms	10028326	肌肉相关症状和体征（不另分类）	Muscle related signs and symptoms NEC	10028302	肌肉类疾病	Muscle disorders	10028395	各种肌肉骨骼及结缔组织疾病	Musculoskeletal and connective tissue disorders	N	N
insomnia	10022437	失眠	10022437	失眠	Insomnia	10013510	入睡和睡眠障碍	Disturbances in initiating and maintaining sleep	10040991	睡眠异常和混乱	Sleep disorders and disturbances	10037175	精神病类	Psychiatric disorders	N	N
abdominal distension	10000060	腹胀	10000060	腹胀	Abdominal distension	10016770	肠胃胀气、气胀和膨胀	Flatulence, bloating and distension	10018012	胃肠道系统症状和体征	Gastrointestinal signs and symptoms	10017947	胃肠系统疾病	Gastrointestinal disorders	N	N
ventricular tachycardia	10047302	室性心动过速	10047302	室性心动过速	Ventricular tachycardia	10047283	室性心律失常和心搏停止	Ventricular arrhythmias and cardiac arrest	10007521	心律失常类疾病	Cardiac arrhythmias	10007541	心脏器官疾病	Cardiac disorders	Y	N
cardiac arrest	10007515	心脏停搏	10007515	心脏停搏	Cardiac arrest	10047283	室性心律失常和心搏停止	Ventricular arrhythmias and cardiac arrest	10007521	心律失常类疾病	Cardiac arrhythmias	10007541	心脏器官疾病	Cardiac disorders	Y	N
diarrhoea	10012735	腹泻	10012735	腹泻	Diarrhoea	10012736	各种腹泻（不包括感染性的）	Diarrhoea (excl infective)	10017977	胃肠运动及排便状况	Gastrointestinal motility and defaecation conditions	10017947	胃肠系统疾病	Gastrointestinal disorders	N	N
vomiting	10047700	呕吐	10047700	呕吐	Vomiting	10028817	恶心和呕吐症状	Nausea and vomiting symptoms	10018012	胃肠道系统症状和体征	Gastrointestinal signs and symptoms	10017947	胃肠系统疾病	Gastrointestinal disorders	N	N
dehydration	10012174	脱水	10012174	脱水	Dehydration	10044084	总液体体积减少	Total fluid volume decreased	10014412	电解质及液体平衡状况	Electrolyte and fluid balance conditions	10027433	代谢及营养类疾病	Metabolism and nutrition disorders	N	N
dizziness	10013573	头晕	10013573	头晕	Dizziness	10029306	神经学症状和体征（不另分类）	Neurological signs and symptoms NEC	10029305	神经类疾病（不另分类）	Neurological disorders NEC	10029205	各类神经系统疾病	Nervous system disorders	N	N
dehydration	10012174	脱水	10012174	脱水	Dehydration	10044084	总液体体积减少	Total fluid volume decreased	10014412	电解质及液体平衡状况	Electrolyte and fluid balance conditions	10027433	代谢及营养类疾病	Metabolism and nutrition disorders	N	N
diarrhoea	10012735	腹泻	10012735	腹泻	Diarrhoea	10012736	各种腹泻（不包括感染性的）	Diarrhoea (excl infective)	10017977	胃肠运动及排便状况	Gastrointestinal motility and defaecation conditions	10017947	胃肠系统疾病	Gastrointestinal disorders	N	N
angioedema	10002424	血管性水肿	10002424	血管性水肿	Angioedema	10002425	各种血管性水肿	Angioedemas	10002426	血管性水肿和风疹	Angioedema and urticaria	10040785	皮肤及皮下组织类疾病	Skin and subcutaneous tissue disorders	Y	Y
death	10011906	死亡	10011906	死亡	Death	10011907	死亡和猝死	Death and sudden death	10053172	致命后果	Fatal outcomes	10018065	全身性疾病及给药部位各种反应	General disorders and administration site conditions	Y	N
renal failure	10038435	肾衰	10038435	肾衰	Renal failure	10038443	肾衰和肾损害	Renal failure and impairment	10038430	肾脏各种异常（不包括肾病）	Renal disorders (excl nephropathies)	10038359	肾脏及泌尿系统疾病	Renal and urinary disorders	Y	Y
weight decreased	10047895	体重降低	10047895	体重降低	Weight decreased	10071941	体检步骤和器官系统状态	Physical examination procedures and organ system status	10071940	体检和器官系统状态主题	Physical examination and organ system status topics	10022891	各类检查	Investigations	N	N
dehydration	10012174	脱水	10012174	脱水	Dehydration	10044084	总液体体积减少	Total fluid volume decreased	10014412	电解质及液体平衡状况	Electrolyte and fluid balance conditions	10027433	代谢及营养类疾病	Metabolism and nutrition disorders	N	N
diarrhoea	10012735	腹泻	10012735	腹泻	Diarrhoea	10012736	各种腹泻（不包括感染性的）	Diarrhoea (excl infective)	10017977	胃肠运动及排便状况	Gastrointestinal motility and defaecation conditions	10017947	胃肠系统疾病	Gastrointestinal disorders	N	N
anger	10002368	愤怒	10002368	愤怒	Anger	10014556	情感和情绪障碍（不另分类）	Emotional and mood disturbances NEC	10027946	心境障碍和混乱（不另分类）	Mood disorders and disturbances NEC	10037175	精神病类	Psychiatric disorders	N	N
weight decreased	10047895	体重降低	10047895	体重降低	Weight decreased	10071941	体检步骤和器官系统状态	Physical examination procedures and organ system status	10071940	体检和器官系统状态主题	Physical examination and organ system status topics	10022891	各类检查	Investigations	N	N
aggression	10001488	攻击性	10001488	攻击性	Aggression	10004209	行为和社会关系障碍	Behaviour and socialisation disturbances	10034726	人性格异常及行为混乱	Personality disorders and disturbances in behaviour	10037175	精神病类	Psychiatric disorders	N	N
blood pressure increased	10005750	血压升高	10005750	血压升高	Blood pressure increased	10047110	各种血管检查（不另分类）（包括血压）	Vascular tests NEC (incl blood pressure)	10007512	心血管检查（不包括酶检测）	Cardiac and vascular investigations (excl enzyme tests)	10022891	各类检查	Investigations	N	N
angina pectoris	10002383	心绞痛	10002383	心绞痛	Angina pectoris	10011085	各种缺血性冠状动脉疾病	Ischaemic coronary artery disorders	10011082	冠状动脉类疾病	Coronary artery disorders	10007541	心脏器官疾病	Cardiac disorders	Y	N
hyponatraemia	10021036	低钠血症	10021036	低钠血症	Hyponatraemia	10041273	钠平衡失调	Sodium imbalance	10014412	电解质及液体平衡状况	Electrolyte and fluid balance conditions	10027433	代谢及营养类疾病	Metabolism and nutrition disorders	N	N
respiratory tract congestion	10052251	呼吸道充血	10052251	呼吸道充血	Respiratory tract congestion	10057184	呼吸道疾病（不另分类）	Respiratory tract disorders NEC	10038716	呼吸系统疾病（不另分类）	Respiratory disorders NEC	10038738	呼吸系统、胸及纵隔疾病	Respiratory, thoracic and mediastinal disorders	N	N
diarrhoea	10012735	腹泻	10012735	腹泻	Diarrhoea	10012736	各种腹泻（不包括感染性的）	Diarrhoea (excl infective)	10017977	胃肠运动及排便状况	Gastrointestinal motility and defaecation conditions	10017947	胃肠系统疾病	Gastrointestinal disorders	N	N
decreased appetite	10061428	食欲减退	10061428	食欲减退	Decreased appetite	10003022	各种食欲障碍	Appetite disorders	10003018	食欲及一般性营养障碍	Appetite and general nutritional disorders	10027433	代谢及营养类疾病	Metabolism and nutrition disorders	N	N
asthenia	10003549	虚弱	10003549	虚弱	Asthenia	10003550	虚弱状态	Asthenic conditions	10018073	全身系统疾病（不另分类）	General system disorders NEC	10018065	全身性疾病及给药部位各种反应	General disorders and administration site conditions	N	N
weight decreased	10047895	体重降低	10047895	体重降低	Weight decreased	10071941	体检步骤和器官系统状态	Physical examination procedures and organ system status	10071940	体检和器官系统状态主题	Physical examination and organ system status topics	10022891	各类检查	Investigations	N	N
influenza like illness	10022004	流感样疾病	10022004	流感样疾病	Influenza like illness	10018072	一般症状和体征（不另分类）	General signs and symptoms NEC	10018073	全身系统疾病（不另分类）	General system disorders NEC	10018065	全身性疾病及给药部位各种反应	General disorders and administration site conditions	N	N
dizziness	10013573	头晕	10013573	头晕	Dizziness	10029306	神经学症状和体征（不另分类）	Neurological signs and symptoms NEC	10029305	神经类疾病（不另分类）	Neurological disorders NEC	10029205	各类神经系统疾病	Nervous system disorders	N	N
bronchitis	10006451	支气管炎	10006451	支气管炎	Bronchitis	10025101	下呼吸道和肺部感染	Lower respiratory tract and lung infections	10021879	感染-未指明病原	Infections - pathogen unspecified	10021881	感染及侵染类疾病	Infections and infestations	N	N
pneumonia	10035664	感染性肺炎	10035664	感染性肺炎	Pneumonia	10025101	下呼吸道和肺部感染	Lower respiratory tract and lung infections	10021879	感染-未指明病原	Infections - pathogen unspecified	10021881	感染及侵染类疾病	Infections and infestations	Y	N
dizziness	10013573	头晕	10013573	头晕	Dizziness	10029306	神经学症状和体征（不另分类）	Neurological signs and symptoms NEC	10029305	神经类疾病（不另分类）	Neurological disorders NEC	10029205	各类神经系统疾病	Nervous system disorders	N	N
melaena	10027141	黑便	10027141	黑便	Melaena	10017958	部位不明的胃肠出血	Non-site specific gastrointestinal haemorrhages	10017959	胃肠系统出血（不另分类）	Gastrointestinal haemorrhages NEC	10017947	胃肠系统疾病	Gastrointestinal disorders	Y	N
nausea	10028813	恶心	10028813	恶心	Nausea	10028817	恶心和呕吐症状	Nausea and vomiting symptoms	10018012	胃肠道系统症状和体征	Gastrointestinal signs and symptoms	10017947	胃肠系统疾病	Gastrointestinal disorders	N	N
deafness neurosensory	10011891	感音神经性聋	10011891	感音神经性聋	Deafness neurosensory	10011879	各种听力丧失	Hearing losses	10019243	听力障碍类疾病	Hearing disorders	10013993	耳及迷路类疾病	Ear and labyrinth disorders	Y	Y
panic attack	10033664	惊恐发作	10033664	惊恐发作	Panic attack	10068300	惊恐发作和惊恐障碍	Panic attacks and disorders	10002861	焦虑症及症状	Anxiety disorders and symptoms	10037175	精神病类	Psychiatric disorders	N	N
depressed mood	10012374	心境抑郁	10012374	心境抑郁	Depressed mood	10027938	伴忧郁症状的情绪变化	Mood alterations with depressive symptoms	10012375	抑郁性心境障碍和混乱	Depressed mood disorders and disturbances	10037175	精神病类	Psychiatric disorders	N	N
pneumonia	10035664	感染性肺炎	10035664	感染性肺炎	Pneumonia	10025101	下呼吸道和肺部感染	Lower respiratory tract and lung infections	10021879	感染-未指明病原	Infections - pathogen unspecified	10021881	感染及侵染类疾病	Infections and infestations	Y	N
therapeutic response unexpected	10043417	意外的治疗反应	10043417	意外的治疗反应	Therapeutic response unexpected	10043409	各种治疗和非治疗反应	Therapeutic and nontherapeutic responses	10062915	治疗性及非治疗性反应类（不包括毒性）	Therapeutic and nontherapeutic effects (excl toxicity)	10018065	全身性疾病及给药部位各种反应	General disorders and administration site conditions	N	N
fatigue	10016256	疲劳	10016256	疲劳	Fatigue	10003550	虚弱状态	Asthenic conditions	10018073	全身系统疾病（不另分类）	General system disorders NEC	10018065	全身性疾病及给药部位各种反应	General disorders and administration site conditions	N	N
vaginal haemorrhage	10046910	阴道出血	10046910	阴道出血	Vaginal haemorrhage	10047790	各种外阴阴道疾病（不另分类）	Vulvovaginal disorders NEC	10047789	外阴阴道疾病（不包括感染和炎症）	Vulvovaginal disorders (excl infections and inflammations)	10038604	生殖系统及乳腺疾病	Reproductive system and breast disorders	N	N
vomiting	10047700	呕吐	10047700	呕吐	Vomiting	10028817	恶心和呕吐症状	Nausea and vomiting symptoms	10018012	胃肠道系统症状和体征	Gastrointestinal signs and symptoms	10017947	胃肠系统疾病	Gastrointestinal disorders	N	N
headache	10019211	头痛	10019211	头痛	Headache	10019233	各种头痛（不另分类）	Headaches NEC	10019231	各类头痛	Headaches	10029205	各类神经系统疾病	Nervous system disorders	N	N
pain	10033371	疼痛	10033371	疼痛	Pain	10033372	疼痛和不适（不另分类）	Pain and discomfort NEC	10018073	全身系统疾病（不另分类）	General system disorders NEC	10018065	全身性疾病及给药部位各种反应	General disorders and administration site conditions	N	N
thrombocytopenia	10043554	血小板减少症	10043554	血小板减少症	Thrombocytopenia	10043555	各种血小板减少症	Thrombocytopenias	10035534	血小板类疾病	Platelet disorders	10005329	血液及淋巴系统疾病	Blood and lymphatic system disorders	Y	N
heart rate increased	10019303	心率升高	10019303	心率升高	Heart rate increased	10053103	心率和脉搏检查	Heart rate and pulse investigations	10007512	心血管检查（不包括酶检测）	Cardiac and vascular investigations (excl enzyme tests)	10022891	各类检查	Investigations	N	N
weight decreased	10047895	体重降低	10047895	体重降低	Weight decreased	10071941	体检步骤和器官系统状态	Physical examination procedures and organ system status	10071940	体检和器官系统状态主题	Physical examination and organ system status topics	10022891	各类检查	Investigations	N	N
rectal haemorrhage	10038063	直肠出血	10038063	直肠出血	Rectal haemorrhage	10022653	各种肠出血	Intestinal haemorrhages	10017959	胃肠系统出血（不另分类）	Gastrointestinal haemorrhages NEC	10017947	胃肠系统疾病	Gastrointestinal disorders	Y	N
anxiety	10002855	焦虑	10002855	焦虑	Anxiety	10002869	焦虑症状	Anxiety symptoms	10002861	焦虑症及症状	Anxiety disorders and symptoms	10037175	精神病类	Psychiatric disorders	N	N
decreased appetite	10061428	食欲减退	10061428	食欲减退	Decreased appetite	10003022	各种食欲障碍	Appetite disorders	10003018	食欲及一般性营养障碍	Appetite and general nutritional disorders	10027433	代谢及营养类疾病	Metabolism and nutrition disorders	N	N
abdominal pain upper	10000087	上腹痛	10000087	上腹痛	Abdominal pain upper	10017926	胃肠道和腹部疼痛（不包括口腔和咽喉）	Gastrointestinal and abdominal pains (excl oral and throat)	10018012	胃肠道系统症状和体征	Gastrointestinal signs and symptoms	10017947	胃肠系统疾病	Gastrointestinal disorders	N	N
pruritus	10037087	瘙痒	10037087	瘙痒	Pruritus	10049293	各种瘙痒（不另分类）	Pruritus NEC	10014982	表皮及真皮状况	Epidermal and dermal conditions	10040785	皮肤及皮下组织类疾病	Skin and subcutaneous tissue disorders	N	N
dysuria	10013990	排尿困难	10013990	排尿困难	Dysuria	10004995	膀胱和尿道症状	Bladder and urethral symptoms	10046590	各种泌尿道体征和症状	Urinary tract signs and symptoms	10038359	肾脏及泌尿系统疾病	Renal and urinary disorders	N	N
diarrhoea	10012735	腹泻	10012735	腹泻	Diarrhoea	10012736	各种腹泻（不包括感染性的）	Diarrhoea (excl infective)	10017977	胃肠运动及排便状况	Gastrointestinal motility and defaecation conditions	10017947	胃肠系统疾病	Gastrointestinal disorders	N	N
drug ineffective	10013709	药物无效	10013709	药物无效	Drug ineffective	10043409	各种治疗和非治疗反应	Therapeutic and nontherapeutic responses	10062915	治疗性及非治疗性反应类（不包括毒性）	Therapeutic and nontherapeutic effects (excl toxicity)	10018065	全身性疾病及给药部位各种反应	General disorders and administration site conditions	N	N
insomnia	10022437	失眠	10022437	失眠	Insomnia	10013510	入睡和睡眠障碍	Disturbances in initiating and maintaining sleep	10040991	睡眠异常和混乱	Sleep disorders and disturbances	10037175	精神病类	Psychiatric disorders	N	N
back pain	10003988	背痛	10003988	背痛	Back pain	10068757	肌肉骨骼和结缔组织的各种疼痛与不适	Musculoskeletal and connective tissue pain and discomfort	10028393	肌肉骨骼和结缔组织疾病（不另分类）	Musculoskeletal and connective tissue disorders NEC	10028395	各种肌肉骨骼及结缔组织疾病	Musculoskeletal and connective tissue disorders	N	N
blood pressure increased	10005750	血压升高	10005750	血压升高	Blood pressure increased	10047110	各种血管检查（不另分类）（包括血压）	Vascular tests NEC (incl blood pressure)	10007512	心血管检查（不包括酶检测）	Cardiac and vascular investigations (excl enzyme tests)	10022891	各类检查	Investigations	N	N
insomnia	10022437	失眠	10022437	失眠	Insomnia	10013510	入睡和睡眠障碍	Disturbances in initiating and maintaining sleep	10040991	睡眠异常和混乱	Sleep disorders and disturbances	10037175	精神病类	Psychiatric disorders	N	N
dyspnoea	10013968	呼吸困难	10013968	呼吸困难	Dyspnoea	10006334	各种呼吸异常	Breathing abnormalities	10038716	呼吸系统疾病（不另分类）	Respiratory disorders NEC	10038738	呼吸系统、胸及纵隔疾病	Respiratory, thoracic and mediastinal disorders	N	N
diarrhoea	10012735	腹泻	10012735	腹泻	Diarrhoea	10012736	各种腹泻（不包括感染性的）	Diarrhoea (excl infective)	10017977	胃肠运动及排便状况	Gastrointestinal motility and defaecation conditions	10017947	胃肠系统疾病	Gastrointestinal disorders	N	N
weight decreased	10047895	体重降低	10047895	体重降低	Weight decreased	10071941	体检步骤和器官系统状态	Physical examination procedures and organ system status	10071940	体检和器官系统状态主题	Physical examination and organ system status topics	10022891	各类检查	Investigations	N	N
nausea	10028813	恶心	10028813	恶心	Nausea	10028817	恶心和呕吐症状	Nausea and vomiting symptoms	10018012	胃肠道系统症状和体征	Gastrointestinal signs and symptoms	10017947	胃肠系统疾病	Gastrointestinal disorders	N	N
decreased appetite	10061428	食欲减退	10061428	食欲减退	Decreased appetite	10003022	各种食欲障碍	Appetite disorders	10003018	食欲及一般性营养障碍	Appetite and general nutritional disorders	10027433	代谢及营养类疾病	Metabolism and nutrition disorders	N	N
renal failure	10038435	肾衰	10038435	肾衰	Renal failure	10038443	肾衰和肾损害	Renal failure and impairment	10038430	肾脏各种异常（不包括肾病）	Renal disorders (excl nephropathies)	10038359	肾脏及泌尿系统疾病	Renal and urinary disorders	Y	Y
fatigue	10016256	疲劳	10016256	疲劳	Fatigue	10003550	虚弱状态	Asthenic conditions	10018073	全身系统疾病（不另分类）	General system disorders NEC	10018065	全身性疾病及给药部位各种反应	General disorders and administration site conditions	N	N
liver function test abnormal	10024690	肝功检查异常	10024690	肝功检查异常	Liver function test abnormal	10087057	肝胆功能诊断性操作	Hepatobiliary function diagnostic procedures	10019809	肝胆系统检查	Hepatobiliary investigations	10022891	各类检查	Investigations	N	N
insomnia	10022437	失眠	10022437	失眠	Insomnia	10013510	入睡和睡眠障碍	Disturbances in initiating and maintaining sleep	10040991	睡眠异常和混乱	Sleep disorders and disturbances	10037175	精神病类	Psychiatric disorders	N	N
cardiomyopathy	10007636	心肌病	10007636	心肌病	Cardiomyopathy	10007635	各种心肌病	Cardiomyopathies	10028593	心肌类疾病	Myocardial disorders	10007541	心脏器官疾病	Cardiac disorders	Y	N
atrial fibrillation	10003658	房颤	10003658	房颤	Atrial fibrillation	10042600	各种室上性心律失常	Supraventricular arrhythmias	10007521	心律失常类疾病	Cardiac arrhythmias	10007541	心脏器官疾病	Cardiac disorders	Y	N
drug eruption	10013687	药疹	10013687	药疹	Drug eruption	10012437	特定药物引起的皮炎	Dermatitis ascribed to specific agent	10014982	表皮及真皮状况	Epidermal and dermal conditions	10040785	皮肤及皮下组织类疾病	Skin and subcutaneous tissue disorders	N	N
nausea	10028813	恶心	10028813	恶心	Nausea	10028817	恶心和呕吐症状	Nausea and vomiting symptoms	10018012	胃肠道系统症状和体征	Gastrointestinal signs and symptoms	10017947	胃肠系统疾病	Gastrointestinal disorders	N	N
diarrhoea	10012735	腹泻	10012735	腹泻	Diarrhoea	10012736	各种腹泻（不包括感染性的）	Diarrhoea (excl infective)	10017977	胃肠运动及排便状况	Gastrointestinal motility and defaecation conditions	10017947	胃肠系统疾病	Gastrointestinal disorders	N	N
dizziness	10013573	头晕	10013573	头晕	Dizziness	10029306	神经学症状和体征（不另分类）	Neurological signs and symptoms NEC	10029305	神经类疾病（不另分类）	Neurological disorders NEC	10029205	各类神经系统疾病	Nervous system disorders	N	N
nausea	10028813	恶心	10028813	恶心	Nausea	10028817	恶心和呕吐症状	Nausea and vomiting symptoms	10018012	胃肠道系统症状和体征	Gastrointestinal signs and symptoms	10017947	胃肠系统疾病	Gastrointestinal disorders	N	N
[truncated: 7,448 more rows]

## Sheet: The number of system organ clas
soc_name_en	count
[truncated: 26 more rows]
