# Supplementary material for: A real-world disproportionality analysis of roflumilast using the US food and drug administration adverse event reporting system data
Source: Front Drug Saf Regul. 2025 Dec 12;5:1721656. doi: 10.3389/fdsfr.2025.1721656 (PMC12740929; doi:10.3389/fdsfr.2025.1721656)
Supplement: Supplementary file 2 [file Table3.xlsx]

## Sheet: Systemic organ categories invol
PT	A	B	C	D	ROR	ROR_lower	ROR_upper	PRR	PRR_lower	PRR_upper	Chi2	BCPNN	BCPNN_lower	BCPNN_upper	EBGM	EBGM_lower	EBGM_upper	pt_name_cn	soc_name_en
death	497	8738	780140	55624766	4.05545885317824	3.70488596738166	4.43920451388281	3.89102322242246	3.55513043046769	4.25865154979395	1081.85910877083	1.95946698119196	1.8181885530535	2.08374052132015	3.88918262488283	3.55298343619508	4.2571944849506	死亡	General disorders and administration site conditions
diarrhoea	461	8774	576342	55828564	5.08955114921891	4.63436844568333	5.5894414102192	4.88540571556543	4.44899995871963	5.36461884179205	1438.09995123887	2.2875610559728	2.13772359387992	2.41293928165185	4.88230037104594	4.44565308777685	5.36183468265975	腹泻	Gastrointestinal disorders
weight decreased	335	8900	254915	56149991	8.29104170876963	7.43369647315216	9.24726653352431	8.02655887472114	7.19707917519653	8.9516379910612	2067.28278393708	3.00312310795973	2.81279588550276	3.13349384309535	8.01733694632533	7.18829448402514	8.94199477410953	体重降低	Investigations
nausea	327	8908	715364	55689542	2.8576833837324	2.55902657872528	3.19119558567779	2.79190509824452	2.50029578773155	3.11752478080832	380.735617131398	1.48082677171146	1.3106555839943	1.63497120262421	2.79108637484696	2.49938963056944	3.11682622692225	恶心	Gastrointestinal disorders
dyspnoea	286	8949	515592	55889314	3.46428915205928	3.07941884691305	3.89726111506599	3.38797223841673	3.01175051123781	3.81119081592349	485.549562252987	1.75985819749387	1.57476295049238	1.92074410353863	3.38664835939846	3.01040367245313	3.8099166617313	呼吸困难	Respiratory, thoracic and mediastinal disorders
insomnia	264	8971	246351	56158555	6.70848827759966	5.9353020384932504	7.58239676411089	6.54530030734667	5.79121180940744	7.39758059682088	1244.40577015806	2.70915035083141	2.49928056549826	2.8590117160678	6.53936409389194	5.78567024802404	7.39124093134895	失眠	Psychiatric disorders
headache	238	8997	571889	55833017	2.58260857969798	2.27062751136796	2.93745541377296	2.54182234884058	2.23486381802788	2.89094	224.77429400379	1.34549911692236	1.1469917645606	1.52514598190114	2.5411809637652	2.23420438275032	2.89033570091438	头痛	Nervous system disorders
decreased appetite	222	9013	208040	56196866	6.65347998371811	5.82357099948756	7.60165814027731	6.51757607939917	5.70483821161223	7.44610037569346	1039.69647454906	2.70303302438469	2.47201055930796	2.86329012740102	6.51169453648867	5.69947088636551	7.43966704663278	食欲减退	Metabolism and nutrition disorders
chronic obstructive pulmonary disease	196	9039	47520	56357386	25.7163953768611	22.3166585826665	29.6340506679932	25.1918243434161	21.8621318723534	29.0286426527357	4538.51299877811	4.64918161476751	4.27438742672877	4.69073710808072	25.0924531142412	21.7752021986698	28.9150565650709	慢性阻塞性肺疾病	Respiratory, thoracic and mediastinal disorders
dizziness	189	9046	454488	55950418	2.57208984843807	2.22696234548968	2.97070410814849	2.53991605511324	2.19917202731352	2.93345563098249	177.815822705525	1.34441718125939	1.12110657718207	1.54413177378789	2.5392759432659	2.19855146735831	2.93280480888467	头晕	Nervous system disorders
tremor	135	9100	153787	56251119	5.42630145933969	4.57793252188865	6.43188762325497	5.36159645695627	4.52342585320626	6.35507632934229	479.883807802118	2.42163293063227	2.12662873604325	2.62531421169522	5.35777104199487	4.52011641479392	6.35065735132122	震颤	Nervous system disorders
back pain	126	9109	213840	56191066	3.63478032419189	3.04860228700399	4.3336672879414	3.59883204905945	3.01850074533075	4.29073676306754	237.224687498487	1.84691514203242	1.55968374185656	2.07541551167921	3.59730165246288	3.01716776987884	4.28898230585692	背痛	Musculoskeletal and connective tissue disorders
anxiety	122	9113	263998	56140908	2.8469330627417	2.38111165984672	3.40388399267829	2.82253394702384	2.36074157405605	3.3746590349634	144.181425238037	1.49656057021729	1.2132394473734	1.73714513638939	2.82169209808572	2.36000067693155	3.37370509009828	焦虑	Psychiatric disorders
suicidal ideation	113	9122	84395	56320511	8.26681549066645	6.86617199163857	9.9531789241437	8.1778983114087	6.79241429342876	9.84598669966901	712.034918555176	3.03003591957788	2.66981139747378	3.21398044531217	8.16830037382659	6.78434825470353	9.83456752102878	自杀想法	Psychiatric disorders
depression	96	9139	213365	56191541	2.76643402863828	2.26239644158972	3.38276576736046	2.74807153088525	2.24740396097865	3.36027579820295	107.105716216058	1.45800677546514	1.13752525198817	1.72665894302551	2.74729	2.24673662154519	3.35935099256862	抑郁	Psychiatric disorders
influenza like illness	60	9175	77190	56327716	4.77206420478433	3.7018026179716	6.15175878476798	4.74755701991297	3.68281154269829	6.12013332640175	177.596832583411	2.24630054119654	1.78938781464151	2.53098599479487	4.74465	3.68053390026166	6.11641383677488	流感样疾病	General disorders and administration site conditions
heart rate increased	46	9189	90252	56314654	3.1235910196664	2.33777839772194	4.17354393711917	3.11301330587056	2.32987012786934	4.15939572193638	66.0473994360867	1.63781280068831	1.15218301260388	1.99629429440087	3.11193688543965	2.32905613444614	4.15797242313472	心率升高	Investigations
intentional product misuse	46	9189	79005	56325901	3.56897207803204	2.67108547262367	4.76868367722463	3.55617589875868	2.66151813576005	4.75156898350447	84.5886833915941	1.82972312178219	1.33112928371043	2.17527164786846	3.55468845278908	2.66039534026939	4.74959860481205	有意误用产品	Injury, poisoning and procedural complications
nervousness	40	9195	49560	56355346	4.94666022389085	3.62556893331797	6.74913312108244	4.92956586450204	3.61305044072667	6.72579030133228	125.306064088111	2.30053285288025	1.71662189059331	2.62023513379787	4.9263968597726	3.61071725155564	6.72148615611516	神经紧张不安	Psychiatric disorders
sleep disorder	31	9204	62129	56342777	3.05442150585887	2.14659685291399	4.34617740298482	3.0475252344261	2.14175452168265	4.33635599245393	42.6712198848884	1.60715468524629	1.00647344485764	2.02863984756898	3.04650410697649	2.14103263609207	4.33491162972891	睡眠障碍	Psychiatric disorders
medication error	26	9209	50252	56354654	3.16619246922538	2.15437467818665	4.65321787044835	3.1600938223169	2.15022825096352	4.64424786595124	38.4044179425771	1.65945733456666	0.99205874625186	2.10456497961211	3.15897678426088	2.14946490434176	4.64261328637752	用药错误	Injury, poisoning and procedural complications
restlessness	24	9211	33912	56370994	4.3311851433365	2.9011161760363	6.46618873825619	4.32252802980752	2.89532138033347	6.4532554815451	61.2864988513048	2.11109085334508	1.35294990955955	2.50909064316577	4.32017829286989	2.89374356302644	6.44975619839113	躁动	Psychiatric disorders
panic attack	23	9212	33581	56371325	4.19120134642334	2.78333386018365	6.31119715013339	4.18325357912852	2.77805935386445	6.29922124700055	55.707996183727	2.06387386247075	1.29418516398144	2.4740895089511	4.18107482563727	2.77660894151235	6.29594842695277	惊恐发作	Psychiatric disorders
nightmare	19	9216	32287	56372619	3.59957853384941	2.2946181099532	5.64667626614944	3.59423018602665	2.29121088858381	5.63828091709624	35.5760731015543	1.84507025913047	1.02295428612684	2.31513459132788	3.59270445168831	2.29023609876277	5.63589286019632	梦魇	Psychiatric disorders
feeling jittery	17	9218	17800	56387106	5.84214081633151	3.62938252661468	9.40397135533742	5.83322729235992	3.62384799237444	9.38961587680657	68.0357326273283	2.54315328139512	1.51903210276189	2.88122841116523	5.82861569310246	3.62098015367279	9.38220024857672	感到坐立不安	General disorders and administration site conditions
frequent bowel movements	17	9218	23445	56381461	4.43504781066428	2.75538782144385	7.13861363899437	4.42872449579895	2.75146151644238	7.12842994258918	45.1129575374687	2.14608171982668	1.21351165055364	2.57554288580212	4.42624012462733	2.74991581936465	7.12443686563013	排便频率增加	Gastrointestinal disorders
mood altered	17	9218	24813	56380093	4.19043134772201	2.60343824160152	6.74481714195353	4.18455832845712	2.5997915375423	6.73535864372162	41.19	2.06432345834062	1.14828262233684	2.51028515000957	4.18237800257779	2.59843484577386	6.73185467201393	情绪改变	Psychiatric disorders
abnormal dreams	16	9219	26421	56378485	3.70339740541483	2.26749864685456	6.04858237135389	3.69871366329391	2.26463257384111	6.04092819341249	31.5009415683288	1.88638640564306	0.973090130360814	2.37444629806813	3.69708036834317	2.26363	6.03826505595724	异常做梦	Psychiatric disorders
emphysema	14	9221	9457	56395449	9.05400402694875	5.35799686464436	15.2995589566186	9.04179438359442	5.35077463804163	15.2789177652829	100.002258339449	3.17471113417795	1.80977937372295	3.30217571468641	9.0299070304775	5.34373669520374	15.2588395779778	肺气肿	Respiratory, thoracic and mediastinal disorders
eating disorder	12	9223	19732	56385174	3.71794409832073	2.11029481199428	6.55032095026323	3.7144123896927	2.10829123137348	6.54409561420719	23.7974690927624	1.89249307972622	0.817803636196588	2.41998199574641	3.71276262527433	2.10735382218939	6.5411921654963	进食障碍	Psychiatric disorders
body height decreased	11	9224	10356	56394550	6.49409271479141	3.59399645999545	11.7343577429011	6.48754858703151	3.59037627815808	11.7225280606763	51.0137885752255	2.69637802944533	1.3194163740036	2.98734164522104	6.4817259735023	3.58715239010505	11.7120119322123	身高降低	Investigations
increased upper airway secretion	11	9224	4943	56399963	13.6069753954842	7.52786296377846	24.5952643272323	13.5919589656683	7.51955849123869	24.5681111117972	128.047167896301	3.76171072354542	1.8935109110078	3.5624877549727	13.5639994281991	7.50408712946883	24.5175831935214	上呼吸道分泌物增多	Respiratory, thoracic and mediastinal disorders
pneumothorax	10	9225	14432	56390474	4.23557962131728	2.27769343495333	7.87644836359893	4.23207601588001	2.27581018961045	7.86993022790381	24.6728913428455	2.08060242584619	0.838180240918666	2.57983335427343	4.22983804605874	2.27460588863338	7.86577137837075	气胸	Respiratory, thoracic and mediastinal disorders
secretion discharge	9	9226	10570	56394336	5.20462638903957	2.70639636894939	10.0089314929145	5.20052875639189	2.70426644642215	10.0010482997492	30.5150966672774	2.37766661962995	0.958534709383308	2.78526459312808	5.19695519000494	2.70240735923746	9.9941791360945	分泌性排出物	General disorders and administration site conditions
inability to afford medication	8	9227	8217	56396689	5.95072371682921	2.97400849432469	11.906863353487	5.94643505524452	2.97186591158648	11.8982790335128	32.889603154471	2.57085729464452	0.976474616033018	2.90205608642457	5.94162393300234	2.96946067196132	11.8886555038659	无力支付医药	Social circumstances
ventricular extrasystoles	8	9227	9800	56395106	4.98935962116504	2.49368084417469	9.98271670870173	4.98590376009635	2.4919542535374	9.97579962379106	25.4753900872311	2.3169139944637	0.825432972627819	2.75084478193275	4.98265261510443	2.49032868401687	9.96929732293876	室性期外收缩	Cardiac disorders
increased bronchial secretion	6	9229	2403	56402503	15.2595318805226	6.84678762707453	34.0091333185077	15.2502674310063	6.84263192287866	33.9884797748073	79.6994522571763	3.92740108063717	1.23497495049946	3.42011506551425	15.2147748595717	6.82670563375579	33.909382716433	支气管分泌物增多	Respiratory, thoracic and mediastinal disorders
appetite disorder	5	9230	5711	56399195	5.34969531912052	2.22527392752569	12.8609964164017	5.34734031353356	2.22429461866701	12.8553331868766	17.6580768661356	2.41779515194603	0.452946672702379	2.81085814224419	5.3435375315938	2.22271251734865	12.8461927166412	食欲障碍	Metabolism and nutrition disorders
impulsive behaviour	4	9231	3426	56401480	7.13369244967163	2.67525534189325	19.022321783493	7.13103573393815	2.67426	19.0152357803592	21.0617628289379	2.83266439709431	0.387121755848312	2.97047057988102	7.12388583803852	2.67157769664257	18.9961719987347	冲动的行为	Psychiatric disorders
sputum increased	4	9231	1799	56403107	13.5857339345653	5.09224744010247	36.2457183614559	13.5802826150484	5.09020462692312	36.2311713224907	46.5137436971692	3.76047357672214	0.656068276231587	3.24111084745238	13.5523729475719	5.07974297023469	36.1567137523088	痰增多	Respiratory, thoracic and mediastinal disorders
tachyarrhythmia	4	9231	2333	56402573	10.4759982657813	3.92762470686173	27.9422164426558	10.4718938810425	3.92608626594794	27.9312664133063	34.2123120094912	3.38621523937166	0.562251100096951	3.1464780216622	10.4556818247634	3.92001	27.888027201892	快速性心律失常	Cardiac disorders
atrial tachycardia	3	9232	1926	56402980	9.51636796298396	3.06590264744925	29.5382044443753	9.5136014113988	3.06501152624127	29.5296154810756	22.821376473883	3.24798233082654	0.159366298724648	3.04836873923308	9.50036097374499	3.06074565153691	29.4885197618873	房性心动过速	Cardiac disorders
bronchial secretion retention	3	9232	1074	56403832	17.0659232400298	5.49431642290587	53.0085480370921	17.0607042070336	5.49263650039178	52.9923340128429	45.2324735558624	4.08881722433143	0.319832786999193	3.2111945075568	17.0159668694096	5.47823313789004	52.853378308825	支气管分泌物潴留	Respiratory, thoracic and mediastinal disorders
drug tolerance decreased	3	9232	2257	56402649	8.12069877538703	2.61659566785063	25.202880754879	8.11838560848653	2.61585049124519	25.1957002545309	18.7005818032145	3.01951270157309	0.101366742560855	2.98993196515547	8.10893642405048	2.61280568395858	25.1663758744085	药物耐受性降低	General disorders and administration site conditions
essential tremor	3	9232	1000	56403906	18.3288256065858	5.90021459643103	56.9379032958979	18.3231963183541	5.89840282939507	56.9204127001575	48.9872277327633	4.19151386826346	0.334569389541882	3.22632483016874	18.2713821718386	5.88172303568188	56.7595	特发性震颤	Nervous system disorders
food aversion	3	9232	1400	56403506	13.0919254456549	4.21645053041616	40.6499520480959	13.0879973702529	4.21518568639942	40.6377530926916	33.4224232674515	3.70732046525574	0.256445623992129	3.14656665478932	13.0621499061683	4.20686087228812	40.5575000816253	食物厌恶	Metabolism and nutrition disorders
forced expiratory volume decreased	3	9232	2492	56402414	7.35487189856762	2.3700041460481	22.8244919885646	7.35280751137804	2.36933906768743	22.8180841808116	16.4473580455858	2.87679565865102	0.0615348253524555	2.94985999764845	7.34516886507178	2.36687747981495	22.7943804090096	用力呼气量降低	Investigations
gastroduodenal ulcer	3	9232	389	56404517	47.1183140234258	15.1275399154096	146.761173913588	47.1033324379282	15.1227309117814	146.714501481308	134.338597426571	5.54690991476043	0.459710320623204	3.36036852673608	46.7505008121278	15.009451882112	145.61553235595	胃十二指肠溃疡	Gastrointestinal disorders
lung carcinoma cell type unspecified recurrent	3	9232	549	56404357	33.3861059417943	10.7323474889207	103.85724755067599	33.3755852793335	10.7289661400219	103.82451376958	93.7055118231938	5.05309530209747	0.42674818954802	3.32317716066297	33.199631011511	10.6724029792717	103.277162738443	复发性细胞类型未特指的肺癌	Neoplasms benign, malignant and unspecified (incl cysts and polyps)
pneumonia pseudomonal	3	9232	1276	56403630	14.3642131023074	4.62566547018736	44.6056074262848	14.359871722848	4.62426770430754	44.5921233549191	37.2019107868946	3.84082	0.280259840207978	3.17077837332987	14.3285350417155	4.61417616884188	44.4948153102699	假单胞菌性肺炎	Infections and infestations
spirometry abnormal	3	9232	420	56404486	43.6405097177519	14.0154715350422	135.885124069032	43.6266579008431	14.0110237556288	135.841985053559	124.063507971107	5.43710590575569	0.453381326098378	3.35297139760332	43.324341178142	13.9139316768729	134.900657995894	肺活量测定法异常	Investigations
total lung capacity decreased	3	9232	1414	56403492	12.9622992040477	4.17475251252628	40.2469847376844	12.9584132378742	4.17350121292731	40.2349166985704	33.0374874510388	3.69299571595762	0.253779680351081	3.14386019642865	12.9330954963684	4.16534690862147	40.1563093753318	肺总容量降低	Investigations

## Sheet: The number of system organs inv
soc_name_en	count
Psychiatric disorders	13
Respiratory, thoracic and mediastinal disorders	8
Investigations	6
General disorders and administration site conditions	5
Gastrointestinal disorders	4
Nervous system disorders	4
Cardiac disorders	3
Metabolism and nutrition disorders	3
Injury, poisoning and procedural complications	2
Infections and infestations	1
Musculoskeletal and connective tissue disorders	1
Neoplasms benign, malignant and unspecified (incl cysts and polyps)	1
Social circumstances	1
