# Supplementary material for: A real-world disproportionality analysis of roflumilast using the US food and drug administration adverse event reporting system data
Source: Front Drug Saf Regul. 2025 Dec 12;5:1721656. doi: 10.3389/fdsfr.2025.1721656 (PMC12740929; doi:10.3389/fdsfr.2025.1721656)
Supplement: Supplementary file 3 [file Table4.xlsx]

## Sheet: Target Drug Risk Signal
PT	Number	B	C	D	ROR	ROR_lower	ROR_upper	PRR	PRR_lower	PRR_upper	Chi2	BCPNN	BCPNN_lower	BCPNN_upper	EBGM	EBGM_lower	EBGM_upper
death	497	8738	780140	55624766	4.05545885317824	3.70488596738166	4.43920451388281	3.89102322242246	3.55513043046769	4.25865154979395	1081.85910877083	1.95946698119196	1.8181885530535	2.08374052132015	3.88918262488283	3.55298343619508	4.2571944849506
diarrhoea	461	8774	576342	55828564	5.08955114921891	4.63436844568333	5.5894414102192	4.88540571556543	4.44899995871963	5.36461884179205	1438.09995123887	2.2875610559728	2.13772359387992	2.41293928165185	4.88230037104594	4.44565308777685	5.36183468265975
weight decreased	335	8900	254915	56149991	8.29104170876963	7.43369647315216	9.24726653352431	8.02655887472114	7.19707917519653	8.9516379910612	2067.28278393708	3.00312310795973	2.81279588550276	3.13349384309535	8.01733694632533	7.18829448402514	8.94199477410953
nausea	327	8908	715364	55689542	2.8576833837324	2.55902657872528	3.19119558567779	2.79190509824452	2.50029578773155	3.11752478080832	380.735617131398	1.48082677171146	1.3106555839943	1.63497120262421	2.79108637484696	2.49938963056944	3.11682622692225
dyspnoea	286	8949	515592	55889314	3.46428915205928	3.07941884691305	3.89726111506599	3.38797223841673	3.01175051123781	3.81119081592349	485.549562252987	1.75985819749387	1.57476295049238	1.92074410353863	3.38664835939846	3.01040367245313	3.8099166617313
insomnia	264	8971	246351	56158555	6.70848827759966	5.93530203849325	7.58239676411089	6.54530030734667	5.79121180940744	7.39758059682088	1244.40577015806	2.70915035083141	2.49928056549826	2.8590117160678	6.53936409389194	5.78567024802404	7.39124093134895
headache	238	8997	571889	55833017	2.58260857969798	2.27062751136796	2.93745541377296	2.54182234884058	2.23486381802788	2.89094	224.77429400379	1.34549911692236	1.1469917645606	1.52514598190114	2.5411809637652	2.23420438275032	2.89033570091438
decreased appetite	222	9013	208040	56196866	6.65347998371811	5.82357099948756	7.60165814027731	6.51757607939917	5.70483821161223	7.44610037569346	1039.69647454906	2.70303302438469	2.47201055930796	2.86329012740102	6.51169453648867	5.69947088636551	7.43966704663278
chronic obstructive pulmonary disease	196	9039	47520	56357386	25.7163953768611	22.3166585826665	29.6340506679932	25.1918243434161	21.8621318723534	29.0286426527357	4538.51299877811	4.64918161476751	4.27438742672877	4.69073710808072	25.0924531142412	21.7752021986698	28.9150565650709
dizziness	189	9046	454488	55950418	2.57208984843807	2.22696234548968	2.97070410814849	2.53991605511324	2.19917202731352	2.93345563098249	177.815822705525	1.34441718125939	1.12110657718207	1.54413177378789	2.5392759432659	2.19855146735831	2.93280480888467
tremor	135	9100	153787	56251119	5.42630145933969	4.57793252188865	6.43188762325497	5.36159645695627	4.52342585320626	6.35507632934229	479.883807802118	2.42163293063227	2.12662873604325	2.62531421169522	5.35777104199487	4.52011641479392	6.35065735132122
back pain	126	9109	213840	56191066	3.63478032419189	3.04860228700399	4.3336672879414	3.59883204905945	3.01850074533075	4.29073676306754	237.224687498487	1.84691514203242	1.55968374185656	2.07541551167921	3.59730165246288	3.01716776987884	4.28898230585692
anxiety	122	9113	263998	56140908	2.8469330627417	2.38111165984672	3.40388399267829	2.82253394702384	2.36074157405605	3.3746590349634	144.181425238037	1.49656057021729	1.2132394473734	1.73714513638939	2.82169209808572	2.36000067693155	3.37370509009828
suicidal ideation	113	9122	84395	56320511	8.26681549066645	6.86617199163857	9.9531789241437	8.1778983114087	6.79241429342876	9.84598669966901	712.034918555176	3.03003591957788	2.66981139747378	3.21398044531217	8.16830037382659	6.78434825470353	9.83456752102878
depression	96	9139	213365	56191541	2.76643402863828	2.26239644158972	3.38276576736046	2.74807153088525	2.24740396097865	3.36027579820295	107.105716216058	1.45800677546514	1.13752525198817	1.72665894302551	2.74729	2.24673662154519	3.35935099256862
influenza like illness	60	9175	77190	56327716	4.77206420478433	3.7018026179716	6.15175878476798	4.74755701991297	3.68281154269829	6.12013332640175	177.596832583411	2.24630054119654	1.78938781464151	2.53098599479487	4.74465	3.68053390026166	6.11641383677488
heart rate increased	46	9189	90252	56314654	3.1235910196664	2.33777839772194	4.17354393711917	3.11301330587056	2.32987012786934	4.15939572193638	66.0473994360867	1.63781280068831	1.15218301260388	1.99629429440087	3.11193688543965	2.32905613444614	4.15797242313472
intentional product misuse	46	9189	79005	56325901	3.56897207803204	2.67108547262367	4.76868367722463	3.55617589875868	2.66151813576005	4.75156898350447	84.5886833915941	1.82972312178219	1.33112928371043	2.17527164786846	3.55468845278908	2.66039534026939	4.74959860481205
nervousness	40	9195	49560	56355346	4.94666022389085	3.62556893331797	6.74913312108244	4.92956586450204	3.61305044072667	6.72579030133228	125.306064088111	2.30053285288025	1.71662189059331	2.62023513379787	4.9263968597726	3.61071725155564	6.72148615611516
sleep disorder	31	9204	62129	56342777	3.05442150585887	2.14659685291399	4.34617740298482	3.0475252344261	2.14175452168265	4.33635599245393	42.6712198848884	1.60715468524629	1.00647344485764	2.02863984756898	3.04650410697649	2.14103263609207	4.33491162972891
medication error	26	9209	50252	56354654	3.16619246922538	2.15437467818665	4.65321787044835	3.1600938223169	2.15022825096352	4.64424786595124	38.4044179425771	1.65945733456666	0.99205874625186	2.10456497961211	3.15897678426088	2.14946490434176	4.64261328637752
restlessness	24	9211	33912	56370994	4.3311851433365	2.9011161760363	6.46618873825619	4.32252802980752	2.89532138033347	6.4532554815451	61.2864988513048	2.11109085334508	1.35294990955955	2.50909064316577	4.32017829286989	2.89374356302644	6.44975619839113
panic attack	23	9212	33581	56371325	4.19120134642334	2.78333386018365	6.31119715013339	4.18325357912852	2.77805935386445	6.29922124700055	55.707996183727	2.06387386247075	1.29418516398144	2.4740895089511	4.18107482563727	2.77660894151235	6.29594842695277
nightmare	19	9216	32287	56372619	3.59957853384941	2.2946181099532	5.64667626614944	3.59423018602665	2.29121088858381	5.63828091709624	35.5760731015543	1.84507025913047	1.02295428612684	2.31513459132788	3.59270445168831	2.29023609876277	5.63589286019632
feeling jittery	17	9218	17800	56387106	5.84214081633151	3.62938252661468	9.40397135533742	5.83322729235992	3.62384799237444	9.38961587680657	68.0357326273283	2.54315328139512	1.51903210276189	2.88122841116523	5.82861569310246	3.62098015367279	9.38220024857672
frequent bowel movements	17	9218	23445	56381461	4.43504781066428	2.75538782144385	7.13861363899437	4.42872449579895	2.75146151644238	7.12842994258918	45.1129575374687	2.14608171982668	1.21351165055364	2.57554288580212	4.42624012462733	2.74991581936465	7.12443686563013
mood altered	17	9218	24813	56380093	4.19043134772201	2.60343824160152	6.74481714195353	4.18455832845712	2.5997915375423	6.73535864372162	41.19	2.06432345834062	1.14828262233684	2.51028515000957	4.18237800257779	2.59843484577386	6.73185467201393
abnormal dreams	16	9219	26421	56378485	3.70339740541483	2.26749864685456	6.04858237135389	3.69871366329391	2.26463257384111	6.04092819341249	31.5009415683288	1.88638640564306	0.973090130360814	2.37444629806813	3.69708036834317	2.26363	6.03826505595724
emphysema	14	9221	9457	56395449	9.05400402694875	5.35799686464436	15.2995589566186	9.04179438359442	5.35077463804163	15.2789177652829	100.002258339449	3.17471113417795	1.80977937372295	3.30217571468641	9.0299070304775	5.34373669520374	15.2588395779778
eating disorder	12	9223	19732	56385174	3.71794409832073	2.11029481199428	6.55032095026323	3.7144123896927	2.10829123137348	6.54409561420719	23.7974690927624	1.89249307972622	0.817803636196588	2.41998199574641	3.71276262527433	2.10735382218939	6.5411921654963
body height decreased	11	9224	10356	56394550	6.49409271479141	3.59399645999545	11.7343577429011	6.48754858703151	3.59037627815808	11.7225280606763	51.0137885752255	2.69637802944533	1.3194163740036	2.98734164522104	6.4817259735023	3.58715239010505	11.7120119322123
increased upper airway secretion	11	9224	4943	56399963	13.6069753954842	7.52786296377846	24.5952643272323	13.5919589656683	7.51955849123869	24.5681111117972	128.047167896301	3.76171072354542	1.8935109110078	3.5624877549727	13.5639994281991	7.50408712946883	24.5175831935214
pneumothorax	10	9225	14432	56390474	4.23557962131728	2.27769343495333	7.87644836359893	4.23207601588001	2.27581018961045	7.86993022790381	24.6728913428455	2.08060242584619	0.838180240918666	2.57983335427343	4.22983804605874	2.27460588863338	7.86577137837075
secretion discharge	9	9226	10570	56394336	5.20462638903957	2.70639636894939	10.0089314929145	5.20052875639189	2.70426644642215	10.0010482997492	30.5150966672774	2.37766661962995	0.958534709383308	2.78526459312808	5.19695519000494	2.70240735923746	9.9941791360945
inability to afford medication	8	9227	8217	56396689	5.95072371682921	2.97400849432469	11.906863353487	5.94643505524452	2.97186591158648	11.8982790335128	32.889603154471	2.57085729464452	0.976474616033018	2.90205608642457	5.94162393300234	2.96946067196132	11.8886555038659
ventricular extrasystoles	8	9227	9800	56395106	4.98935962116504	2.49368084417469	9.98271670870173	4.98590376009635	2.4919542535374	9.97579962379106	25.4753900872311	2.3169139944637	0.825432972627819	2.75084478193275	4.98265261510443	2.49032868401687	9.96929732293876
increased bronchial secretion	6	9229	2403	56402503	15.2595318805226	6.84678762707453	34.0091333185077	15.2502674310063	6.84263192287866	33.9884797748073	79.6994522571763	3.92740108063717	1.23497495049946	3.42011506551425	15.2147748595717	6.82670563375579	33.909382716433
appetite disorder	5	9230	5711	56399195	5.34969531912052	2.22527392752569	12.8609964164017	5.34734031353356	2.22429461866701	12.8553331868766	17.6580768661356	2.41779515194603	0.452946672702379	2.81085814224419	5.3435375315938	2.22271251734865	12.8461927166412
impulsive behaviour	4	9231	3426	56401480	7.13369244967163	2.67525534189325	19.022321783493	7.13103573393815	2.67426	19.0152357803592	21.0617628289379	2.83266439709431	0.387121755848312	2.97047057988102	7.12388583803852	2.67157769664257	18.9961719987347
sputum increased	4	9231	1799	56403107	13.5857339345653	5.09224744010247	36.2457183614559	13.5802826150484	5.09020462692312	36.2311713224907	46.5137436971692	3.76047357672214	0.656068276231587	3.24111084745238	13.5523729475719	5.07974297023469	36.1567137523088
tachyarrhythmia	4	9231	2333	56402573	10.4759982657813	3.92762470686173	27.9422164426558	10.4718938810425	3.92608626594794	27.9312664133063	34.2123120094912	3.38621523937166	0.562251100096951	3.1464780216622	10.4556818247634	3.92001	27.888027201892
atrial tachycardia	3	9232	1926	56402980	9.51636796298396	3.06590264744925	29.5382044443753	9.5136014113988	3.06501152624127	29.5296154810756	22.821376473883	3.24798233082654	0.159366298724648	3.04836873923308	9.50036097374499	3.06074565153691	29.4885197618873
bronchial secretion retention	3	9232	1074	56403832	17.0659232400298	5.49431642290587	53.0085480370921	17.0607042070336	5.49263650039178	52.9923340128429	45.2324735558624	4.08881722433143	0.319832786999193	3.2111945075568	17.0159668694096	5.47823313789004	52.853378308825
drug tolerance decreased	3	9232	2257	56402649	8.12069877538703	2.61659566785063	25.202880754879	8.11838560848653	2.61585049124519	25.1957002545309	18.7005818032145	3.01951270157309	0.101366742560855	2.98993196515547	8.10893642405048	2.61280568395858	25.1663758744085
essential tremor	3	9232	1000	56403906	18.3288256065858	5.90021459643103	56.9379032958979	18.3231963183541	5.89840282939507	56.9204127001575	48.9872277327633	4.19151386826346	0.334569389541882	3.22632483016874	18.2713821718386	5.88172303568188	56.7595
food aversion	3	9232	1400	56403506	13.0919254456549	4.21645053041616	40.6499520480959	13.0879973702529	4.21518568639942	40.6377530926916	33.4224232674515	3.70732046525574	0.256445623992129	3.14656665478932	13.0621499061683	4.20686087228812	40.5575000816253
forced expiratory volume decreased	3	9232	2492	56402414	7.35487189856762	2.3700041460481	22.8244919885646	7.35280751137804	2.36933906768743	22.8180841808116	16.4473580455858	2.87679565865102	0.0615348253524555	2.94985999764845	7.34516886507178	2.36687747981495	22.7943804090096
gastroduodenal ulcer	3	9232	389	56404517	47.1183140234258	15.1275399154096	146.761173913588	47.1033324379282	15.1227309117814	146.714501481308	134.338597426571	5.54690991476043	0.459710320623204	3.36036852673608	46.7505008121278	15.009451882112	145.61553235595
lung carcinoma cell type unspecified recurrent	3	9232	549	56404357	33.3861059417943	10.7323474889207	103.857247550676	33.3755852793335	10.7289661400219	103.82451376958	93.7055118231938	5.05309530209747	0.42674818954802	3.32317716066297	33.199631011511	10.6724029792717	103.277162738443
pneumonia pseudomonal	3	9232	1276	56403630	14.3642131023074	4.62566547018736	44.6056074262848	14.359871722848	4.62426770430754	44.5921233549191	37.2019107868946	3.84082	0.280259840207978	3.17077837332987	14.3285350417155	4.61417616884188	44.4948153102699
spirometry abnormal	3	9232	420	56404486	43.6405097177519	14.0154715350422	135.885124069032	43.6266579008431	14.0110237556288	135.841985053559	124.063507971107	5.43710590575569	0.453381326098378	3.35297139760332	43.324341178142	13.9139316768729	134.900657995894
total lung capacity decreased	3	9232	1414	56403492	12.9622992040477	4.17475251252628	40.2469847376844	12.9584132378742	4.17350121292731	40.2349166985704	33.0374874510388	3.69299571595762	0.253779680351081	3.14386019642865	12.9330954963684	4.16534690862147	40.1563093753318

## Sheet: Distribution of organ systems i
soc_name_en	A	percentage
Psychiatric disorders	781	0.1892
Respiratory, thoracic and mediastinal disorders	530	0.1284
Investigations	401	0.0971
General disorders and administration site conditions	586	0.142
Gastrointestinal disorders	808	0.1957
Nervous system disorders	565	0.1369
Cardiac disorders	15	0.0036
Metabolism and nutrition disorders	230	0.0557
Injury, poisoning and procedural complications	72	0.0174
Infections and infestations	3	0.0007
Musculoskeletal and connective tissue disorders	126	0.0305
Neoplasms benign, malignant and unspecified (incl cysts and polyps)	3	0.0007
Social circumstances	8	0.0019
