# Supplementary material for: A real-world disproportionality analysis of roflumilast using the US food and drug administration adverse event reporting system data
Source: Front Drug Saf Regul. 2025 Dec 12;5:1721656. doi: 10.3389/fdsfr.2025.1721656 (PMC12740929; doi:10.3389/fdsfr.2025.1721656)
Supplement: Supplementary file 4 [file Table1.xlsx]

## Sheet: Sheet1
PT	A	B	C	D	ROR	ROR_lower	ROR_upper	PRR	PRR_lower	PRR_upper	Chi2	BCPNN	BCPNN_lower	BCPNN_upper	EBGM	EBGM_lower	EBGM_upper	ROR_signal	PRR_signal	MHRA_signal	BCPNN_signal	MGPS_signal	All_methods
death	497	8738	780140	55624766	4.05545885317824	3.70488596738166	4.43920451388281	3.89102322242246	3.55513043046769	4.25865154979395	1081.85910877083	1.95946698119196	1.8181885530535	2.08374052132015	3.88918262488283	3.55298343619508	4.2571944849506	TRUE	TRUE	TRUE	TRUE	TRUE	TRUE
diarrhoea	461	8774	576342	55828564	5.08955114921891	4.63436844568333	5.5894414102192	4.88540571556543	4.44899995871963	5.36461884179205	1438.09995123887	2.2875610559728	2.13772359387992	2.41293928165185	4.88230037104594	4.44565308777685	5.36183468265975	TRUE	TRUE	TRUE	TRUE	TRUE	TRUE
weight decreased	335	8900	254915	56149991	8.29104170876963	7.43369647315216	9.24726653352431	8.02655887472114	7.19707917519653	8.9516379910612	2067.28278393708	3.00312310795973	2.81279588550276	3.13349384309535	8.01733694632533	7.18829448402514	8.94199477410953	TRUE	TRUE	TRUE	TRUE	TRUE	TRUE
nausea	327	8908	715364	55689542	2.8576833837324	2.55902657872528	3.19119558567779	2.79190509824452	2.50029578773155	3.11752478080832	380.735617131398	1.48082677171146	1.3106555839943	1.63497120262421	2.79108637484696	2.49938963056944	3.11682622692225	TRUE	TRUE	TRUE	TRUE	TRUE	TRUE
dyspnoea	286	8949	515592	55889314	3.46428915205928	3.07941884691305	3.89726111506599	3.38797223841673	3.01175051123781	3.81119081592349	485.549562252987	1.75985819749387	1.57476295049238	1.92074410353863	3.38664835939846	3.01040367245313	3.8099166617313	TRUE	TRUE	TRUE	TRUE	TRUE	TRUE
insomnia	264	8971	246351	56158555	6.70848827759966	5.93530203849325	7.58239676411089	6.54530030734667	5.79121180940744	7.39758059682088	1244.40577015806	2.70915035083141	2.49928056549826	2.8590117160678	6.53936409389194	5.78567024802404	7.39124093134895	TRUE	TRUE	TRUE	TRUE	TRUE	TRUE
headache	238	8997	571889	55833017	2.58260857969798	2.27062751136796	2.93745541377296	2.54182234884058	2.23486381802788	2.89094	224.77429400379	1.34549911692236	1.1469917645606	1.52514598190114	2.5411809637652	2.23420438275032	2.89033570091438	TRUE	TRUE	TRUE	TRUE	TRUE	TRUE
decreased appetite	222	9013	208040	56196866	6.65347998371811	5.82357099948756	7.60165814027731	6.51757607939917	5.70483821161223	7.44610037569346	1039.69647454906	2.70303302438469	2.47201055930796	2.86329012740102	6.51169453648867	5.69947088636551	7.43966704663278	TRUE	TRUE	TRUE	TRUE	TRUE	TRUE
chronic obstructive pulmonary disease	196	9039	47520	56357386	25.7163953768611	22.3166585826665	29.6340506679932	25.1918243434161	21.8621318723534	29.0286426527357	4538.51299877811	4.64918161476751	4.27438742672877	4.69073710808072	25.0924531142412	21.7752021986698	28.9150565650709	TRUE	TRUE	TRUE	TRUE	TRUE	TRUE
dizziness	189	9046	454488	55950418	2.57208984843807	2.22696234548968	2.97070410814849	2.53991605511324	2.19917202731352	2.93345563098249	177.815822705525	1.34441718125939	1.12110657718207	1.54413177378789	2.5392759432659	2.19855146735831	2.93280480888467	TRUE	TRUE	TRUE	TRUE	TRUE	TRUE
off label use	176	9059	748677	55656229	1.44428098670931	1.24411615228312	1.67665017831496	1.43581390997289	1.23685604721724	1.66677568396894	23.5894667401843	0.521765857215599	0.299090192023957	0.737033924195936	1.43571148232934	1.23673430698135	1.66670193335504	TRUE	TRUE	NA	TRUE	NA	NA
tremor	135	9100	153787	56251119	5.42630145933969	4.57793252188865	6.43188762325497	5.36159645695627	4.52342585320626	6.35507632934229	479.883807802118	2.42163293063227	2.12662873604325	2.62531421169522	5.35777104199487	4.52011641479392	6.35065735132122	TRUE	TRUE	TRUE	TRUE	TRUE	TRUE
back pain	126	9109	213840	56191066	3.63478032419189	3.04860228700399	4.3336672879414	3.59883204905945	3.01850074533075	4.29073676306754	237.224687498487	1.84691514203242	1.55968374185656	2.07541551167921	3.59730165246288	3.01716776987884	4.28898230585692	TRUE	TRUE	TRUE	TRUE	TRUE	TRUE
anxiety	122	9113	263998	56140908	2.8469330627417	2.38111165984672	3.40388399267829	2.82253394702384	2.36074157405605	3.3746590349634	144.181425238037	1.49656057021729	1.2132394473734	1.73714513638939	2.82169209808572	2.36000067693155	3.37370509009828	TRUE	TRUE	TRUE	TRUE	TRUE	TRUE
malaise	114	9121	407012	55997894	1.71959778069285	1.42953645385999	2.06851425116118	1.71071481945853	1.42217188321152	2.05779992423024	33.8954890693847	0.774431439648661	0.494617150806462	1.03615889831936	1.71051581106944	1.42198642861845	2.05758949666011	TRUE	TRUE	NA	TRUE	NA	NA
suicidal ideation	113	9122	84395	56320511	8.26681549066645	6.86617199163857	9.9531789241437	8.1778983114087	6.79241429342876	9.84598669966901	712.034918555176	3.03003591957788	2.66981139747378	3.21398044531217	8.16830037382659	6.78434825470353	9.83456752102878	TRUE	TRUE	TRUE	TRUE	TRUE	TRUE
pneumonia	110	9125	291852	56113054	2.3177204058578	1.92042640586167	2.79720579936484	2.30202476485679	1.90744668292954	2.77822602615294	81.397484185991	1.20259588833935	0.910059334683046	1.46118101942808	2.30153421223647	1.90701478228437	2.77767103816034	TRUE	TRUE	TRUE	TRUE	NA	NA
depression	96	9139	213365	56191541	2.76643402863828	2.26239644158972	3.38276576736046	2.74807153088525	2.24740396097865	3.36027579820295	107.105716216058	1.45800677546514	1.13752525198817	1.72665894302551	2.74729	2.24673662154519	3.35935099256862	TRUE	TRUE	TRUE	TRUE	TRUE	TRUE
asthenia	93	9142	344056	56060850	1.65757151154826	1.35128014453155	2.03328919396568	1.65094951365178	1.34589572111812	2.02514522771697	24.0095421916715	0.72314227693218	0.413875654805986	1.0121868055039	1.65077360640007	1.34573837804536	2.02495042427573	TRUE	TRUE	NA	TRUE	NA	NA
condition aggravated	86	9149	262805	56142101	2.00807468483616	1.62384786137269	2.48321535274316	1.9986870916693	1.61627137927486	2.47158375853796	43.1021538644965	0.998816785880402	0.671347540758556	1.29304769057212	1.99836038938629	1.61599230798609	2.47120250890605	TRUE	TRUE	NA	TRUE	NA	NA
fatigue	82	9153	702692	55702214	0.710162667654503	0.571387803354558	0.882642246770556	0.712736209750045	0.57346335825303	0.885833240045857	9.61258714583475	-0.488492	-0.801798	-0.165497	0.71276972782385	0.57348541063698	0.885882492351106	NA	NA	NA	NA	NA	NA
vomiting	79	9156	423061	55981845	1.14173554821976	0.914902606422842	1.42480746356755	1.14052308386574	0.913938433306647	1.42328285738496	1.37786609456434	0.189662459828611	-0.137046	0.510993968611228	1.14049684828502	0.913910003713192	1.42326165121645	NA	NA	NA	NA	NA	NA
feeling abnormal	71	9164	225184	56179722	1.93292643088534	1.53033995960258	2.44142130888707	1.92575395913733	1.52467187869206	2.43234519043826	31.7138781161526	0.945204773231732	0.585198007528538	1.26804365634051	1.92546216303469	1.52443033615366	2.43199341639483	TRUE	TRUE	NA	TRUE	NA	NA
cough	67	9168	251962	56152944	1.62868719379316	1.28071299081498	2.07120720586886	1.62412606309645	1.27713443762949	2.06539373703305	16.1372223760443	0.699516225573204	0.334943516953172	1.03741765176658	1.62396014391164	1.27699589018659	2.06519579998662	TRUE	TRUE	NA	TRUE	NA	NA
drug ineffective	66	9169	1197230	55207676	0.331927960655047	0.260547480590728	0.422864081490333	0.3367024874116	0.264296889422992	0.428944000349996	88.1062665822542	-1.5703	-1.90989	-1.20231	0.336739051165117	0.264323955187261	0.428993234832801	NA	NA	NA	NA	NA	NA
influenza like illness	60	9175	77190	56327716	4.77206420478433	3.7018026179716	6.15175878476798	4.74755701991297	3.68281154269829	6.12013332640175	177.596832583411	2.24630054119654	1.78938781464151	2.53098599479487	4.74465	3.68053390026166	6.11641383677488	TRUE	TRUE	TRUE	TRUE	TRUE	TRUE
abdominal pain upper	58	9177	185070	56219836	1.91990973743629	1.48299729188162	2.48554290697715	1.91413228591801	1.47854213855833	2.47805071796346	25.396015048399	0.936474664262631	0.537238724763146	1.29104429103737	1.91384589124738	1.47831339070586	2.47769256402094	TRUE	TRUE	NA	TRUE	NA	NA
muscle spasms	51	9184	168396	56236510	1.85449168581847	1.40825758393483	2.4421238358685	1.8497727820852	1.40468005359278	2.43589943246619	19.9629452198877	0.887147391047625	0.462292393736648	1.26492732013286	1.84951549990216	1.40447878481198	2.43557084761255	TRUE	TRUE	NA	TRUE	NA	NA
abdominal discomfort	49	9186	149091	56255815	2.01273052020157	1.51998499759565	2.66521324444582	2.00735707185399	1.51593303736153	2.65808733935604	24.8282016854234	1.00505938119609	0.56690574058017	1.38535871371602	2.00702610433005	1.51567710517899	2.6576595830987	TRUE	TRUE	TRUE	TRUE	NA	NA
abdominal pain	48	9187	210570	56194336	1.39432356650695	1.04994460182045	1.85165789199337	1.39227402333507	1.04840528473299	1.84892902037145	5.32379188336201	0.477350546075988	0.0523533023260048	0.879028993913364	1.39218462379125	1.04833394887597	1.84881738190289	TRUE	TRUE	NA	TRUE	NA	NA
chest pain	47	9188	171927	56232979	1.67310762169339	1.25610790134361	2.22854191966649	1.66968195215148	1.25354068713978	2.22397074936708	12.6592658785687	0.739415168761031	0.301664366389296	1.13688122720726	1.66949892999841	1.25339862783795	2.22373522306602	TRUE	TRUE	NA	TRUE	NA	NA
heart rate increased	46	9189	90252	56314654	3.1235910196664	2.33777839772194	4.17354393711917	3.11301330587056	2.32987012786934	4.15939572193638	66.0473994360867	1.63781280068831	1.15218301260388	1.99629429440087	3.11193688543965	2.32905613444614	4.15797242313472	TRUE	TRUE	TRUE	TRUE	TRUE	TRUE
intentional product misuse	46	9189	79005	56325901	3.56897207803204	2.67108547262367	4.76868367722463	3.55617589875868	2.66151813576005	4.75156898350447	84.5886833915941	1.82972312178219	1.33112928371043	2.17527164786846	3.55468845278908	2.66039534026939	4.74959860481205	TRUE	TRUE	TRUE	TRUE	TRUE	TRUE
pain	41	9194	566084	55838822	0.439880515107353	0.323665194108293	0.597824143878658	0.442367239404115	0.325495916562161	0.601201933851746	29.1102702503472	-1.17655	-1.60368	-0.711175	0.442407624377724	0.325524647492647	0.60125863775634	NA	NA	NA	NA	NA	NA
pain in extremity	41	9194	273599	56131307	0.914892371375744	0.673172159063557	1.24340859902155	0.91527021791322	0.673452212541121	1.24391836005404	0.323112176146944	-0.12771	-0.571225	0.32131487014601	0.915282913137112	0.673459517280687	1.24393937509922	NA	NA	NA	NA	NA	NA
myalgia	40	9195	155918	56248988	1.56937494807455	1.15034407855513	2.14104438277071	1.56690878695674	1.14853974061696	2.13767365622316	8.22495496604644	0.647787319709546	0.176141770182423	1.07950160094801	1.56676338658306	1.14842981689242	2.13748151905323	TRUE	TRUE	NA	TRUE	NA	NA
nervousness	40	9195	49560	56355346	4.94666022389085	3.62556893331797	6.74913312108244	4.92956586450204	3.61305044072667	6.72579030133228	125.306064088111	2.30053285288025	1.71662189059331	2.62023513379787	4.9263968597726	3.61071725155564	6.72148615611516	TRUE	TRUE	TRUE	TRUE	TRUE	TRUE
palpitations	40	9195	106948	56297958	2.28996177557223	1.67850017979404	3.12417299486102	2.28437450204512	1.67440968779895	3.11654125248972	28.9293080889544	1.19149588862673	0.695144145355753	1.59855807517395	2.28389430819084	1.67405283696099	3.11589520702091	TRUE	TRUE	TRUE	TRUE	NA	NA
pruritus	40	9195	325755	56079151	0.748890975980015	0.548944734173794	1.02166513127848	0.749978616582159	0.549743587667253	1.02314595012782	3.35295280227504	-0.41502	-0.858003	0.0452954589833777	0.750009313355703	0.549764486892285	1.02319080903184	NA	NA	NA	NA	NA	NA
rash	39	9196	385468	56019438	0.616333908165064	0.450004205612937	0.844142080487038	0.61795415479003	0.451188462817657	0.846358825395293	9.27413300584867	-0.694338	-1.13788	-0.223421	0.61799280464065	0.451215416582836	0.846414135137387	NA	NA	NA	NA	NA	NA
atrial fibrillation	37	9198	89487	56315419	2.53148693123513	1.83284759177853	3.49643151550629	2.5253510334056	1.82840981540273	3.48794771729994	34.1294879679074	1.33612374577446	0.810074022117131	1.74833932911916	2.52472061041025	1.82794863904207	3.48708602883431	TRUE	TRUE	TRUE	TRUE	NA	NA
drug dose omission	36	9199	165707	56239199	1.32818983950045	0.957409798420183	1.84256339622088	1.32691048549699	0.956489970064804	1.84078400362375	2.90738173066694	0.407993844406081	-0.08021	0.870503580632472	1.32683947931586	0.956436407393032	1.84069007647859	NA	NA	NA	NA	NA	NA
product use issue	32	9203	164241	56240665	1.1906645484854	0.841468770289789	1.68477086384527	1.19000388085665	0.841003614431599	1.68383252123236	0.97343825153157	0.250921406089926	-0.260747	0.745709642163779	1.18996686854064	0.840975704559462	1.68378365813337	NA	NA	NA	NA	NA	NA
sleep disorder	31	9204	62129	56342777	3.05442150585887	2.14659685291399	4.34617740298482	3.0475252344261	2.14175452168265	4.33635599245393	42.6712198848884	1.60715468524629	1.00647344485764	2.02863984756898	3.04650410697649	2.14103263609207	4.33491162972891	TRUE	TRUE	TRUE	TRUE	TRUE	TRUE
gastrointestinal disorder	30	9205	75058	56329848	2.4459020059794	1.70901030061577	3.50052695451778	2.44120497726479	1.70573159966071	3.49379805252351	25.5489703731648	1.28725310873474	0.702350693824615	1.7407640873491	2.4406291708867	1.70532604447434	3.49298057640305	TRUE	TRUE	TRUE	TRUE	NA	NA
hypertension	30	9205	192970	56211936	0.949371539431777	0.663377564179492	1.35866265088096	0.949536006547862	0.663493741234355	1.35889545250796	0.080722361703207	-0.0746935	-0.591643	0.446639488837091	0.949543850691922	0.663497967435002	1.35890924861826	NA	NA	NA	NA	NA	NA
pyrexia	30	9205	316973	56087933	0.576692929667999	0.402971114092961	0.825306637369392	0.578068047384291	0.403932758225789	0.827273006711423	9.29037606426072	-0.790589	-1.2901	-0.251852	0.578107977475106	0.403959895751257	0.827331715686327	NA	NA	NA	NA	NA	NA
tachycardia	30	9205	81183	56323723	2.26112056449768	1.57990759155895	3.23605395309827	2.25702380034664	1.57704805113648	3.23018466790542	21.0250634131713	1.17412479194639	0.597440087015361	1.63583737361022	2.25655945702709	1.57672061938602	3.22952622074623	TRUE	TRUE	TRUE	TRUE	NA	NA
dehydration	26	9209	123081	56281825	1.29103504217951	0.878511534219774	1.89726761142156	1.2902156690234	0.877955314173817	1.8960605918309	1.70062974546536	0.367543704470476	-0.204202	0.908127710705887	1.29015437594181	0.877912266638078	1.89597340988972	NA	NA	NA	NA	NA	NA
medication error	26	9209	50252	56354654	3.16619246922538	2.15437467818665	4.65321787044835	3.1600938223169	2.15022825096352	4.64424786595124	38.4044179425771	1.65945733456666	0.99205874625186	2.10456497961211	3.15897678426088	2.14946490434176	4.64261328637752	TRUE	TRUE	TRUE	TRUE	TRUE	TRUE
product dose omission issue	26	9209	216084	56188822	0.734155728007457	0.499580187441658	1.07887511657796	0.734904179666559	0.500090258795657	1.0799733523945	2.49553128571765	-0.444309	-0.986373	0.125904422139593	0.734936073106607	0.500111198691765	1.08002186906888	NA	NA	NA	NA	NA	NA
arthralgia	25	9210	370760	56034146	0.410242133744356	0.277051275825464	0.607463754850732	0.411838662889607	0.27812986959177	0.609826929051701	21.1368566245507	-1.27971	-1.81355	-0.680172	0.411878319384416	0.278156250867712	0.609886527625123	NA	NA	NA	NA	NA	NA
restlessness	24	9211	33912	56370994	4.3311851433365	2.9011161760363	6.46618873825619	4.32252802980752	2.89532138033347	6.4532554815451	61.2864988513048	2.11109085334508	1.35294990955955	2.50909064316577	4.32017829286989	2.89374356302644	6.44975619839113	TRUE	TRUE	TRUE	TRUE	TRUE	TRUE
blood pressure increased	23	9212	140656	56264250	0.998730190088025	0.663317048776764	1.50374846302037	0.99873335258158	0.663319991049091	1.50375131613517	3.70342115417947e-05	-0.00182825	-0.591704	0.587880766282256	0.99873355966928	0.663319286719219	1.50375353646531	NA	NA	NA	NA	NA	NA
depressed mood	23	9212	47247	56357659	2.97819146018236	1.97786636987536	4.48444066221827	2.9732647245479	1.97459694841722	4.47701650168508	30.1312847684162	1.57158196996548	0.867585606835163	2.04736853074098	2.97230459997281	1.97395680832155	4.47557646538961	TRUE	TRUE	TRUE	TRUE	NA	NA
panic attack	23	9212	33581	56371325	4.19120134642334	2.78333386018365	6.31119715013339	4.18325357912852	2.77805935386445	6.29922124700055	55.707996183727	2.06387386247075	1.29418516398144	2.4740895089511	4.18107482563727	2.77660894151235	6.29594842695277	TRUE	TRUE	TRUE	TRUE	TRUE	TRUE
skin burning sensation	22	9213	65062	56339844	2.06780623478839	1.36076301324046	3.14222431314286	2.06526246249111	1.35909064413037	3.13835508867333	12.0980444758228	1.0460735768584	0.378114002786301	1.58311377184356	2.06490237745985	1.35885206937061	3.13781163126478	TRUE	TRUE	TRUE	TRUE	NA	NA
chest discomfort	21	9214	91928	56312978	1.39614900106702	0.909804688359363	2.14247305836098	1.39524817496822	0.909218668901154	2.14108831718653	2.35459821450697	0.480428416826907	-0.161389	1.07055660388959	1.39515790523528	0.909158837784931	2.14095216330168	NA	NA	NA	NA	NA	NA
confusional state	21	9214	148697	56256209	0.862262189866224	0.561906211848304	1.32316758276667	0.862575399829712	0.562110942234948	1.32364674744296	0.460931355386647	-0.213245	-0.82031	0.411579088400313	0.86259480512432	0.56212296561749	1.32367799100701	NA	NA	NA	NA	NA	NA
hypotension	21	9214	183062	56221844	0.699967651316877	0.456147101472715	1.07411558970384	0.700649912207223	0.456592215199643	1.07516134339115	2.69425631775073	-0.513164	-1.1095	0.122376674992895	0.700684248283449	0.45661408538063	1.0752152233396	NA	NA	NA	NA	NA	NA
oedema peripheral	21	9214	114679	56290227	1.11871687620204	0.729022267943404	1.7167204681276	1.11844691903904	0.728847154775303	1.71630430675631	0.263909990317566	0.161468815142695	-0.462395	0.769521526777722	1.11842523302946	0.728832215954711	1.71627292879534	NA	NA	NA	NA	NA	NA
suicide attempt	21	9214	55577	56349329	2.31081264559382	1.50579994528184	3.54619157728608	2.3078319129942	1.50385926860254	3.54161340082289	15.5733891151495	1.20622931487347	0.506763912950944	1.73880522208957	2.30733792993415	1.50353570864622	3.54085925082972	TRUE	TRUE	TRUE	TRUE	NA	NA
vision blurred	21	9214	123573	56281333	1.03803469990138	0.676446880832942	1.59290562013171	1.03794821060004	0.676391267984169	1.59277113540892	0.0291947612108333	0.0537254986938969	-0.564874	0.667033431709755	1.03794176277553	0.676386317319116	1.59276300440787	NA	NA	NA	NA	NA	NA
agitation	20	9215	68555	56336351	1.78354567008845	1.1500377052837	2.76602683779532	1.78184876555117	1.14894471621544	2.76339233601635	6.86761938006887	0.833190256418844	0.149850530544135	1.4107607068782	1.78162073820431	1.14879650115644	2.76304154095557	TRUE	TRUE	NA	TRUE	NA	NA
dyspepsia	20	9215	88142	56316764	1.38672213348625	0.894176917317228	2.15057919552449	1.38588461939099	0.893637796522166	2.14927813677906	2.15178341532986	0.470716020938212	-0.186143	1.0747247658419	1.38579707949412	0.893580430171707	2.1491445880987	NA	NA	NA	NA	NA	NA
hallucination	20	9215	66758	56338148	1.83161379273932	1.1810302018572	2.84057857324682	1.82981278831542	1.17987012255216	2.83778254596375	7.53299842971784	0.871500088137041	0.184985583502711	1.44590094224322	1.82956425952201	1.17970865654074	2.83740003191602	TRUE	TRUE	NA	TRUE	NA	NA
memory impairment	20	9215	126833	56278073	0.963033976443336	0.620986553771361	1.49348554192002	0.963114032801878	0.621038814998599	1.4936081574579	0.0283128647498227	-0.0542128	-0.682248	0.578574185319627	0.963119848346989	0.621041925958448	1.49361871317846	NA	NA	NA	NA	NA	NA
drug interaction	19	9216	145070	56259836	0.799524885136869	0.509724332989655	1.25408971198967	0.79993734070616	0.509987773360455	1.25474	0.952996291233936	-0.321994	-0.953586	0.338284131087157	0.799963539732458	0.51000399022773	1.2547777608868	NA	NA	NA	NA	NA	NA
fall	19	9216	303758	56101148	0.380763367011916	0.24275333920518	0.597234798635295	0.382037378492888	0.243565809500928	0.599232539512742	19.0936909046958	-1.38807	-1.98886	-0.697037	0.382076029509287	0.243590219094616	0.599293735471697	NA	NA	NA	NA	NA	NA
lung disorder	19	9216	44068	56360838	2.63672742208538	1.68089018306717	4.1361009591304	2.63336003486073	1.67874510278519	4.13081477449828	19.2557098437369	1.39651908321418	0.637105560297442	1.9291792708387	2.6326561121474	1.67829475934243	4.1297145011301	TRUE	TRUE	TRUE	TRUE	NA	NA
myocardial infarction	19	9216	167769	56237137	0.691070925518413	0.440582994924161	1.08397062437483	0.691706513219025	0.440988625513999	1.08496653371036	2.61821233836855	-0.531695	-1.15537	0.136484222202736	0.691741423798141	0.441010462104831	1.08502232603393	NA	NA	NA	NA	NA	NA
nightmare	19	9216	32287	56372619	3.59957853384941	2.2946181099532	5.64667626614944	3.59423018602665	2.29121088858381	5.63828091709624	35.5760731015543	1.84507025913047	1.02295428612684	2.31513459132788	3.59270445168831	2.29023609876277	5.63589286019632	TRUE	TRUE	TRUE	TRUE	TRUE	TRUE
productive cough	19	9216	41503	56363403	2.7998118719706	1.7848443840078	4.39194956639607	2.79610895637044	1.78248552029084	4.38613677749223	21.9273354796544	1.48299645604574	0.712767987101994	2.00485975544093	2.79528707712159	1.78195988496131	4.38485170708127	TRUE	TRUE	TRUE	TRUE	NA	NA
respiratory failure	19	9216	67335	56337571	1.72491774034316	1.09965644209678	2.70570070528329	1.7234263015704	1.09870667801776	2.70335866375485	5.77491728101223	0.785108765458243	0.0877112919048406	1.37968401703258	1.72322222906201	1.09857553263695	2.70304113146018	TRUE	TRUE	NA	TRUE	NA	NA
hyperhidrosis	18	9217	119296	56285610	0.921413164311747	0.580243	1.46318484729173	0.921566338436532	0.580339595195648	1.46342679901584	0.120394001426061	-0.117822	-0.774701	0.550672159759839	0.921578171129327	0.58034653679789	1.46344687466939	NA	NA	NA	NA	NA	NA
muscular weakness	18	9217	104236	56300670	1.05482094210206	0.664250326879311	1.67504203592095	1.05471409023873	0.664183622713717	1.67487088525759	0.0511757782730899	0.0768390473465828	-0.590164	0.735225007785437	1.05470464356403	0.664177090428632	1.67485735534424	NA	NA	NA	NA	NA	NA
paraesthesia	18	9217	146177	56258729	0.751612145500439	0.473316656205082	1.19353673668099	0.75209627992177	0.47362194879938	1.19430447787749	1.47447901165164	-0.410952	-1.05484	0.270510723679527	0.752126802627481	0.473640753935436	1.19435399620986	NA	NA	NA	NA	NA	NA
wheezing	18	9217	51252	56353654	2.14730720495581	1.35216386497666	3.41003657314473	2.1450709808422	1.35075689631419	3.4064823399436	11.0087504575331	1.10075498231214	0.353435071776198	1.67894826585113	2.14466896645455	1.35050256064146	3.40584691189959	TRUE	TRUE	TRUE	TRUE	NA	NA
abdominal distension	17	9218	93137	56311769	1.11503665236899	0.69283451521656	1.79452	1.11482489025851	0.692703494063365	1.79417968379152	0.2013505417478	0.156790000540698	-0.533364	0.828277350689078	1.11480393546178	0.692689915211489	1.79414740597404	NA	NA	NA	NA	NA	NA
bronchitis	17	9218	69288	56335618	1.49946818269872	0.93168938609966	2.41325581730445	1.49854875020215	0.931118850516378	2.41177413118318	2.82241341431101	0.583448280696484	-0.136963	1.22472329605059	1.49842645990919	0.931042115235586	2.41157926050193	NA	NA	NA	NA	NA	NA
feeling jittery	17	9218	17800	56387106	5.84214081633151	3.62938252661468	9.40397135533742	5.83322729235992	3.62384799237444	9.38961587680657	68.0357326273283	2.54315328139512	1.51903210276189	2.88122841116523	5.82861569310246	3.62098015367279	9.38220024857672	TRUE	TRUE	TRUE	TRUE	TRUE	TRUE
frequent bowel movements	17	9218	23445	56381461	4.43504781066428	2.75538782144385	7.13861363899437	4.42872449579895	2.75146151644238	7.12842994258918	45.1129575374687	2.14608171982668	1.21351165055364	2.57554288580212	4.42624012462733	2.74991581936465	7.12443686563013	TRUE	TRUE	TRUE	TRUE	TRUE	TRUE
mood altered	17	9218	24813	56380093	4.19043134772201	2.60343824160152	6.74481714195353	4.18455832845712	2.5997915375423	6.73535864372162	41.19	2.06432345834062	1.14828262233684	2.51028515000957	4.18237800257779	2.59843484577386	6.73185467201393	TRUE	TRUE	TRUE	TRUE	TRUE	TRUE
abnormal dreams	16	9219	26421	56378485	3.70339740541483	2.26749864685456	6.04858237135389	3.69871366329391	2.26463257384111	6.04092819341249	31.5009415683288	1.88638640564306	0.973090130360814	2.37444629806813	3.69708036834317	2.26363	6.03826505595724	TRUE	TRUE	TRUE	TRUE	TRUE	TRUE
anaemia	16	9219	176406	56228500	0.55319635929875	0.338751135009357	0.903395384735578	0.553970464144578	0.339225409743314	0.904658867909607	5.76343637158418	-0.852014	-1.51431	-0.113332	0.554010915293379	0.339249930352224	0.904725592561039	NA	NA	NA	NA	NA	NA
crying	16	9219	34440	56370466	2.84069528176106	1.73934748883841	4.63941204135616	2.83750620493288	1.73739610717589	4.6342002435588	19.041642621765	1.50418964991263	0.655387810921139	2.05663937295435	2.83665293992014	1.73687237748974	4.63281010501599	TRUE	TRUE	TRUE	TRUE	NA	NA
erythema	16	9219	187365	56217541	0.520738329507359	0.318875795658552	0.850388808150486	0.52156866916387	0.319384491973088	0.851744162569709	7.0445871844322	-0.938958	-1.59842	-0.197451	0.521609521231547	0.319409272720793	0.851811502909107	NA	NA	NA	NA	NA	NA
gait disturbance	16	9219	177788	56227118	0.548882705433829	0.336109716586135	0.89635083265185	0.549664283854301	0.336588565923603	0.89762652547632	5.92143711195133	-0.863271	-1.52519	-0.124214	0.549704808091429	0.33661313323329	0.897693364297264	NA	NA	NA	NA	NA	NA
general physical health deterioration	16	9219	100256	56304650	0.974697961200669	0.596848600738504	1.59175394629932	0.974741797976066	0.596875883212693	1.5918243632287	0.0104891082534418	-0.036902	-0.735431	0.665594630174478	0.974745828325838	0.596877911794662	1.59183211685925	NA	NA	NA	NA	NA	NA
hypersensitivity	16	9219	167493	56237413	0.582726596820954	0.356833626155681	0.951620760355082	0.583449539371129	0.357276584295925	0.952800659083845	4.77201601110627	-0.777222	-1.44208	-0.0411048	0.583489327128026	0.357300685361038	0.952866335893802	NA	NA	NA	NA	NA	NA
influenza	16	9219	99416	56305490	0.982948183963388	0.60190036084688	1.60522770080664	0.982977726904004	0.601918894309556	1.60527476496267	0.00472397574011607	-0.0247653	-0.723994	0.67703206867906	0.982980466025912	0.601920128506457	1.6052804198226	NA	NA	NA	NA	NA	NA
lung neoplasm malignant	16	9219	38890	56366016	2.51544927548116	1.54022056868326	4.10816813265134	2.5128237001257	1.53861404977742	4.10387708914192	14.5765778846856	1.32895221689632	0.505237453553886	1.90644956800262	2.5122015549758	1.53823197524492	4.10286403766762	TRUE	TRUE	TRUE	TRUE	NA	NA
visual impairment	16	9219	109694	56295212	0.890686260994461	0.545406532517082	1.45455173018018	0.890875651338163	0.545522906166648	1.45485994662293	0.214253678183751	-0.166678	-0.858057	0.542958168328251	0.89089156592734	0.545532249794258	1.4548870072114	NA	NA	NA	NA	NA	NA
asthma	15	9220	95638	56309268	0.957876975447774	0.577205475457891	1.5896042901622	0.957945394004166	0.577247089375889	1.58971676909789	0.0277361722285744	-0.0619747	-0.780371	0.663692767734355	0.95795198887406	0.577250677672262	1.5897287755265	NA	NA	NA	NA	NA	NA
cardiac arrest	15	9220	76782	56328124	1.1935103926371	0.719188416982677	1.98065906471222	1.19319608230797	0.718999499477824	1.98013613621298	0.469767370118185	0.254785519642874	-0.484736	0.959357848490268	1.19315834722412	0.718976280595065	1.98007483692273	NA	NA	NA	NA	NA	NA
chills	15	9220	108269	56296637	0.845938254058257	0.509754867646728	1.40383461757361	0.846188489704075	0.509905998132332	1.40424894535529	0.420122615628129	-0.240913	-0.949164	0.4948860054823	0.846209796385158	0.509918496637669	1.40428524209238	NA	NA	NA	NA	NA	NA
constipation	15	9220	191311	56213595	0.478037268954501	0.288065385934241	0.793290834885812	0.478885069817054	0.288576463817185	0.794697208012664	8.53430848766061	-1.06213	-1.73652	-0.292516	0.478925925340886	0.288600890509997	0.794765537827331	NA	NA	NA	NA	NA	NA
drug intolerance	15	9220	83541	56321365	1.09681615929373	0.660924809812673	1.8201853969271	1.09665890510971	0.660830492350459	1.81992321492124	0.127958511336158	0.133092044976207	-0.597798	0.846283432877643	1.09664155287197	0.660819594626778	1.8198956345486	NA	NA	NA	NA	NA	NA
gastrooesophageal reflux disease	15	9220	71722	56333184	1.27782754345366	0.76999376945631	2.1205927834478	1.27737628052439	0.769722361546687	2.11984248290201	0.904425583983448	0.353118060331838	-0.393888	1.05021666798574	1.27731828194335	0.769686898476757	2.11974764883697	NA	NA	NA	NA	NA	NA
somnolence	15	9220	183669	56221237	0.497994875105952	0.300091597227169	0.826410662355394	0.498810259715959	0.300583148683456	0.827763220552081	7.57776486780949	-1.00332	-1.67957	-0.235564	0.498851187864868	0.300607611098787	0.827831693031921	NA	NA	NA	NA	NA	NA
urinary tract infection	15	9220	154103	56250803	0.593851654954894	0.357853453144001	0.985486614686252	0.59451134365827	0.358251219232644	0.986580697465373	4.15943493407638	-0.750128	-1.43527	0.00875192081279696	0.594550809066887	0.358274761582175	0.986646848918526	NA	NA	NA	NA	NA	NA
emphysema	14	9221	9457	56395449	9.05400402694875	5.35799686464436	15.2995589566186	9.04179438359442	5.35077463804163	15.2789177652829	100.002258339449	3.17471113417795	1.80977937372295	3.30217571468641	9.0299070304775	5.34373669520374	15.2588395779778	TRUE	TRUE	TRUE	TRUE	TRUE	TRUE
nasopharyngitis	14	9221	166468	56238438	0.512923387325995	0.303649742070842	0.866427217990502	0.51366178175777	0.30408705350231	0.867673986773535	6.46509015437566	-0.960994	-1.65925	-0.167964	0.513702679482781	0.304111081655374	0.867743593792599	NA	NA	NA	NA	NA	NA
renal failure acute	14	9221	42956	56361950	1.99210483840843	1.17924793063397	3.3652649151369	1.99060083540489	1.17835832961313	3.3627221757032	6.90447460579941	0.992970023550787	0.154832552868343	1.64631028640557	1.99027808903078	1.17816656665058	3.36217898538519	TRUE	TRUE	NA	TRUE	NA	NA
rhinorrhoea	14	9221	57746	56347160	1.48149482515701	0.877005986393896	2.50263618609011	1.48076489255797	0.87657441351532	2.50140163028371	2.18699114157951	0.566229058437555	-0.225144	1.26626749628214	1.48064836367127	0.876504903448721	2.50120628899672	NA	NA	NA	NA	NA	NA
skin exfoliation	14	9221	73933	56330973	1.15680175131908	0.68480573547348	1.95411665314054	1.15656404427864	0.684665429651743	1.95371393177913	0.297050181874986	0.209808181707678	-0.551016	0.940352992753533	1.15653440282435	0.684647469995106	1.95366503716992	NA	NA	NA	NA	NA	NA
syncope	14	9221	92348	56312558	0.925822593598757	0.548075663331451	1.56392179431541	0.925935044458488	0.548142563092459	1.56411080672041	0.0830651451850143	-0.111	-0.84969	0.64164880368124	0.92594627103844	0.548148878864602	1.56413071322139	NA	NA	NA	NA	NA	NA
cardiac disorder	13	9222	87263	56317643	0.909771997912378	0.528035903857332	1.5674788061554	0.909899010801077	0.528109907400475	1.5676967961689	0.116149403217188	-0.1362	-0.898847	0.644750445710428	0.90991243159098	0.528117412218309	1.56772076437723	NA	NA	NA	NA	NA	NA
cerebrovascular accident	13	9222	158711	56246195	0.499579207310518	0.289963379663693	0.860727256891797	0.500283643726864	0.290372401837128	0.861940468850116	6.50672177809989	-0.999064	-1.71856	-0.175019	0.500324572084463	0.290396000729127	0.862011449203795	NA	NA	NA	NA	NA	NA
haematochezia	13	9222	49345	56355561	1.60994803559683	0.934392285865706	2.77392345434519	1.60908941897932	0.933894459612173	2.77244257273613	2.99910052873712	0.686100659482041	-0.147334	1.39635830886502	1.60892899589802	0.933800848867424	2.77216765971148	NA	NA	NA	NA	NA	NA
inappropriate schedule of product administration	13	9222	144921	56259985	0.547250950211088	0.317632112813303	0.942863112468003	0.547888279680201	0.318002199200212	0.943960663686911	4.86206882367676	-0.86794	-1.59252	-0.0489703	0.547928832292867	0.318025565063666	0.944031041019367	NA	NA	NA	NA	NA	NA
pollakiuria	13	9222	37915	56366991	2.09571405442318	1.21629814587124	3.61097105410847	2.09417163074072	1.21540361814197	3.60831147245028	7.43438725080539	1.06612129856918	0.185546076023883	1.72930426654744	2.09379659827922	1.21518530399867	3.60766722617511	TRUE	TRUE	TRUE	TRUE	NA	NA
urticaria	13	9222	147906	56257000	0.53617802579383	0.311205385483145	0.923785026720689	0.536830942487353	0.311584515640953	0.924909443009502	5.20819147883035	-0.897351	-1.62075	-0.0772044	0.536871648534227	0.311607974030084	0.924980074393192	NA	NA	NA	NA	NA	NA
cardiac failure	12	9223	73627	56331279	0.995454798216376	0.565088498588853	1.75358418684254	0.995460704271753	0.56509212139462	1.75359375264978	0.00024867410863963	-0.00656266	-0.807118	0.794675394412143	0.995461443982351	0.565092271181966	1.75359589396389	NA	NA	NA	NA	NA	NA
completed suicide	12	9223	79014	56325892	0.927498182968032	0.526513311299123	1.63386729442112	0.927592392150965	0.526567042780434	1.63403247083796	0.0679102469922195	-0.10842	-0.901417	0.70036663928763	0.927603387156333	0.526573032608083	1.63405262058742	NA	NA	NA	NA	NA	NA
drug hypersensitivity	12	9223	179448	56225458	0.407664990665436	0.231424929860026	0.718119455474258	0.408434673406315	0.231861977372899	0.719474940784411	10.3138014506498	-1.29168	-2.02551	-0.423801	0.408474229763827	0.231884322022397	0.71954496503233	NA	NA	NA	NA	NA	NA
eating disorder	12	9223	19732	56385174	3.71794409832073	2.11029481199428	6.55032095026323	3.7144123896927	2.10829123137348	6.54409561420719	23.7974690927624	1.89249307972622	0.817803636196588	2.41998199574641	3.71276262527433	2.10735382218939	6.5411921654963	TRUE	TRUE	TRUE	TRUE	TRUE	TRUE
flatulence	12	9223	51012	56353894	1.43734365823141	0.815918292912985	2.53206333256996	1.43677537194026	0.815596091015088	2.53106101433715	1.59440806207508	0.522731376623379	-0.326025	1.27583022151293	1.43667264960443	0.81553739012031	2.53088126568534	NA	NA	NA	NA	NA	NA
infection	12	9223	128093	56276813	0.57162752830517	0.324501394557403	1.00695416598118	0.572184157396707	0.324817536934889	1.00793421766943	3.84685463189428	-0.805348	-1.5581	0.0436309791663525	0.572224232258041	0.324840131331363	1.00800529368488	NA	NA	NA	NA	NA	NA
mental disorder	12	9223	40141	56364765	1.82695794570156	1.03706692215087	3.21847632401535	1.82588339287552	1.03645745099723	3.2165817913422	4.48461415838697	0.868399597724724	-0.0215568	1.58035402671578	1.82563657194771	1.03631684850241	3.21614851447166	TRUE	TRUE	NA	NA	NA	NA
pancreatitis	12	9223	48324	56356582	1.51736760279153	0.861341264952429	2.67304555776564	1.51669533303154	0.860960059192293	2.67185998778822	2.11356888537629	0.600809290147699	-0.256506	1.34536052020436	1.5165670571296	0.860886831226658	2.67163528973205	NA	NA	NA	NA	NA	NA
product use in unapproved indication	12	9223	207292	56197614	0.352731603502743	0.200240628360422	0.621350347970683	0.353572666930785	0.200718183881233	0.622831615866553	14.2336301822409	-1.49977	-2.2272	-0.625497	0.353610086025433	0.200739330179596	0.622897828876104	NA	NA	NA	NA	NA	NA
adverse event	11	9224	84246	56320660	0.797245059532115	0.441337103646758	1.44016825165258	0.7974865651461	0.441470980983765	1.44060391052501	0.56646021132931	-0.32642	-1.13557	0.531510375681508	0.797513003872655	0.441485431664321	1.44065227463628	NA	NA	NA	NA	NA	NA
anger	11	9224	31913	56372993	2.10657464180111	1.16607906613216	3.80562249196277	2.10525657779896	1.16534995017596	3.80323975445882	6.38425212462056	1.07373506815651	0.112859361180867	1.78013429837186	2.10487574136381	1.16513865215581	3.80255335138379	TRUE	TRUE	TRUE	TRUE	NA	NA
body height decreased	11	9224	10356	56394550	6.49409271479141	3.59399645999545	11.7343577429011	6.48754858703151	3.59037627815808	11.7225280606763	51.0137885752255	2.69637802944533	1.3194163740036	2.98734164522104	6.4817259735023	3.58715239010505	11.7120119322123	TRUE	TRUE	TRUE	TRUE	TRUE	TRUE
epistaxis	11	9224	68832	56336074	0.976044414158404	0.540311777994478	1.76317218541099	0.976072948153451	0.540327800312893	1.76322299086826	0.00645876808654973	-0.0349335	-0.865771	0.80133650279969	0.976076771310058	0.540329690038118	1.76323063687997	NA	NA	NA	NA	NA	NA
increased upper airway secretion	11	9224	4943	56399963	13.6069753954842	7.52786296377846	24.5952643272323	13.5919589656683	7.51955849123869	24.5681111117972	128.047167896301	3.76171072354542	1.8935109110078	3.5624877549727	13.5639994281991	7.50408712946883	24.5175831935214	TRUE	TRUE	TRUE	TRUE	TRUE	TRUE
oxygen saturation decreased	11	9224	49430	56355476	1.35962425247123	0.752637257177831	2.45613420047738	1.35919589656683	0.752400450943338	2.45535935408846	1.04485856671986	0.442668573570215	-0.43362	1.23354455662118	1.35911598000239	0.752355896503253	2.45521601636025	NA	NA	NA	NA	NA	NA
pain of skin	11	9224	25063	56379843	2.68265113717422	1.48492071614845	4.84646556918441	2.68064689651272	1.48381193648533	4.84284268584892	11.5906697866947	1.42218433274822	0.399308047955375	2.06666844729576	2.67990959429283	1.48340319724248	4.84151271005301	TRUE	TRUE	TRUE	TRUE	NA	NA
product dose omission	11	9224	66070	56338836	1.01689697160795	0.562925537942521	1.8369737756879	1.01687684527468	0.562914632714742	1.83693664786965	0.0030842074085829	0.0241409780980979	-0.811606	0.855507453818901	1.01687403591499	0.562912841388536	1.83693234349991	NA	NA	NA	NA	NA	NA
respiratory tract infection	11	9224	22992	56381914	2.92439784289388	1.61871523096094	5.28326575295489	2.92210565271826	1.61744713421168	5.27912243005684	13.9065907658844	1.54655447073004	0.498435660091843	2.16583191635946	2.92118650468627	1.61693768825037	5.27746409596946	TRUE	TRUE	TRUE	TRUE	NA	NA
retching	11	9224	19320	56385586	3.48044172955958	1.92645	6.28799268224934	3.47748722398024	1.92481087934985	6.28265224531071	19.4111663892459	1.79746022659827	0.692909207005227	2.36038792313614	3.47607744903514	1.92402975323997	6.28010788884283	TRUE	TRUE	TRUE	TRUE	NA	NA
application site pain	10	9225	20529	56384377	2.97731384289341	1.60115992002138	5.5362350807322	2.97517273423841	1.60000904177253	5.53225173574617	13.1112658351759	1.57250703186361	0.46346097643901	2.2049175782673	2.97421106486101	1.59949128712328	5.53046554836272	TRUE	TRUE	TRUE	TRUE	NA	NA
arrhythmia	10	9225	44241	56360665	1.38097176410384	0.742728358143021	2.56767227525848	1.38055923376913	0.742506756813635	2.56690431495104	1.04962005643205	0.465162915387395	-0.454663	1.28654363013062	1.38047323362591	0.742460233382629	2.56674534617866	NA	NA	NA	NA	NA	NA
gastrointestinal haemorrhage	10	9225	79631	56325275	0.766751750851888	0.412395098811788	1.42559465213904	0.767004320693955	0.412531092740088	1.42606372784086	0.708691012643786	-0.382638	-1.22247	0.518638063404476	0.767033576439024	0.412546677847279	1.4261186405739	NA	NA	NA	NA	NA	NA
hypophagia	10	9225	22792	56382114	2.68159103037152	1.44214571013707	4.98627177796444	2.67977014132943	1.44116696936171	4.98288412309452	10.5290027291116	1.42171260245602	0.345893126801329	2.08730352719365	2.67903346466013	1.44077026459848	4.98151612448017	TRUE	TRUE	TRUE	TRUE	NA	NA
incorrect dose administered	10	9225	189637	56215269	0.32134003899877	0.172835662828931	0.597442790299217	0.322074917137375	0.173230986732052	0.598808874820392	14.3168022154652	-1.63437	-2.41329	-0.672244	0.322110663818464	0.173250150397673	0.598875553685898	NA	NA	NA	NA	NA	NA
loss of consciousness	10	9225	117860	56287046	0.517696996620399	0.278445268955936	0.962523735148088	0.518219252173598	0.278726267425772	0.963494383947439	4.4880412902882	-0.948252	-1.75434	-0.0132682	0.518260126081109	0.278748150245895	0.963570728805445	NA	NA	NA	NA	NA	NA
melaena	10	9225	20576	56384330	2.97051054297479	1.59750174592552	5.52358262420063	2.96837680118489	1.59635482775579	5.51961298366217	13.0510344635336	1.56920944176304	0.460919224753963	2.20237476375819	2.96742062863987	1.59584003038087	5.51783701351057	TRUE	TRUE	TRUE	TRUE	NA	NA
mood swings	10	9225	29713	56375193	2.0567199651736	1.10612830721983	3.82423719520905	2.05557570966177	1.1055133149762	3.8221081925571	5.42160705646438	1.03929323626009	0.0363125749194838	1.7776253295788	2.05522057198736	1.10532191584179	3.82144924386411	TRUE	TRUE	TRUE	TRUE	NA	NA
neoplasm malignant	10	9225	60154	56344752	1.01536592664194	0.54610460043673	1.8878580480021	1.01534928784753	0.546095849983794	1.88782642527512	0.00232248121913887	0.0219724857932639	-0.850777	0.890372593396496	1.01534673660628	0.54609427926435	1.88782236819218	NA	NA	NA	NA	NA	NA
pneumothorax	10	9225	14432	56390474	4.23557962131728	2.27769343495333	7.87644836359893	4.23207601588001	2.27581018961045	7.86993022790381	24.6728913428455	2.08060242584619	0.838180240918666	2.57983335427343	4.22983804605874	2.27460588863338	7.86577137837075	TRUE	TRUE	TRUE	TRUE	TRUE	TRUE
renal failure	10	9225	126268	56278638	0.483152134020786	0.259865639928354	0.898294921457099	0.483711796030509	0.260166751380578	0.899335139396017	5.52251052450831	-1.04766	-1.849	-0.107937	0.4837526810781	0.260188646978032	0.899411481508675	NA	NA	NA	NA	NA	NA
swelling face	10	9225	59312	56345594	1.02979556731095	0.553865036259649	1.91468831037771	1.02976330356724	0.553847884911672	1.91462762657808	0.00861010724703015	0.042305735419311	-0.832332	0.90882060943375	1.02975828632177	0.553844985060095	1.91461899421785	NA	NA	NA	NA	NA	NA
therapeutic product effect incomplete	10	9225	61182	56343724	0.998287201923374	0.536919440412117	1.85610216824906	0.998289056604562	0.53692063315915	1.85610494175408	2.93504879940776e-05	-0.00247008	-0.872983	0.868164568152561	0.998289336207025	0.536920588316629	1.85610613649437	NA	NA	NA	NA	NA	NA
weight increased	10	9225	200271	56204635	0.304219949989445	0.16362760913518	0.565612236594623	0.304973366394437	0.164032901020959	0.567012798231688	15.895122082067	-1.71308	-2.4896	-0.748562	0.305008	0.164051506464541	0.567077524254898	NA	NA	NA	NA	NA	NA
aggression	9	9226	46898	56358008	1.17227734279624	0.609713365819312	2.25390198980922	1.17210944933819	0.609626231963529	2.25357848661285	0.227594463120733	0.229066645756278	-0.708744	1.11731834872066	1.17207642686725	0.609608867401711	2.25351569486381	NA	NA	NA	NA	NA	NA
blood glucose increased	9	9226	176267	56228639	0.311182824034766	0.161856793676317	0.598274238447496	0.311854113107174	0.162206004378911	0.599564659978187	13.7084720395863	-1.68089	-2.49116	-0.665239	0.311889247288696	0.162224228489644	0.599632394494758	NA	NA	NA	NA	NA	NA
bone pain	9	9226	53714	56351192	1.02339825347439	0.532284069451806	1.96764104981214	1.02337545062856	0.532272374597787	1.96759659702534	0.00480915208130855	0.0333300100497514	-0.883221	0.942816772584207	1.02337153463251	0.53227017259998	1.96758967871598	NA	NA	NA	NA	NA	NA
burning sensation	9	9226	64452	56340454	0.852732868259474	0.443522603723314	1.63949557137714	0.85287638793307	0.443597388750036	1.63977099852507	0.228642553381994	-0.229557	-1.12134	0.704665173974306	0.852896929229492	0.4436079349581	1.63981100103136	NA	NA	NA	NA	NA	NA
dysgeusia	9	9226	70531	56334375	0.779152553291182	0.40525367307209	1.49802146566152	0.779367780905733	0.405365743338655	1.49843480337329	0.562763462903722	-0.359572	-1.24055	0.585447233494042	0.779395930749394	0.405380258820243	1.49848939027413	NA	NA	NA	NA	NA	NA
gastritis	9	9226	24320	56380586	2.26149	1.17615662367908	4.34835496657587	2.26026270374434	1.17551760678587	4.34598976693018	6.32459038690036	1.1761928579498	0.091718481158514	1.91796137074672	2.25979649615941	1.17527477673853	4.34509470051397	TRUE	TRUE	TRUE	TRUE	NA	NA
gynaecomastia	9	9226	30318	56374588	1.81389394679566	0.943392362568228	3.48763820947721	1.81310076373977	0.942980126818099	3.48611204624873	3.28256952977474	0.858267088949308	-0.167735	1.65843384475931	1.81285946368128	0.942854335815874	3.48564917211198	NA	NA	NA	NA	NA	NA
irritability	9	9226	55979	56348927	0.981950450535733	0.510727604740011	1.88794707464104	0.981968040784263	0.510736912248766	1.88798030844502	0.00298258204357245	-0.0262478	-0.936824	0.889207118944577	0.98197093939884	0.510738261314356	1.88798646755455	NA	NA	NA	NA	NA	NA
loss of personal independence in daily activities	9	9226	39925	56364981	1.37718885440007	0.716282088714972	2.64790809454193	1.37682126374608	0.716091125449346	2.6472	0.928635738156648	0.46125229289637	-0.505315	1.3207810152094	1.37673633883564	0.716046733344041	2.64703804711006	NA	NA	NA	NA	NA	NA
migraine	9	9226	84984	56319922	0.646478275636802	0.336249365917056	1.24292921632877	0.64682280141041	0.336428666756444	1.24359122086137	1.73800615509965	-0.628474	-1.48975	0.336220697170726	0.646860199723063	0.336448014095461	1.24366350953416	NA	NA	NA	NA	NA	NA
secretion discharge	9	9226	10570	56394336	5.20462638903957	2.70639636894939	10.0089314929145	5.20052875639189	2.70426644642215	10.0010482997492	30.5150966672774	2.37766661962995	0.958534709383308	2.78526459312808	5.19695519000494	2.70240735923746	9.9941791360945	TRUE	TRUE	TRUE	TRUE	TRUE	TRUE
skin irritation	9	9226	42751	56362155	1.28608706784846	0.668902895776602	2.47273551442278	1.2858082607439	0.668758093837883	2.47219868982704	0.57207601346752	0.362608026988943	-0.591245	1.23483585271033	1.28574810465534	0.668726598644699	2.47208379624081	NA	NA	NA	NA	NA	NA
unevaluable event	9	9226	71114	56333792	0.772756981991483	0.401927338848728	1.48572464596974	0.772978442431339	0.402042649947136	1.48614997076092	0.600761702253309	-0.371446	-1.25148	0.574514951750943	0.773007170044321	0.402057466975206	1.48620566466629	NA	NA	NA	NA	NA	NA
abasia	8	9227	24792	56380114	1.97171369446116	0.985630517021325	3.94433291764806	1.97087192840207	0.985209986870706	3.9426479734549	3.82654050147575	0.978604757992884	-0.131756	1.79312285101904	1.97055874390904	0.985053174320395	3.94202248612152	NA	NA	NA	NA	NA	NA
abnormal behaviour	8	9227	37852	56367054	1.29111810796623	0.64543573191547	2.5827295984546	1.29086592119159	0.645309830478165	2.58222445683044	0.524558962138247	0.368270467563416	-0.640155	1.2846039312497	1.2908044598242	0.645278937802783	2.58210218231434	NA	NA	NA	NA	NA	NA
acute myocardial infarction	8	9227	28058	56376848	1.7421018683967	0.870862287712443	3.48495848619569	1.7414590080884	0.870541153606601	3.48367158093332	2.52605805553434	0.80012141473227	-0.27665	1.64818851456976	1.74124766083319	0.870435276430017	3.4832497009912	NA	NA	NA	NA	NA	NA
angina pectoris	8	9227	27103	56377803	1.80351703605664	0.901560084601247	3.60782798052242	1.80282	0.901212364395748	3.60643461125385	2.86058852667477	0.850066550068533	-0.235766	1.68908312145572	1.80258407469087	0.901093706568194	3.60596164710118	NA	NA	NA	NA	NA	NA
cardiac failure congestive	8	9227	78222	56326684	0.624330763686352	0.312117538053523	1.24885293186678	0.624656194535351	0.31228030978739	1.24950356824304	1.80661530559856	-0.678777	-1.57981	0.344832891473992	0.624694578153448	0.312299417407198	1.24958067233756	NA	NA	NA	NA	NA	NA
covid-19	8	9227	164170	56240736	0.297020663348602	0.148490323767764	0.594121369106985	0.297629632995945	0.148794806295069	0.595339317567538	13.2981355320399	-1.74824	-2.59347	-0.668892	0.297663857818613	0.148811877675902	0.595407931377828	NA	NA	NA	NA	NA	NA
drug ineffective for unapproved indication	8	9227	49735	56355171	0.982428869322572	0.491129185608166	1.96519879404695	0.982444090659379	0.491136922721816	1.96522873076319	0.00251155131680808	-0.0255486	-0.985249	0.939454911804683	0.982446914117448	0.491138206439789	1.96523488990105	NA	NA	NA	NA	NA	NA
haemoglobin decreased	8	9227	95542	56309364	0.510993952382698	0.255459457879814	1.0221380000522	0.511417563468885	0.255671298844444	1.0229850804786	3.74015745495276	-0.967311	-1.84926	0.0753569512582754	0.511458470423278	0.255691682794157	1.02306717257718	NA	NA	NA	NA	NA	NA
hot flush	8	9227	66879	56338027	0.730367314297093	0.365125494188979	1.46096731749291	0.730600888903007	0.365242357914005	1.46143416090732	0.795546160776112	-0.452781	-1.37143	0.553224585992389	0.730633110304607	0.365258371026014	1.46149899418832	NA	NA	NA	NA	NA	NA
hyponatraemia	8	9227	51632	56353274	0.9463018104565	0.473069759243091	1.89292826052974	0.946348327567095	0.473093136882749	1.89302081824746	0.0243520728824317	-0.0795441	-1.03343	0.891264755951435	0.946356639212708	0.473097168919594	1.89303793685179	NA	NA	NA	NA	NA	NA
inability to afford medication	8	9227	8217	56396689	5.95072371682921	2.97400849432469	11.906863353487	5.94643505524452	2.97186591158648	11.8982790335128	32.889603154471	2.57085729464452	0.976474616033018	2.90205608642457	5.94162393300234	2.96946067196132	11.8886555038659	TRUE	TRUE	TRUE	TRUE	TRUE	TRUE
intestinal obstruction	8	9227	33084	56371822	1.47731642417591	0.738509315446914	2.95522855499685	1.47690293945545	0.73830280680739	2.95440065032992	1.23238911830484	0.562462391339985	-0.474575	1.45021637304456	1.47678764804014	0.73824498067363	2.95417078950392	NA	NA	NA	NA	NA	NA
lung infection	8	9227	15559	56389347	3.1422797811688	1.5706750468142	6.28641948770342	3.14042398926308	1.56974783363319	6.28270517151328	11.6680406130986	1.65045393689458	0.38006767185345	2.30515329550196	3.13932400905404	1.56919759801013	6.28050619394301	TRUE	TRUE	TRUE	TRUE	NA	NA
neck pain	8	9227	51311	56353595	0.95222726883387	0.476031820525946	1.90478184947594	0.952268652899851	0.476052632846222	1.90486413629104	0.0191542620772319	-0.0705482	-1.02539	0.899306915586931	0.952276093628953	0.476056228728537	1.90487951584879	NA	NA	NA	NA	NA	NA
pancreatitis acute	8	9227	20030	56384876	2.44068171071668	1.2200282831287	4.88261403067694	2.43943369190935	1.21940475070661	4.88011608432241	6.79461979788734	1.28620635879811	0.109583593199735	2.03454524372294	2.43885901032759	1.21911716636301	4.87896769594414	TRUE	TRUE	TRUE	TRUE	NA	NA
pulmonary mass	8	9227	13337	56391569	3.66594118881315	1.83237393594913	7.33426978859292	3.66363176493546	1.83122007610315	7.32964753073626	15.4870557354823	1.87264557312516	0.536052607990229	2.46123073647208	3.66203498306064	1.83042146883613	7.3264548332068	TRUE	TRUE	TRUE	TRUE	NA	NA
rectal haemorrhage	8	9227	39845	56365061	1.22649453257579	0.613132361371993	2.45344877095084	1.22629832724167	0.613034436554986	2.45305564862966	0.334253728516799	0.294256549063899	-0.704104	1.22064346297302	1.22625290063343	0.613011568038257	2.4529654164994	NA	NA	NA	NA	NA	NA
therapy cessation	8	9227	46192	56358714	1.05784923082132	0.528830562381533	2.11607474066885	1.05779911778975	0.528805647884131	2.11597394633341	0.0252819055909331	0.0810520269637017	-0.890706	1.03401120935309	1.05778910928451	0.528800506958511	2.11595447620987	NA	NA	NA	NA	NA	NA
ventricular extrasystoles	8	9227	9800	56395106	4.98935962116504	2.49368084417469	9.98271670870173	4.98590376009635	2.4919542535374	9.97579962379106	25.4753900872311	2.3169139944637	0.825432972627819	2.75084478193275	4.98265261510443	2.49032868401687	9.96929732293876	TRUE	TRUE	TRUE	TRUE	TRUE	TRUE
activities of daily living impaired	7	9228	19844	56385062	2.15538719349461	1.02710939571338	4.52307609420113	2.15451142626619	1.02669228379918	4.52123733582041	4.3305732082712	1.10708811527414	-0.108292	1.9332808260134	2.15410431428272	1.02649806365384	4.52038397451491	TRUE	TRUE	TRUE	NA	NA	NA
ageusia	7	9228	23026	56381880	1.8574259414105	0.88513751541529	3.89773460930077	1.85677602461679	0.884827992514151	3.89636995524483	2.76769656561467	0.892597469286617	-0.275073	1.76644336904223	1.85651564029116	0.884703720638826	3.89582437853537	NA	NA	NA	NA	NA	NA
angioedema	7	9228	40112	56364794	1.06591865165919	0.507977087263803	2.23668074887971	1.06586868624916	0.507953383759862	2.23657542729077	0.0285092318556609	0.0920141546582312	-0.940663	1.10070220717312	1.06585719342023	0.507947798558549	2.23655178738746	NA	NA	NA	NA	NA	NA
cold sweat	7	9228	16269	56388637	2.62918528016044	1.25285304790596	5.5174988391226	2.62795038065193	1.25226486312077	5.51490615648025	7.05832579370297	1.39355361513838	0.105420353409136	2.1470833789644	2.62725022995983	1.25193096243713	5.51343802328125	TRUE	TRUE	TRUE	TRUE	NA	NA
dermatitis contact	7	9228	10224	56394682	4.1841550101311	1.99363573891206	8.78152051906884	4.1817414654564	1.9924861747648	8.77645320976026	16.9376112733265	2.06335263656351	0.559394986211418	2.60135402355556	4.17956453355744	1.9914485020306	8.77188622872197	TRUE	TRUE	TRUE	TRUE	NA	NA
disorientation	7	9228	37185	56367721	1.14988165290069	0.547987936232925	2.41287759866964	1.14976804471766	0.54793391174168	2.41263869296176	0.136625193142698	0.201307469693124	-0.846305	1.19507666204739	1.14973985649673	0.54792036169725	2.41258005729584	NA	NA	NA	NA	NA	NA
dry mouth	7	9228	73131	56331775	0.584308734092836	0.278467880474005	1.22605413649868	0.584623822220757	0.278618103438425	1.22671502422147	2.06836195500691	-0.774321	-1.71821	0.323067860341917	0.584663577659031	0.27863699062077	1.22679870421906	NA	NA	NA	NA	NA	NA
dysphagia	7	9228	85836	56319070	0.497710104346525	0.237198242609954	1.04433888397719	0.498090833016755	0.237379740495208	1.0451375396138	3.54540360362189	-1.0054	-1.93272	0.108535152021392	0.498131760805496	0.23739919527332	1.04522364044875	NA	NA	NA	NA	NA	NA
gamma-glutamyltransferase increased	7	9228	20935	56383971	2.04302249236987	0.97357072762034	4.28724979697306	2.04223189600316	0.973194188335538	4.28558983093176	3.72338344495625	1.02990057175126	-0.167673	1.87388	2.04188352319865	0.973027969501472	4.28485968851057	NA	NA	NA	NA	NA	NA
herpes zoster	7	9228	52840	56352066	0.808979447240682	0.385535442388891	1.69750345649855	0.8091242381307	0.385604527506713	1.6978069136369	0.315452439711242	-0.305522	-1.29151	0.749806503645944	0.809149521123738	0.385616494521879	1.69786032712775	NA	NA	NA	NA	NA	NA
hypoacusis	7	9228	38709	56366197	1.10458015490708	0.526400485534593	2.31781191724294	1.10450088462182	0.526362820426765	2.31764508583889	0.069245495488279	0.143369894492837	-0.896203	1.1451691860389	1.10448199046457	0.526353704130843	2.31760593244981	NA	NA	NA	NA	NA	NA
hypoaesthesia oral	7	9228	13857	56391049	3.08696290480081	1.47095135964233	6.47835151934147	3.0853810162969	1.4701978957684	6.4750303636844	9.86387314612706	1.62495624105192	0.26985748831073	2.3116076815465	3.08432809743409	1.46969586237916	6.47282206892895	TRUE	TRUE	TRUE	TRUE	NA	NA
illness	7	9228	78708	56326198	0.542852715591744	0.25871156103157	1.13906417498432	0.543199226798117	0.258876755712708	1.13979101438341	2.6925286412068	-0.880339	-1.81632	0.22494779838204	0.543239849365765	0.258896060399683	1.13987649515929	NA	NA	NA	NA	NA	NA
joint swelling	7	9228	106434	56298472	0.401242269192524	0.191224804211965	0.841916712898339	0.401696119123835	0.191441141647915	0.842868835456024	6.24936187331984	-1.31568	-2.22433	-0.183087	0.401735466059378	0.191459852913319	0.842951575665387	NA	NA	NA	NA	NA	NA
overdose	7	9228	202754	56202152	0.210268379875093	0.100211263869986	0.441195828371729	0.210866985326189	0.100496573106673	0.442451758562529	20.7462026537021	-2.24541	-3.11635	-1.07514	0.210894228884382	0.100509535632245	0.442509016651645	NA	NA	NA	NA	NA	NA
paraesthesia oral	7	9228	13002	56391904	3.29000873261004	1.56768430963872	6.90455176089935	3.2882729382269	1.56685753967667	6.9009074803997	11.1432593337214	1.71678973410957	0.332957370054495	2.37474622012351	3.28704164369484	1.5662704961459	6.89832490235301	TRUE	TRUE	TRUE	TRUE	NA	NA
psoriasis	7	9228	119799	56285107	0.356394306403118	0.169851538183793	0.747811312130227	0.356882150458904	0.170084072689376	0.748834780954346	8.12928314896624	-1.48633	-2.38621	-0.344975	0.356919726414589	0.170101944532989	0.748913784928299	NA	NA	NA	NA	NA	NA
sinusitis	7	9228	93530	56311376	0.456704887727054	0.217656553259049	0.958295770794163	0.457116697774257	0.217852860210177	0.959159660251636	4.52035034827994	-1.12924	-2.04865	-0.00739961	0.457157325366713	0.217872176125936	0.959245112673971	NA	NA	NA	NA	NA	NA
stress	7	9228	64967	56339939	0.657830512785628	0.313505244944544	1.38033092118874	0.658089872440258	0.313628915924001	1.38087484354721	1.24477383415844	-0.603563	-1.56136	0.479926469775632	0.658126708265248	0.313646404155898	1.38095243048526	NA	NA	NA	NA	NA	NA
swelling	7	9228	83053	56321853	0.514413152946643	0.245158318738901	1.07938777393205	0.514781220941161	0.245333784326242	1.08015985715721	3.20592853959806	-0.957854	-1.88838	0.15287542559433	0.514822113446017	0.245353220575845	1.08024589149867	NA	NA	NA	NA	NA	NA
thrombosis	7	9228	74356	56330550	0.574669869221566	0.273874382754293	1.20582821682673	0.574992263473374	0.274028086759139	1.20650443888562	2.20171790945681	-0.798285	-1.74034	0.300936393538742	0.575032270656458	0.274047094905401	1.20658864276764	NA	NA	NA	NA	NA	NA
wrong technique in drug usage process	7	9228	36443	56368463	1.17330933554596	0.559151846061751	2.46204104766071	1.17317796950927	0.559089361345899	2.46176486855088	0.179026248319774	0.230380986110426	-0.821371	1.22001494367581	1.17314471173734	0.559073393002782	2.46169560544701	NA	NA	NA	NA	NA	NA
alopecia	6	9229	179400	56225506	0.203754654424707	0.0915125815096521	0.453663949971216	0.204271976793245	0.0917449426599786	0.454815702023676	18.6569465182796	-2.29125	-3.20833	-1.02631	0.204298588880574	0.0917568794687292	0.454875031281092	NA	NA	NA	NA	NA	NA
blister	6	9229	49679	56355227	0.737493102074621	0.331219626115838	1.64210098895961	0.73766365338892	0.331296279341205	1.64248046073185	0.560196006368509	-0.438903	-1.47503	0.707096592150914	0.737695333334169	0.33131045132083	1.64255127676619	NA	NA	NA	NA	NA	NA
blood pressure decreased	6	9229	60863	56344043	0.601854144954373	0.270304459348359	1.34007560464229	0.602112821200207	0.270420681599784	1.34065134112125	1.57913513415311	-0.7318	-1.7386	0.443505477235702	0.602152041872023	0.270438250676278	1.34073889556649	NA	NA	NA	NA	NA	NA
blood pressure fluctuation	6	9229	22277	56382629	1.64545	0.738954196181183	3.66397856161741	1.64503266313723	0.738765994838597	3.6630441597134	1.51773084020026	0.717963900967784	-0.500504	1.68181475097529	1.64485897934336	0.738687870579552	3.66265803146841	NA	NA	NA	NA	NA	NA
blood urine present	6	9229	17621	56387285	2.08040187915687	0.934258753530158	4.6326266277362	2.07969993965769	0.93394368704198	4.63106277072334	3.36313725289151	1.05612042102701	-0.242142	1.94026690947573	2.07933242393534	0.933778486754667	4.63024517115991	NA	NA	NA	NA	NA	NA
convulsion	6	9229	57355	56347551	0.638705072992418	0.286854239630694	1.42213052451814	0.638939807108503	0.286959711543234	1.42265293937035	1.22531260789954	-0.646163	-1.66099	0.521121680571303	0.638977574252683	0.286976624977417	1.42273727147629	NA	NA	NA	NA	NA	NA
discomfort	6	9229	51924	56352982	0.705578543413872	0.316886963072449	1.57103680157464	0.705769829687778	0.316972926450751	1.5714624528821	0.736567147383262	-0.502661	-1.53194	0.650180666312735	0.70580382508585	0.316988140787581	1.57153841234597	NA	NA	NA	NA	NA	NA
disturbance in attention	6	9229	50774	56354132	0.721574190166625	0.324070532687807	1.60665429095402	0.721755084033328	0.324151829792192	1.60705679700131	0.64410349150032	-0.470353	-1.50307	0.679055235376061	0.72178796054959	0.324166540392662	1.60713027125896	NA	NA	NA	NA	NA	NA
dysphonia	6	9229	53219	56351687	0.688393588321005	0.30916926392652	1.53277116367588	0.688596039698382	0.309260240536422	1.53322168108594	0.845660351149764	-0.538197	-1.56378	0.618342534170806	0.688631143949426	0.309275954197938	1.53330010296758	NA	NA	NA	NA	NA	NA
gastric disorder	6	9229	34285	56370621	1.06892016439168	0.480058264956081	2.38010758537333	1.06887538680788	0.480038236183383	2.38000747941929	0.0266403755416801	0.0960774023199332	-1.00931	1.17288505714171	1.0688633354731	0.480032742758111	2.37998104744779	NA	NA	NA	NA	NA	NA
haemorrhage	6	9229	94676	56310230	0.386673139560334	0.173664909606084	0.860946043714798	0.387071619383035	0.173843906582376	0.861833132246199	5.83285749772856	-1.36918	-2.32818	-0.146124	0.38711046066526	0.173861321827119	0.861919759850207	NA	NA	NA	NA	NA	NA
hospitalisation	6	9229	133677	56271229	0.273669446884716	0.122912936909404	0.609333468399583	0.274141345457395	0.123124901145058	0.610384061958757	11.5582396065545	-1.86684	-2.80008	-0.61805	0.274173923660512	0.123139512154911	0.610456701508072	NA	NA	NA	NA	NA	NA
hypoxia	6	9229	31579	56373327	1.16057148970378	0.521216282564118	2.58419820671577	1.16046716605048	0.521169518533394	2.58396547685846	0.133183821011561	0.214667807107871	-0.909303	1.2729148013396	1.16043668313149	0.521155740511261	2.58389803830266	NA	NA	NA	NA	NA	NA
inappropriate schedule of drug administration	6	9229	71292	56333614	0.513716387179899	0.230721400421495	1.14382335567941	0.514032326722608	0.230863334875084	1.14452662246618	2.75986763405272	-0.959954	-1.94736	0.234719774609687	0.514073222765129	0.230881663181257	1.14461787360158	NA	NA	NA	NA	NA	NA
increased bronchial secretion	6	9229	2403	56402503	15.2595318805226	6.84678762707453	34.0091333185077	15.2502674310063	6.84263192287866	33.9884797748073	79.6994522571763	3.92740108063717	1.23497495049946	3.42011506551425	15.2147748595717	6.82670563375579	33.909382716433	TRUE	TRUE	TRUE	TRUE	TRUE	TRUE
musculoskeletal pain	6	9229	50006	56354900	0.732666224597419	0.32905190427636	1.63135295583944	0.73283991194473	0.329129965601659	1.63173941199006	0.584814814887374	-0.448367	-1.48346	0.698665369916099	0.732871963462932	0.329144304830948	1.63181105353129	NA	NA	NA	NA	NA	NA
neuropathy peripheral	6	9229	83653	56321253	0.437710930684608	0.196586645302544	0.974587355849785	0.438076251141121	0.196750752871231	0.975400597015555	4.33082	-1.19061	-2.16109	0.0209748337983959	0.438116552154678	0.196768819789114	0.975490494264383	NA	NA	NA	NA	NA	NA
psychotic disorder	6	9229	27121	56377785	1.35144667707145	0.606931345220809	3.00924995116702	1.35121834138521	0.606828902747258	3.00874101057151	0.547889412308684	0.434177871862597	-0.727735	1.4545224230886	1.35114065826329	0.606793912934319	3.00856854279248	NA	NA	NA	NA	NA	NA
sleep apnoea syndrome	6	9229	17664	56387242	2.07533591243575	0.931984057892267	4.62134423112998	2.0746372643064	0.931670468991708	4.6197877057398	3.33980742301654	1.05260533943666	-0.244753	1.93765517720595	2.07427236200952	0.931506442660884	4.61897592410202	NA	NA	NA	NA	NA	NA
urinary retention	6	9229	30218	56374688	1.21287219183752	0.544702827206031	2.70066333468162	1.21273388830194	0.54464080688092	2.70035492246455	0.223978125624072	0.27821277248727	-0.856254	1.32597454388335	1.21269165685244	0.544621748657571	2.7002613432615	NA	NA	NA	NA	NA	NA
ventricular tachycardia	6	9229	15184	56389722	2.41440633998229	1.08422847840483	5.37650328381255	2.41348739704348	1.0838159951869	5.37445603456262	4.9663288201616	1.27078550948619	-0.0858859	2.09659226848078	2.41292907417434	1.08356508814089	5.3732136451399	TRUE	TRUE	TRUE	NA	NA	NA
accidental overdose	5	9230	32112	56372794	0.950978084019043	0.395696193194604	2.28548904901838	0.95100462539207	0.395707287754122	2.28555254225967	0.0126263330638473	-0.0724642	-1.23925	1.11764226669602	0.951012253030798	0.395710410712446	2.2855711675272	NA	NA	NA	NA	NA	NA
alanine aminotransferase increased	5	9230	56762	56348144	0.537762147879212	0.223766185940539	1.29236741680224	0.538012412011383	0.223870351184122	1.29296869347492	1.98535101227006	-0.89418	-1.95716	0.399640360150029	0.538053103574086	0.223887254421049	1.29306665095487	NA	NA	NA	NA	NA	NA
aortic aneurysm	5	9230	7185	56397721	4.25209623998474	1.76885274757034	10.2214966502594	4.25033549486293	1.76812051273135	10.2172627311386	12.4209956616349	2.08680929771519	0.283596657272855	2.64125491193328	4.24807517810711	1.7671800040695	10.2118305307285	TRUE	TRUE	TRUE	TRUE	NA	NA
appetite disorder	5	9230	5711	56399195	5.34969531912052	2.22527392752569	12.8609964164017	5.34734031353356	2.22429461866701	12.8553331868766	17.6580768661356	2.41779515194603	0.452946672702379	2.81085814224419	5.3435375315938	2.22271251734865	12.8461927166412	TRUE	TRUE	TRUE	TRUE	TRUE	TRUE
application site erythema	5	9230	24971	56379935	1.22308584350045	0.508908648057124	2.93950394885665	1.22296506069401	0.50885845744063	2.9392132877202	0.20329886113556	0.290330531063937	-0.94095	1.41600876070038	1.22292042483144	0.508839819698381	2.93910638981912	NA	NA	NA	NA	NA	NA
aspartate aminotransferase increased	5	9230	49166	56355740	0.620928484741964	0.258370677192814	1.49224434967992	0.621133721079407	0.258456110024856	1.49273739136927	1.1563554122223	-0.686935	-1.77142	0.585401574061846	0.621172246458078	0.258472107359434	1.49283016922674	NA	NA	NA	NA	NA	NA
balance disorder	5	9230	79822	56325084	0.382250045897083	0.159058403156978	0.918625452590001	0.38258450716081	0.159197596593947	0.919429113573972	4.98867759656462	-1.386	-2.40789	-0.0511304	0.382623179257521	0.159213668008122	0.919522168773002	NA	NA	NA	NA	NA	NA
blood potassium decreased	5	9230	27822	56377084	1.09769722441526	0.456740330293526	2.63812743603048	1.09764432932895	0.456718379896266	2.63799997272205	0.0434448850347462	0.13438759189501	-1.06753	1.28939660087063	1.09762678443922	0.45671102095648	2.63795814560206	NA	NA	NA	NA	NA	NA
blood pressure abnormal	5	9230	17634	56387272	1.73220206065526	0.72071836958805	4.16324060208617	1.73180563290179	0.720553520241881	4.16228727762455	1.54623336647352	0.792104200348389	-0.552597	1.80447912592221	1.73159819324169	0.720467118104381	4.16178924407688	NA	NA	NA	NA	NA	NA
breast cancer	5	9230	90099	56314807	0.338587509199132	0.140890387614386	0.81369285248504	0.338945610168705	0.141039415923329	0.814553335324986	6.45631159539278	-1.56072	-2.57086	-0.214104	0.338982293023508	0.141054661973389	0.814641596214337	NA	NA	NA	NA	NA	NA
colitis	5	9230	32860	56372046	0.929318412464581	0.386684336137852	2.23343081432139	0.929356680784849	0.386700309076198	2.2335224975195	0.0268606658380081	-0.105679	-1.26721	1.08968205165222	0.92936742828511	0.386704731354139	2.2335486140362	NA	NA	NA	NA	NA	NA
diarrhoea haemorrhagic	5	9230	8597	56396309	3.55362877599344	1.47836746040867	8.54204236481083	3.55224619408982	1.47779247367353	8.53871788374881	9.16485906819942	1.8281289370972	0.138100451092105	2.4956	3.55076267502792	1.47717511571743	8.53515296881238	TRUE	TRUE	TRUE	TRUE	NA	NA
dry skin	5	9230	116341	56288565	0.262093160536978	0.10906075532595	0.629858326168376	0.262492676963325	0.109227013934874	0.630818356898918	10.3815790781022	-1.92948	-2.9188	-0.562061	0.26252437153482	0.1092401884597	0.630894605927717	NA	NA	NA	NA	NA	NA
fear	5	9230	25817	56379089	1.18298866289109	0.492226195661156	2.84312819769595	1.18288958944068	0.492185035738654	2.84288972481099	0.141422494838169	0.242272226978302	-0.979684	1.37726505820456	1.18285417591938	0.492170237381481	2.84280497929709	NA	NA	NA	NA	NA	NA
flushing	5	9230	95455	56309451	0.319558897730678	0.132972531966599	0.76796228219898	0.319927301142844	0.133125846439672	0.768847528514512	7.24005957780031	-1.64402	-2.64901	-0.292263	0.319962921963023	0.133140651601296	0.768933231134335	NA	NA	NA	NA	NA	NA
heart rate irregular	5	9230	21360	56383546	1.42994535203152	0.594971128148134	3.43671081344884	1.42971257165684	0.594874349421747	3.43615091076054	0.645862760654694	0.515623656473372	-0.762823	1.59418383772982	1.42961200704845	0.594832430092045	3.43590965674289	NA	NA	NA	NA	NA	NA
hip fracture	5	9230	29147	56375759	1.04777213468055	0.435968583228529	2.51813201328221	1.04774626996227	0.435957877178684	2.51806952846938	0.0108828530442784	0.0672781092397955	-1.12278	1.23413408082382	1.04773808076942	0.435954413701683	2.51805017082719	NA	NA	NA	NA	NA	NA
intentional overdose	5	9230	56311	56348595	0.542073473210311	0.225560085597363	1.30272893619493	0.542321403111118	0.225663279751202	1.30332460202066	1.9329902415781	-0.882672	-1.94677	0.410026370772413	0.542362037974823	0.225680159159713	1.3034224246006	NA	NA	NA	NA	NA	NA
international normalised ratio increased	5	9230	27914	56376992	1.09407760765906	0.455234363763729	2.62942762423407	1.09402667230028	0.455213228589706	2.62930487194436	0.0404186147348183	0.129625705328705	-1.07144	1.28549035751455	1.09400983310972	0.455206163475528	2.62926473974487	NA	NA	NA	NA	NA	NA
nasal congestion	5	9230	52146	56352760	0.585413177993166	0.243593244767011	1.40688872261564	0.585637642975303	0.243686677050452	1.4074279850706	1.46710646489835	-0.771822	-1.84716	0.509649477876528	0.585677370148034	0.243703176395929	1.40752363993089	NA	NA	NA	NA	NA	NA
oropharyngeal pain	5	9230	84510	56320396	0.361015543943142	0.150222724555454	0.867593257639596	0.361361501959415	0.150366701000655	0.868424552971976	5.65149996525857	-1.46833	-2.48452	-0.127763	0.361399284512692	0.15038240342482	0.868515463722991	NA	NA	NA	NA	NA	NA
osteoporosis	5	9230	37733	56367173	0.809232323746835	0.336720066789874	1.94481119001844	0.809335608899111	0.336763	1.94505916308715	0.224705451773805	-0.305145	-1.43716	0.919702334181326	0.809360870491021	0.336773554851359	1.94512012373153	NA	NA	NA	NA	NA	NA
peripheral swelling	5	9230	136052	56268854	0.224043032873894	0.0932278011336247	0.538415365041027	0.224463150343914	0.0934026305782787	0.53942491287854	13.4295834644141	-2.15527	-3.13412	-0.77739	0.224491650783055	0.0934144780442332	0.539493473885683	NA	NA	NA	NA	NA	NA
pruritus generalised	5	9230	21676	56383230	1.40909123170611	0.58629503007733	3.38658524703705	1.40886974213832	0.586202947973808	3.38605248774964	0.59338406504732	0.494441673361063	-0.779319	1.57768260690274	1.40877544996034	0.586163639530029	3.38582630270653	NA	NA	NA	NA	NA	NA
pulmonary embolism	5	9230	88891	56316015	0.343196165857041	0.142808058610365	0.824768639844988	0.343551771614563	0.142956048828567	0.825623125056039	6.28115102092415	-1.54125	-2.55263	-0.195876	0.343588693873629	0.142971394246295	0.825711962733033	NA	NA	NA	NA	NA	NA
pulmonary oedema	5	9230	41462	56363444	0.736403049264444	0.306417540878583	1.76977287074062	0.736545765534469	0.306476964554162	1.77011562848106	0.471462992417072	-0.441091	-1.55491	0.801938256094221	0.736577532268796	0.306490143311683	1.77019219992158	NA	NA	NA	NA	NA	NA
respiratory tract congestion	5	9230	14299	56390607	2.13633525047058	0.888840561754746	5.1346985036249	2.13572001752501	0.888584703000793	5.13321912683541	3.01944096321925	1.09445433185853	-0.334327	2.02284289789336	2.13532302367101	0.888419416133076	5.13226560858563	NA	NA	NA	NA	NA	NA
restless legs syndrome	5	9230	16863	56388043	1.8114255350412	0.753676648562776	4.35367405273403	1.81098621423176	0.753493957946552	4.35261760701486	1.81586235822572	0.856584046762712	-0.504991	1.85210370713127	1.81075	0.753393841674302	4.35204039589375	NA	NA	NA	NA	NA	NA
sepsis	5	9230	102277	56302629	0.298207798673394	0.124088257359153	0.716650334868065	0.298587761965937	0.124246381146868	0.717563367020241	8.25299463879117	-1.74361	-2.7428	-0.38605	0.298622050122115	0.12426063293286	0.717645860272718	NA	NA	NA	NA	NA	NA
sinus tachycardia	5	9230	13118	56391788	2.32871607776534	0.968868889560483	5.59716451758795	2.32799668627765	0.968569709156318	5.59543471170543	3.7871906106477	1.21877540670932	-0.24837	2.10884423147477	2.3274907056763	0.96835907004812	5.59421928555942	NA	NA	NA	NA	NA	NA
skin discolouration	5	9230	42070	56362836	0.725752647202812	0.301986135811274	1.74417578312622	0.725901129797722	0.302047958334543	1.74453240189754	0.517820736626774	-0.46209	-1.57323	0.783616869055785	0.725933702450152	0.302061473014277	1.74461090682716	NA	NA	NA	NA	NA	NA
spinal pain	5	9230	10708	56394198	2.85295134792549	1.1869338473559	6.85744316059536	2.85194812575552	1.18651662207671	6.85503090362487	6.01126336140321	1.51151043373462	-0.0552717	2.30206356470434	2.8510837795753	1.18615686947694	6.85295421485176	TRUE	TRUE	TRUE	NA	NA	NA
supraventricular tachycardia	5	9230	8861	56396045	3.44773767918948	1.43432592567625	8.28744352431506	3.44641242868639	1.43377477989977	8.28425691058282	8.67931346462126	1.78451770587658	0.112452112521612	2.46992471464709	3.44503276907175	1.43320063046255	8.28094	TRUE	TRUE	TRUE	TRUE	NA	NA
swollen tongue	5	9230	28842	56376064	1.05885790276805	0.440580921696749	2.54477668696251	1.05882603600964	0.440567718854703	2.54469977384256	0.0163467495871199	0.0824516827037428	-1.11025	1.24666861926455	1.05881583979582	0.440563419685363	2.54467559608827	NA	NA	NA	NA	NA	NA
therapeutic response unexpected	5	9230	42042	56362864	0.726236359729627	0.302187398420181	1.74533833293731	0.726384580433618	0.302249111994181	1.74569432217846	0.515651980111362	-0.46113	-1.57239	0.784455525810365	0.726417117287563	0.302262611751827	1.74577274122685	NA	NA	NA	NA	NA	NA
toxicity to various agents	5	9230	149820	56255086	0.203404381393461	0.0846398615250634	0.488816281413755	0.203835673011548	0.0848193398696429	0.489852687558363	15.5896255699714	-2.29433	-3.26747	-0.910752	0.203862242820558	0.0848303850896085	0.489916602452383	NA	NA	NA	NA	NA	NA
transient ischaemic attack	5	9230	31738	56373168	0.962190775544653	0.400361404061677	2.31243840977388	0.962211246158868	0.400369973207643	2.31248730971748	0.00742336372089784	-0.0555655	-1.22507	1.13182824890701	0.962217198456042	0.40037239846546	2.31250191210288	NA	NA	NA	NA	NA	NA
upper respiratory tract infection	5	9230	41861	56363045	0.729378827204091	0.303494912703631	1.75289090955247	0.729525346518004	0.303555918482344	1.75324280901203	0.501710641169272	-0.454906	-1.56696	0.789888636530891	0.729557648941627	0.303569320522447	1.75332066564967	NA	NA	NA	NA	NA	NA
vertigo	5	9230	56150	56348756	0.543629324408676	0.226207459558368	1.30646815509095	0.543876411942834	0.226310303269966	1.30706179609926	1.91438238025057	-0.878542	-1.94305	0.413752200293424	0.543917024852465	0.226327173458229	1.30715956640955	NA	NA	NA	NA	NA	NA
wrong technique in product usage process	5	9230	182044	56222862	0.167303444766237	0.0696178565702251	0.402058379984952	0.167754282099878	0.0698054667602559	0.403141766238685	20.7105359998618	-2.57538	-3.53848	-1.18176	0.16777713983922	0.0698149692817715	0.403196749095739	NA	NA	NA	NA	NA	NA
abnormal faeces	4	9231	7416	56397490	3.29534808195779	1.23619147425147	8.78449593566262	3.29435388679505	1.23581863314731	8.78184487621982	6.38900889945513	1.71945378664632	-0.116515	2.46582334421668	3.29311703833856	1.2353545377482	8.77854858408763	TRUE	TRUE	TRUE	NA	NA	NA
abnormal loss of weight	4	9231	6008	56398898	4.06772827794263	1.52584176436359	10.8441214086675	4.06639953802798	1.52534348218157	10.8405781360305	9.24410058724165	2.02302796423812	0.0419286684265672	2.62447066956496	4.06435935204127	1.52457804970762	10.8351402184318	TRUE	TRUE	TRUE	TRUE	NA	NA
acute respiratory failure	4	9231	17127	56387779	1.4266417575173	0.535259562379525	3.80246677937707	1.42645696411935	0.535190279233059	3.80197389496776	0.510014146187666	0.512335509265298	-0.896821	1.68502535733228	1.42635738862134	0.535152870443721	3.80170884328394	NA	NA	NA	NA	NA	NA
adverse drug reaction	4	9231	78764	56326142	0.309879953812016	0.116273800399968	0.825857462680504	0.310178868829314	0.11638597062079	0.826654021571968	6.14476844482128	-1.68866	-2.76543	-0.183882	0.310213899355984	0.11639910414113	0.826747457067756	NA	NA	NA	NA	NA	NA
amnesia	4	9231	60845	56344061	0.401267965945139	0.15056349713473	1.06942242680286	0.401527297632872	0.150660817254689	1.07011347530268	3.57168990201994	-1.31629	-2.42333	0.158246625270901	0.401566639130834	0.150675565087208	1.07021842307013	NA	NA	NA	NA	NA	NA
anorectal discomfort	4	9231	5047	56399859	4.8423475167034	1.81629570297871	12.9099735434426	4.84068326222947	1.81567163167325	12.9055353602867	12.1805004578341	2.27430393172328	0.16099765773742	2.74374362405322	4.83764173915504	1.81453063272905	12.8974276731924	TRUE	TRUE	TRUE	TRUE	NA	NA
apathy	4	9231	13279	56391627	1.84018079719707	0.690391761630143	4.90484613891863	1.83981688564441	0.69025529419431	4.9038757126134	1.5332962127772	0.879363858702483	-0.635728	1.94622747095989	1.83956398588211	0.690160348797788	4.90320208057327	NA	NA	NA	NA	NA	NA
application site pruritus	4	9231	21275	56383631	1.14840404038861	0.430877584944046	3.06080401038302	1.1483397614323	0.430853507299254	3.06063240833846	0.076663199252856	0.199514525178519	-1.13372	1.4480554849194	1.14831187670812	0.430843005420923	3.06055836951715	NA	NA	NA	NA	NA	NA
arthritis	4	9231	71720	56333186	0.34035745964503	0.127709321440647	0.907084925589052	0.340643173793532	0.127816539193035	0.907846297394145	5.11127913837374	-1.55351	-2.64045	-0.0588867	0.340679945687247	0.127830325028078	0.907944381491425	NA	NA	NA	NA	NA	NA
blood glucose fluctuation	4	9231	10213	56394693	2.39274350071141	0.897660292349567	6.37794	2.39214025501538	0.897434061542595	6.37632918660227	3.24002181780716	1.25797323619296	-0.387511	2.19458955521353	2.3915952260421	0.89722950627699	6.37487697987228	NA	NA	NA	NA	NA	NA
bowel movement irregularity	4	9231	6710	56398196	3.64211733256097	1.36623784377535	9.70915768771681	3.64097293956365	1.3658086824906	9.70610607223607	7.65884562176864	1.86370043645693	-0.0392399	2.54318998332405	3.63939952702891	1.36521833549737	9.70191256075743	TRUE	TRUE	TRUE	NA	NA	NA
breast pain	4	9231	9970	56394936	2.45107268506853	0.919538736645268	6.53344668154711	2.45044417497213	0.919303030772645	6.53177075855836	3.43336360457051	1.29270077048937	-0.365884	2.21623196920414	2.44986248490797	0.919084720763362	6.53022083750292	NA	NA	NA	NA	NA	NA
bronchospasm	4	9231	13299	56391607	1.83741274829159	0.689353408939517	4.89746705217304	1.83705003567728	0.689217391191037	4.89649982242899	1.52550509454218	0.877193249640513	-0.637214	1.94473995019423	1.83679834807728	0.68912290064323	4.89582942077574	NA	NA	NA	NA	NA	NA
cardio-respiratory arrest	4	9231	39836	56365070	0.613120118996389	0.230050612668961	1.63405902708498	0.613287690141383	0.230113508696509	1.63450547953276	0.975966567637706	-0.705273	-1.88013	0.701496846166149	0.613326516678517	0.230128055753531	1.63460910852123	NA	NA	NA	NA	NA	NA
circulatory collapse	4	9231	16006	56388900	1.52658872519815	0.572753924926962	4.06889073034166	1.52636064128902	0.572668403809904	4.06828243321349	0.726079868614872	0.609971570750864	-0.82551	1.75636221857081	1.52622913332118	0.57261901127569	4.06793229272794	NA	NA	NA	NA	NA	NA
colitis ulcerative	4	9231	38005	56366901	0.642679817756562	0.241141223183636	1.71284421095048	0.642834585566955	0.241199316115735	1.71325653428783	0.794230480951675	-0.637396	-1.82147	0.760166726390825	0.642872173024076	0.241213397201261	1.71335686841583	NA	NA	NA	NA	NA	NA
coronary artery disease	4	9231	29740	56375166	0.821406452061294	0.308197197167808	2.18921056287399	0.821483807144321	0.308226249656715	2.18941652812479	0.155233999813313	-0.283654	-1.52222	1.05946331600408	0.821507814163264	0.308235228906721	2.18948071291207	NA	NA	NA	NA	NA	NA
coronary artery occlusion	4	9231	13147	56391759	1.85866113976952	0.69732411051706	4.95411126675049	1.85828922373714	0.697184640835792	4.95311949918717	1.58556167601783	0.893772372609256	-0.625876	1.95608377178165	1.8580281670194	0.697086634653109	4.95242412896845	NA	NA	NA	NA	NA	NA
deafness	4	9231	23662	56381244	1.03251042255344	0.387398263180081	2.75189094532911	1.03249634115764	0.38739301545773	2.75185316194798	0.00409212807331726	0.0461289945781925	-1.25426	1.32748290974697	1.03249084866357	0.387390919049917	2.75183877616052	NA	NA	NA	NA	NA	NA
decreased interest	4	9231	5555	56399351	4.39947934994994	1.65024072167449	11.7288455535118	4.39800691709669	1.64968856507868	11.7249190254937	10.4950083099776	2.13604759140606	0.0968360947759968	2.67946545938188	4.39556186804679	1.6487712777588	11.7184016949218	TRUE	TRUE	TRUE	TRUE	NA	NA
delirium	4	9231	31064	56373842	0.786378256673723	0.29505521243407	2.09584761261381	0.786470783687616	0.295089956422769	2.09609402194648	0.231993238962531	-0.346484	-1.57453	1.0071422823028	0.786498275539852	0.295100244442192	2.09616748571801	NA	NA	NA	NA	NA	NA
dermatitis	4	9231	17809	56387097	1.37199156915344	0.514757696058984	3.65679013687331	1.37183044665462	0.514697291812675	3.65636035841731	0.403170798165765	0.456014368305755	-0.938541	1.64329033427672	1.37174695023141	0.514665917453672	3.65613815031487	NA	NA	NA	NA	NA	NA
drug administration error	4	9231	30775	56374131	0.793766999041921	0.297827349379531	2.11554126939868	0.793856325734269	0.297860892817693	2.11577914759705	0.214209473677025	-0.333001	-1.56328	1.01840202106352	0.793883115906044	0.297870917300473	2.11585074310875	NA	NA	NA	NA	NA	NA
drug effective for unapproved indication	4	9231	25383	56379523	0.962475510004199	0.361123167601175	2.56521649804788	0.962491763167164	0.361129299035403	2.56525958054104	0.0058484841464828	-0.055145	-1.33532	1.24640675130226	0.962497673000832	0.361131483211769	2.56527556748291	NA	NA	NA	NA	NA	NA
dyspnoea exertional	4	9231	33706	56371200	0.724705077056513	0.271916302207995	1.93146730978178	0.72482431687154	0.271961067141415	1.93178492734444	0.418076151966788	-0.464232	-1.67357	0.908087696405939	0.724856968984637	0.271973293517616	1.93187212865649	NA	NA	NA	NA	NA	NA
eructation	4	9231	15671	56389235	1.55923197616994	0.584999667903617	4.15590724046598	1.5589897533324	0.584908843428899	4.15526124848354	0.801741333020864	0.64047943557772	-0.803497	1.77838372674566	1.55884710841927	0.584855271489375	4.1548814311598	NA	NA	NA	NA	NA	NA
folliculitis	4	9231	7791	56397115	3.13671401358764	1.17669767442574	8.36151461575619	3.13578852836248	1.17635059875841	8.35904678842197	5.81656814879747	1.64832395056934	-0.155939	2.4263578691333	3.13469254964363	1.17593934838404	8.35612601474256	TRUE	TRUE	TRUE	NA	NA	NA
fungal infection	4	9231	30414	56374492	0.803193786576501	0.301364123226948	2.14066708368361	0.803279030198991	0.301396134967423	2.14089407758058	0.192784446084571	-0.31598	-1.54909	1.03259153937121	0.803304899219939	0.301405813495136	2.14096322040972	NA	NA	NA	NA	NA	NA
haemoptysis	4	9231	25784	56379122	0.947500081760548	0.355504777062494	2.52530053844657	0.947522821302828	0.355513341696075	2.5253609122135	0.0116290026579203	-0.077755	-1.35357	1.22815269368408	0.947530961085471	0.35551636307471	2.52538283878338	NA	NA	NA	NA	NA	NA
head injury	4	9231	28776	56376130	0.84893819874872	0.318526589704283	2.26259310396601	0.849003628873788	0.318551168764196	2.26276728048808	0.107459475017265	-0.236122	-1.48291	1.09878846290761	0.849024615165814	0.318559013650658	2.26282342130792	NA	NA	NA	NA	NA	NA
heart rate decreased	4	9231	32720	56372186	0.746556741541934	0.280114765788726	1.9897093492104	0.746666516640346	0.280155980150859	1.99000173678827	0.343967498988125	-0.421404	-1.6374	0.944264338352273	0.746697482718253	0.280167573136712	1.99008445001488	NA	NA	NA	NA	NA	NA
hypokalaemia	4	9231	41713	56363193	0.585511464387772	0.219691974005457	1.56047427987059	0.585690993802223	0.219759356127805	1.56095260864132	1.17305890154281	-0.771691	-1.93789	0.643731621307049	0.585730719478201	0.219774241538301	1.56105862697591	NA	NA	NA	NA	NA	NA
ill-defined disorder	4	9231	54995	56349911	0.443998260288364	0.166596158811927	1.18330732560071	0.444239083998038	0.166686535544623	1.18394904007459	2.78362834211179	-1.17046	-2.29144	0.290147288319798	0.444279503708651	0.166701686418005	1.18405687223022	NA	NA	NA	NA	NA	NA
impulsive behaviour	4	9231	3426	56401480	7.13369244967163	2.67525534189325	19.022321783493	7.13103573393815	2.67426	19.0152357803592	21.0617628289379	2.83266439709431	0.387121755848312	2.97047057988102	7.12388583803852	2.67157769664257	18.9961719987347	TRUE	TRUE	TRUE	TRUE	TRUE	TRUE
lethargy	4	9231	53239	56351667	0.45865709797083	0.172096216966012	1.22237628012805	0.458891572427583	0.172184211746507	1.22300107024378	2.55444144755612	-1.12365	-2.24938	0.332213791000492	0.458932224413953	0.172199449250563	1.22310952515924	NA	NA	NA	NA	NA	NA
liver function test abnormal	4	9231	27706	56377200	0.881740751543653	0.330833429839685	2.35002476415249	0.881791973741143	0.33085267908225	2.35016106598007	0.0634071829482824	-0.181462	-1.43797	1.14373094269987	0.881809037332086	0.330859051000505	2.35020676015707	NA	NA	NA	NA	NA	NA
metabolic acidosis	4	9231	28409	56376497	0.859910754921002	0.322643273300799	2.2918392156883	0.859971432450002	0.322666069517074	2.29200072302916	0.0912361398253799	-0.217606	-1.46765	1.1140460779657	0.859991145759762	0.32267343638832	2.2920534738259	NA	NA	NA	NA	NA	NA
movement disorder	4	9231	29769	56375137	0.820605842250341	0.307896822771532	2.18707663909565	0.820683544105348	0.307926005345875	2.18728352874512	0.156781736661597	-0.28506	-1.52339	1.05829674840568	0.82070763525584	0.307935016190784	2.1873479375594	NA	NA	NA	NA	NA	NA
musculoskeletal stiffness	4	9231	79694	56325212	0.306258710720059	0.114915063402072	0.816206292848998	0.306559194223808	0.115027822061502	0.817007032549939	6.28284884598072	-1.7056	-2.78115	-0.199604	0.306593997647019	0.115040870496273	0.817099861881048	NA	NA	NA	NA	NA	NA
oedema	4	9231	48783	56356123	0.500591930056172	0.187830272672148	1.33414213200214	0.500808241077263	0.187911453384936	1.33471850604615	1.99188137364351	-0.997552	-2.13679	0.444814797774066	0.500849169337572	0.187926793054252	1.33482770790282	NA	NA	NA	NA	NA	NA
orthostatic hypotension	4	9231	15814	56389092	1.54512851482494	0.579708923235444	4.11831184864392	1.5448924006875	0.579620390064024	4.11768214268369	0.768767843433188	0.627377679077889	-0.812935	1.76894234593539	1.54475461022077	0.579568639865226	4.1173152611453	NA	NA	NA	NA	NA	NA
osteoarthritis	4	9231	38496	56366410	0.634477184967023	0.238063652926923	1.69098177438809	0.634635505623237	0.238123078685891	1.6914035683578	0.841859603340267	-0.655914	-1.83744	0.744198253076565	0.634673465570704	0.238137299826477	1.69150489315635	NA	NA	NA	NA	NA	NA
paranoia	4	9231	15997	56388909	1.52744783618329	0.57307621142738	4.07118084076444	1.52721938016329	0.572990550735239	4.07057155157881	0.728041130169124	0.610782807869988	-0.824923	1.75694946761168	1.52708758355554	0.572941049881315	4.07022064195358	NA	NA	NA	NA	NA	NA
personality change	4	9231	8833	56396073	2.76663504560354	1.03789812556111	7.37477916864299	2.76586985446305	1.03761116087993	7.37273878717721	4.50834400085469	1.46731628936126	-0.260149	2.32205018267029	2.76507054707164	1.03731120677098	7.37060882055146	TRUE	TRUE	TRUE	NA	NA	NA
plasma cell myeloma	4	9231	35766	56369140	0.682939570623393	0.256246341230348	1.82014874781762	0.683076900533247	0.256297892473535	1.82051458768935	0.588471005970449	-0.549805	-1.74634	0.835312310270592	0.683112340633831	0.256311166413942	1.82060920893553	NA	NA	NA	NA	NA	NA
pleural effusion	4	9231	56503	56348403	0.432136893160153	0.162145714028247	1.15169429885503	0.432382854440864	0.162238018149063	1.15234970783886	2.98336933439383	-1.20948	-2.32661	0.254975677758144	0.432423034747414	0.162253079617055	1.15245689894756	NA	NA	NA	NA	NA	NA
rash pruritic	4	9231	48116	56356790	0.507537308796199	0.190436186236682	1.35265321633746	0.507750611531967	0.190516238386573	1.35322157152803	1.91035643593729	-0.977692	-2.11915	0.462452155255191	0.507791530018124	0.190531574140438	1.3533307490972	NA	NA	NA	NA	NA	NA
renal impairment	4	9231	75277	56329629	0.324254362921052	0.121667255852986	0.864167529186179	0.324547051881346	0.121777090288864	0.864947492463661	5.63027197399997	-1.62334	-2.70491	-0.123358	0.324582941571872	0.121790545675263	0.865043221338058	NA	NA	NA	NA	NA	NA
respiration abnormal	4	9231	6025	56398881	4.05624964770072	1.52153742585587	10.8135106799737	4.05492587958043	1.52104100778684	10.8099806676582	9.20103344837939	2.01895424411672	0.0399081942276294	2.62244717230977	4.05289905862865	1.52028058835458	10.8045783819493	TRUE	TRUE	TRUE	TRUE	NA	NA
respiratory disorder	4	9231	27260	56377646	0.896173973738209	0.336248456123087	2.3884951040838	0.8962189444047	0.336265360238817	2.38861474086844	0.0480870632984572	-0.158052	-1.41882	1.16288542642831	0.896234170498537	0.336271042214981	2.38865554131088	NA	NA	NA	NA	NA	NA
respiratory distress	4	9231	25428	56379478	0.960771447653141	0.360483848481312	2.56067443385987	0.960788438904834	0.36049025679036	2.56071948393883	0.00640306638126482	-0.0577	-1.33738	1.24434674763773	0.960794606184025	0.360492537619981	2.56073615661205	NA	NA	NA	NA	NA	NA
skin fissures	4	9231	15683	56389223	1.55803858309566	0.584551981243161	4.15272602660967	1.5577968771582	0.584461350651533	4.15208141270357	0.798934813371349	0.639375402586486	-0.804292	1.77758906345165	1.55765464553274	0.584407933807166	4.15170269668228	NA	NA	NA	NA	NA	NA
sputum increased	4	9231	1799	56403107	13.5857339345653	5.09224744010247	36.2457183614559	13.5802826150484	5.09020462692312	36.2311713224907	46.5137436971692	3.76047357672214	0.656068276231587	3.24111084745238	13.5523729475719	5.07974297023469	36.1567137523088	TRUE	TRUE	TRUE	TRUE	TRUE	TRUE
sudden death	4	9231	10144	56394762	2.40902201025416	0.903766149454271	6.42133703435707	2.40841171376894	0.90353727433694	6.41970967636735	3.29378637735146	1.26774945409054	-0.381403	2.2007	2.40785656528105	0.903328922350798	6.41823049778934	NA	NA	NA	NA	NA	NA
tachyarrhythmia	4	9231	2333	56402573	10.4759982657813	3.92762470686173	27.9422164426558	10.4718938810425	3.92608626594794	27.9312664133063	34.2123120094912	3.38621523937166	0.562251100096951	3.1464780216622	10.4556818247634	3.92001	27.888027201892	TRUE	TRUE	TRUE	TRUE	TRUE	TRUE
thinking abnormal	4	9231	17673	56387233	1.38255286521324	0.518719750934891	3.68494244081574	1.38238716824943	0.518657630811155	3.68450046700743	0.423130896463264	0.467071425842093	-0.930317	1.65151703392117	1.38230064063315	0.518625118841854	3.68427018221124	NA	NA	NA	NA	NA	NA
thrombocytopenia	4	9231	100982	56303924	0.241605010028902	0.090656030300603	0.643895179145933	0.241933497301223	0.0907792950047546	0.644770562641353	9.51786451232182	-2.04714	-3.10087	-0.519337	0.241963523899076	0.0907905533565355	0.644850645063773	NA	NA	NA	NA	NA	NA
tinnitus	4	9231	42330	56362576	0.576970761966088	0.216487532935504	1.53771099725592	0.577153990656086	0.216556302829632	1.53819918689832	1.23998875649316	-0.792872	-1.95638	0.625237444617429	0.577193943980538	0.21657127396172	1.5383058097848	NA	NA	NA	NA	NA	NA
upper limb fracture	4	9231	18630	56386276	1.31151057956419	0.492068211448075	3.49557228101965	1.3113756534875	0.492017633510499	3.49521234084605	0.295768839248381	0.391007480184988	-0.987216	1.59460007961747	1.31130881316261	0.491992510318474	3.49503451254748	NA	NA	NA	NA	NA	NA
acne	3	9232	71567	56333339	0.255786806615919	0.082477884673677	0.793265863905583	0.256028565097798	0.0825558440894775	0.794015576595531	6.49349437552501	-1.96545	-3.11178	-0.22569	0.256059750151657	0.0825658947073487	0.794112337547204	NA	NA	NA	NA	NA	NA
atrial tachycardia	3	9232	1926	56402980	9.51636796298396	3.06590264744925	29.5382044443753	9.5136014113988	3.06501152624127	29.5296154810756	22.821376473883	3.24798233082654	0.159366298724648	3.04836873923308	9.50036097374499	3.06074565153691	29.4885197618873	TRUE	TRUE	TRUE	TRUE	TRUE	TRUE
bacteraemia	3	9232	10442	56394464	1.75500453607399	0.565818750607955	5.44351158092739	1.75475927201246	0.56573971051859	5.44275051841621	0.97381460505382	0.811094886921169	-0.881681	2.00488611181037	1.75454249098651	0.565669785879518	5.44207845199074	NA	NA	NA	NA	NA	NA
bacterial infection	3	9232	16514	56388392	1.10959090642906	0.357756828119905	3.44142133107637	1.10955530570147	0.357745371017227	3.44131070909371	0.0324554334545446	0.149955706985066	-1.33238	1.55398457517136	1.10953540705661	0.357738933885792	3.44124919851553	NA	NA	NA	NA	NA	NA
barrett's oesophagus	3	9232	3079	56401827	5.9526307312971	1.91840055558279	18.4704974777378	5.95102186370708	1.91788216780358	18.4655041987682	12.3458267632594	2.57196861236085	-0.0334588	2.85442654765553	5.94620256922586	1.91632890184757	18.4505514477079	TRUE	TRUE	TRUE	NA	NA	NA
bedridden	3	9232	12064	56392842	1.51900118418119	0.489741259127354	4.71139515926274	1.51883258607046	0.489686930643386	4.71087194726351	0.531680533270163	0.60284032983515	-1.0165	1.86999467485359	1.51870359810674	0.489645314383982	4.71047215432687	NA	NA	NA	NA	NA	NA
bladder cancer	3	9232	57957	56346949	0.315929345021195	0.101870144622375	0.979790020084041	0.316151566132721	0.101941805015349	0.980479134670247	4.44190816352754	-1.66115	-2.8339	0.0522177181635806	0.316186962014391	0.101953212184055	0.980588966313364	NA	NA	NA	NA	NA	NA
blood cholesterol increased	3	9232	42234	56362672	0.43366544355624	0.139832150979995	1.34493902594502	0.43384941796548	0.139891480497355	1.34550951065633	2.21789294657257	-1.2046	-2.42769	0.45846566789935	0.433889630379859	0.139904438330148	1.34563430294407	NA	NA	NA	NA	NA	NA
blood pressure systolic increased	3	9232	17934	56386972	1.02170864226021	0.329424308624333	3.16882671478754	1.02170159018368	0.329422054533159	3.16880465354144	0.00138307510879568	0.0309687625942695	-1.42018	1.46615565009096	1.02169796054826	0.329420864574406	3.16879358548551	NA	NA	NA	NA	NA	NA
blood sodium decreased	3	9232	17302	56387604	1.05904104513418	0.341460024733005	3.28462441879068	1.05902186558514	0.341453861182464	3.28456473710255	0.00986961330372688	0.0827184378228299	-1.38176	1.50458690979725	1.05901163353679	0.341450541734381	3.28453319848204	NA	NA	NA	NA	NA	NA
bronchial secretion retention	3	9232	1074	56403832	17.0659232400298	5.49431642290587	53.0085480370921	17.0607042070336	5.49263650039178	52.9923340128429	45.2324735558624	4.08881722433143	0.319832786999193	3.2111945075568	17.0159668694096	5.47823313789004	52.853378308825	TRUE	TRUE	TRUE	TRUE	TRUE	TRUE
cardiac flutter	3	9232	5909	56398997	3.10157901409388	0.999833775417575	9.62139169248402	3.1008963138186	0.999613757910526	9.61927331727905	4.26843161143324	1.63218920472949	-0.420272	2.46671838239508	3.09983022976219	0.999270032358701	9.61596679794984	NA	NA	TRUE	NA	NA	NA
cardiomegaly	3	9232	12026	56392880	1.52380198189884	0.491288866237002	4.72628760717465	1.52363182424365	0.491234035056963	4.72575955690617	0.539855554182475	0.607390666571686	-1.01348	1.87301477318052	1.52350123188578	0.491191901451098	4.72535478842494	NA	NA	NA	NA	NA	NA
cardiopulmonary failure	3	9232	3718	56401188	4.92951650735613	1.58882402422068	15.294414375573	4.92823999955731	1.58841268999955	15.2904529447215	9.38650237478596	2.30014508374987	-0.130267	2.7572971447038	4.9250729154405	1.58739181771952	15.2806276003442	TRUE	TRUE	TRUE	NA	NA	NA
cataract	3	9232	52972	56351934	0.345690873639008	0.111466322477298	1.07209224689044	0.34590342668493	0.111534865825449	1.07275137426198	3.71392862995371	-1.5314	-2.71704	0.169081239415872	0.345940468491819	0.111546803110353	1.07286631623091	NA	NA	NA	NA	NA	NA
cerebral disorder	3	9232	6711	56398195	2.73088508106533	0.880366041019081	8.47117332848551	2.73032280112563	0.880184829203044	8.4694286370469	3.28866102746806	1.44866293717809	-0.51339	2.3734837537013	2.72954964527168	0.879935531390228	8.46703082239636	NA	NA	NA	NA	NA	NA
cerebral haemorrhage	3	9232	32996	56371910	0.555171181139965	0.179008745641211	1.72178761023275	0.555315684275491	0.179055349758524	1.72223566410183	1.06880768001451	-0.848515	-2.12177	0.76441705917489	0.555356111347437	0.179068374320788	1.72236114601919	NA	NA	NA	NA	NA	NA
cognitive disorder	3	9232	41908	56362998	0.437041430729919	0.140920668529105	1.35540949505931	0.437224308445979	0.140979644472569	1.35598	2.17459954239308	-1.19342	-2.41792	0.468227311654155	0.437264592072584	0.140992625198169	1.35610159192132	NA	NA	NA	NA	NA	NA
conjunctivitis	3	9232	16165	56388741	1.1335538285585	0.365482197219747	3.51575067681631	1.13351044344906	0.36546823075108	3.51561590666193	0.047181321248127	0.180766152495905	-1.30996	1.57641486899571	1.13348567035837	0.365460221546325	3.51553928214566	NA	NA	NA	NA	NA	NA
contusion	3	9232	87102	56317804	0.210108220100285	0.0677492129796147	0.651601136193168	0.210364817321693	0.0678319565845356	0.652396873023093	8.90547832516383	-2.24885	-3.3748	-0.488719	0.210392013298365	0.0678407218497089	0.652481253925947	NA	NA	NA	NA	NA	NA
cyanosis	3	9232	14633	56390273	1.25226511803939	0.403752839196633	3.88397993430452	1.2521831694358	0.403726441600554	3.88372553356222	0.1523734317924	0.324386058536553	-1.20718	1.67922450514385	1.25213147843359	0.403709751379612	3.88356544256483	NA	NA	NA	NA	NA	NA
delusion	3	9232	14050	56390856	1.30424091971604	0.420508750721768	4.04520565563035	1.30414208671559	0.420476910445325	4.04489887575898	0.212796687325046	0.383029232999898	-1.16607	1.72035743820514	1.30407715920829	0.420455951637265	4.04469773955279	NA	NA	NA	NA	NA	NA
dementia	3	9232	24719	56380187	0.741175531343181	0.238979654893247	2.29869429055474	0.741259610759096	0.239006779170066	2.29895491856217	0.271029788983286	-0.431888	-1.77872	1.10752769568988	0.74129100875148	0.239016888652344	2.29905	NA	NA	NA	NA	NA	NA
depression suicidal	3	9232	3182	56401724	5.75993606257904	1.85633245205441	17.8722638869355	5.75838979206602	1.85583422533274	17.8674649625157	11.7857027684686	2.52454210173198	-0.0495063	2.83831863343353	5.75390779226188	1.85438963989505	17.853559019951	TRUE	TRUE	TRUE	NA	NA	NA
diabetes mellitus	3	9232	71203	56333703	0.257096086868674	0.082900049118162	0.797326401929766	0.25733742002941	0.0829778714058776	0.798074795429162	6.43771300189643	-1.95809	-3.10501	-0.218913	0.257368709355308	0.0829879556196103	0.798171880011523	NA	NA	NA	NA	NA	NA
diplopia	3	9232	23557	56381349	0.7777516474477	0.250772162615455	2.41214024235692	0.777823845071702	0.250795456432255	2.41236401396113	0.190441240196183	-0.362432	-1.7233	1.16295870259156	0.777852135753569	0.250804563279424	2.41245189953857	NA	NA	NA	NA	NA	NA
drug tolerance decreased	3	9232	2257	56402649	8.12069877538703	2.61659566785063	25.202880754879	8.11838560848653	2.61585049124519	25.1957002545309	18.7005818032145	3.01951270157309	0.101366742560855	2.98993196515547	8.10893642405048	2.61280568395858	25.1663758744085	TRUE	TRUE	TRUE	TRUE	TRUE	TRUE
dysarthria	3	9232	34701	56370205	0.527877416840084	0.170208606365517	1.63713559002628	0.528030786385236	0.170258068957229	1.63761114570525	1.26624881578024	-0.921195	-2.18333	0.70284787066475	0.528071585936897	0.17027121417997	1.63773777744467	NA	NA	NA	NA	NA	NA
dysstasia	3	9232	27274	56377632	0.671712535564054	0.216583866503791	2.08324718603171	0.671819180111245	0.216618265414125	2.08357780865101	0.481124550083861	-0.573778	-1.89357	0.992655451517775	0.671855274346669	0.216629890533122	2.08368987565186	NA	NA	NA	NA	NA	NA
dysuria	3	9232	34023	56370883	0.538403273150271	0.17360239053964	1.66978164089702	0.538553223359318	0.173650750757302	1.67024659050324	1.18675095042498	-0.89273	-2.15917	0.727017348114386	0.538593908139484	0.173663858757792	1.67037286836717	NA	NA	NA	NA	NA	NA
electrolyte imbalance	3	9232	10243	56394663	1.7891069054049	0.576811636153058	5.54930469210946	1.78885056315084	0.576729025338034	5.54850925945596	1.04349020764854	0.838846582421076	-0.864238	2.02233950184584	1.7886195899233	0.576654524669436	5.54779317701752	NA	NA	NA	NA	NA	NA
essential tremor	3	9232	1000	56403906	18.3288256065858	5.90021459643103	56.9379032958979	18.3231963183541	5.89840282939507	56.9204127001575	48.9872277327633	4.19151386826346	0.334569389541882	3.22632483016874	18.2713821718386	5.88172303568188	56.7595	TRUE	TRUE	TRUE	TRUE	TRUE	TRUE
extra dose administered	3	9232	31957	56372949	0.573231715207214	0.184831854027003	1.77780286330623	0.573370351358203	0.18487656667354	1.77823271889915	0.952781749901079	-0.80236	-2.08293	0.803266913799959	0.573410397945998	0.184889468183749	1.77835702434828	NA	NA	NA	NA	NA	NA
eye pain	3	9232	47687	56357219	0.384038718191948	0.123830956726198	1.19102477255844	0.384238813898003	0.123895483775384	1.19164526104444	2.96267907185607	-1.37978	-2.58186	0.304275247221531	0.384277549137221	0.123907966316763	1.19176546238684	NA	NA	NA	NA	NA	NA
eye swelling	3	9232	33456	56371450	0.547533441320689	0.176546166602997	1.69809900227755	0.547680425584472	0.176593570618916	1.69855475211881	1.12125273078866	-0.868487	-2.13864	0.747545500918408	0.547720981450554	0.176606636865657	1.6986806319706	NA	NA	NA	NA	NA	NA
failure to thrive	3	9232	4958	56399948	3.69655898105612	1.19157	11.4677074377891	3.69568300087819	1.1912852745641	11.4649892302057	5.89575829646629	1.88520451698296	-0.301464	2.58571281382517	3.69405287610443	1.19075974075362	11.4599328348295	TRUE	TRUE	TRUE	NA	NA	NA
feeling cold	3	9232	25710	56379196	0.712594162863077	0.22976467862674	2.21004570407209	0.712687526968265	0.229794796125948	2.2103351322967	0.347598886290497	-0.488591	-1.82436	1.06188047493953	0.712721048432858	0.229805590864985	2.21043922807638	NA	NA	NA	NA	NA	NA
feeling hot	3	9232	56750	56348156	0.3226556699929	0.104038956219214	1.0006509596195	0.322875706050292	0.104109912135565	1.00133329688847	4.26419289973004	-1.63079	-2.80646	0.079657045566587	0.322911	0.104121447289278	1.0014443621239	NA	NA	NA	NA	NA	NA
feeling of body temperature change	3	9232	5406	56399500	3.39019494034166	1.09284362367874	10.5169865884645	3.38941848286239	1.09259339457114	10.5145772517492	5.05104457384102	1.76047357672214	-0.358651	2.52843004344004	3.38809323689297	1.09216613071648	10.5104667312375	TRUE	TRUE	TRUE	NA	NA	NA
food aversion	3	9232	1400	56403506	13.0919254456549	4.21645053041616	40.6499520480959	13.0879973702529	4.21518568639942	40.6377530926916	33.4224232674515	3.70732046525574	0.256445623992129	3.14656665478932	13.0621499061683	4.20686087228812	40.5575000816253	TRUE	TRUE	TRUE	TRUE	TRUE	TRUE
forced expiratory volume decreased	3	9232	2492	56402414	7.35487189856762	2.3700041460481	22.8244919885646	7.35280751137804	2.36933906768743	22.8180841808116	16.4473580455858	2.87679565865102	0.0615348253524555	2.94985999764845	7.34516886507178	2.36687747981495	22.7943804090096	TRUE	TRUE	TRUE	TRUE	TRUE	TRUE
gastroduodenal ulcer	3	9232	389	56404517	47.1183140234258	15.1275399154096	146.761173913588	47.1033324379282	15.1227309117814	146.714501481308	134.338597426571	5.54690991476043	0.459710320623204	3.36036852673608	46.7505008121278	15.009451882112	145.61553235595	TRUE	TRUE	TRUE	TRUE	TRUE	TRUE
gastroenteritis	3	9232	13272	56391634	1.38071411530301	0.44516181656588	4.28242359801506	1.3805904399001	0.445121968443521	4.28203975060689	0.31475757706396	0.465195518296762	-1.10931	1.7771417080897	1.38050443076114	0.445094211295149	4.28177324033398	NA	NA	NA	NA	NA	NA
general physical condition abnormal	3	9232	6216	56398690	2.94838008889677	0.950461615854096	9.14602441971456	2.94774715546237	0.950257635486989	9.14406048216959	3.85953079785628	1.55915285704507	-0.456629	2.43031267108082	2.94680757651617	0.949954689130557	9.14114640663633	NA	NA	NA	NA	NA	NA
guillain-barre syndrome	3	9232	4248	56400658	4.31444683317177	1.39066113754052	13.3853251333297	4.31337013143929	1.39031417089275	13.3819839287446	7.63080865972918	2.10803321523647	-0.205931	2.68144043521538	4.31103183212281	1.38956039173762	13.3747302874228	TRUE	TRUE	TRUE	NA	NA	NA
haematemesis	3	9232	23581	56381325	0.776959745556394	0.250516846326487	2.40968403948503	0.777032200430605	0.250540223075505	2.40990860906221	0.191996309746995	-0.363901	-1.72447	1.16179202027225	0.777060563023833	0.250549353125123	2.40999671751446	NA	NA	NA	NA	NA	NA
head discomfort	3	9232	15701	56389205	1.16706250675398	0.37628495025191	3.61969006137248	1.16700823631323	0.376267474816781	3.61952152331554	0.0717069171104694	0.222775301409469	-1.2796	1.60678680141178	1.16697633203987	0.376257165752088	3.61942278712247	NA	NA	NA	NA	NA	NA
hepatic enzyme increased	3	9232	59255	56345651	0.309001691935408	0.09963641470163	0.958304711233076	0.309226163502727	0.0997088006580913	0.959000805982071	4.63394870921889	-1.6931	-2.86283	0.023280645946729	0.309261134671337	0.0997200710203591	0.959109319112661	NA	NA	NA	NA	NA	NA
hepatomegaly	3	9232	9332	56395574	1.9637931919836	0.633120604541021	6.09123075954367	1.96348010269547	0.633019703361918	6.09025926555848	1.4181185184127	0.973185451762076	-0.781581	2.10505189832848	1.96317046795437	0.632919840318263	6.08929921411565	NA	NA	NA	NA	NA	NA
hunger	3	9232	10588	56394318	1.73079995485553	0.558016371109832	5.36842400836712	1.73056255367908	0.557939865401139	5.36768734036071	0.925139605446474	0.791068564601299	-0.894345	1.99221411976776	1.73035561498953	0.557873114277133	5.3670457989456	NA	NA	NA	NA	NA	NA
hyperlipidaemia	3	9232	11427	56393479	1.60369627053139	0.51704375258386	4.97412784752518	1.60350015912786	0.516980555662856	4.97351927874029	0.681366885552426	0.681081975773799	-0.965043	1.92147603533601	1.60334176013597	0.516929455763103	4.97302827520433	NA	NA	NA	NA	NA	NA
hypertensive crisis	3	9232	10305	56394601	1.77834079425024	0.573341191890109	5.51590575599305	1.77808794937934	0.573259708350024	5.51512117401001	1.0213588171463	0.83014293701602	-0.869695	2.01687907522752	1.77786149770606	0.573186665573897	5.51441911486363	NA	NA	NA	NA	NA	NA
hypoglycaemia	3	9232	44721	56360185	0.409530604769792	0.132050349352619	1.27008612294736	0.409722419408199	0.132112206566412	1.27068092592429	2.55305051050003	-1.28714	-2.50005	0.386093127682962	0.409762014094314	0.132124965710446	1.27080379769101	NA	NA	NA	NA	NA	NA
initial insomnia	3	9232	9283	56395623	1.97416072287708	0.636462452257987	6.12339431167386	1.97384426568502	0.636360465574862	6.12241236837067	1.44118109575078	0.980778193308978	-0.776998	2.10963809922923	1.97352964875663	0.636258996187971	6.12143686432187	NA	NA	NA	NA	NA	NA
intentional dose omission	3	9232	20310	56384596	0.902144298042388	0.290877006627418	2.79796723682895	0.90217608657578	0.290887273528689	2.79806566067909	0.0318282138896741	-0.148496	-1.5561	1.3301944744152	0.902190534059671	0.290891914435775	2.7981106361297	NA	NA	NA	NA	NA	NA
intraocular pressure increased	3	9232	11889	56393017	1.54136488799559	0.496950513251512	4.78076922066329	1.54118902501086	0.496893843046766	4.78022347036883	0.570092454974229	0.623916010967996	-1.00254	1.88395582288806	1.54105249902069	0.496849796112685	4.77980030044999	NA	NA	NA	NA	NA	NA
jaundice	3	9232	25300	56379606	0.724147397606538	0.233489586056693	2.24587940865592	0.724237008630596	0.233518493625893	2.24615719520056	0.315105398882605	-0.465401	-1.80565	1.08059095973184	0.724269703922621	0.233529021745075	2.24625873092891	NA	NA	NA	NA	NA	NA
kidney infection	3	9232	17868	56387038	1.0254837831562	0.330641392491509	3.18053641618195	1.02547550472096	0.330638743065326	3.18051055067958	0.00189891814928142	0.0362870144109171	-1.41622	1.47012149822228	1.02547122815478	0.330637344447824	3.18049747686387	NA	NA	NA	NA	NA	NA
lip swelling	3	9232	30374	56374532	0.603123735078996	0.194469647578435	1.87051421311866	0.603252660774152	0.194511229662453	1.87091394858084	0.783143011462614	-0.729072	-2.02166	0.864545178574804	0.603291843116637	0.19452385189661	1.87103557955718	NA	NA	NA	NA	NA	NA
lower gastrointestinal haemorrhage	3	9232	7045	56397861	2.60139975067436	0.838633404020594	8.06941463381351	2.60087953418795	0.838465747863012	8.06780046602799	2.95520549637022	1.37862154995523	-0.550466	2.33636686330222	2.6002	0.838246023588384	8.06568722048423	NA	NA	NA	NA	NA	NA
lower respiratory tract infection	3	9232	38668	56366238	0.473688453983867	0.15273670279093	1.46906897515501	0.473859426873748	0.152791840632484	1.46959913243809	1.75363590237195	-1.07734	-2.31715	0.569013799313029	0.473900243550828	0.152804992486132	1.46972580662191	NA	NA	NA	NA	NA	NA
lung carcinoma cell type unspecified recurrent	3	9232	549	56404357	33.3861059417943	10.7323474889207	103.857247550676	33.3755852793335	10.7289661400219	103.82451376958	93.7055118231938	5.05309530209747	0.42674818954802	3.32317716066297	33.199631011511	10.6724029792717	103.277162738443	TRUE	TRUE	TRUE	TRUE	TRUE	TRUE
lymphadenopathy	3	9232	32386	56372520	0.565634117101972	0.182382225781515	1.75423867681604	0.565775221341138	0.182427734119963	1.75468	1.0002664933542	-0.821597	-2.09909	0.787098923223781	0.565815440993982	0.182440691588318	1.75480102865228	NA	NA	NA	NA	NA	NA
macular degeneration	3	9232	10430	56394476	1.75702409061981	0.566469755167195	5.44977666831869	1.75677817050375	0.566390503617548	5.44901357040139	0.977905628864704	0.81275331611909	-0.880635	2.00593261422017	1.75656055960453	0.566320311399099	5.4483389301991	NA	NA	NA	NA	NA	NA
mental status changes	3	9232	25627	56379279	0.714903145066278	0.230509124015124	2.21720727545745	0.714995759096035	0.230538999702467	2.21749437702555	0.340931358785487	-0.483926	-1.82059	1.06564866719865	0.715029118936952	0.230549742281778	2.21759797199376	NA	NA	NA	NA	NA	NA
mobility decreased	3	9232	64175	56340731	0.285287050546228	0.0919899211971519	0.884756722803734	0.285519225841123	0.0920647908990498	0.885476711876786	5.36958886309502	-1.80817	-2.96752	-0.0814184	0.28555262423812	0.0920755546072295	0.885580342764233	NA	NA	NA	NA	NA	NA
nephrolithiasis	3	9232	40936	56363970	0.447426425076096	0.144269091852056	1.38761811893615	0.447605929215216	0.144326980155651	1.38817473803267	2.04647710673149	-1.15957	-2.38842	0.497730909691307	0.447646408518872	0.144340023763389	1.38830036073939	NA	NA	NA	NA	NA	NA
obstructive airways disorder	3	9232	9783	56395123	1.87324660248714	0.603933738017338	5.81032754561707	1.8729629273591	0.603842317360273	5.80944731167059	1.22046648901733	0.905116191442599	-0.823093	2.06351129314151	1.87269531150154	0.603756002088055	5.80861758324744	NA	NA	NA	NA	NA	NA
peptic ulcer	3	9232	3107	56401799	5.89898323877597	1.90112060024578	18.3039430780252	5.89739179863344	1.90060782536844	18.2990039093661	12.1897775176042	2.55892089385768	-0.0378388	2.85002973589859	5.89266762648041	1.8990852086957	18.2843463774954	TRUE	TRUE	TRUE	NA	NA	NA
pneumonia pseudomonal	3	9232	1276	56403630	14.3642131023074	4.62566547018736	44.6056074262848	14.359871722848	4.62426770430754	44.5921233549191	37.2019107868946	3.84082	0.280259840207978	3.17077837332987	14.3285350417155	4.61417616884188	44.4948153102699	TRUE	TRUE	TRUE	TRUE	TRUE	TRUE
product distribution issue	3	9232	5984	56398922	3.06270154119825	0.987304676538545	9.50075589973358	3.06203147031318	0.987088728752452	9.49867671677132	4.16419062517178	1.61400220397284	-0.429239	2.45773919753451	3.06099821586004	0.986755585793183	9.49547204231606	NA	NA	TRUE	NA	NA	NA
prostatic disorder	3	9232	5233	56399673	3.50228359736123	1.12896416082048	10.8648182307498	3.50147072775733	1.12870219898494	10.8622958902422	5.35862063510163	1.8073703769304	-0.336835	2.55028113437517	3.50003749395609	1.12824012743614	10.857850346926	TRUE	TRUE	TRUE	NA	NA	NA
psychiatric symptom	3	9232	6849	56398057	2.67585412980124	0.862629893791556	8.30042568140411	2.67530972672713	0.862454443057772	8.29873646258361	3.1462988403292	1.41931032279164	-0.528824	2.35803198382215	2.67457622859809	0.862217929713667	8.29646166713039	NA	NA	NA	NA	NA	NA
pulmonary congestion	3	9232	12316	56392590	1.48791396531994	0.479719807774915	4.61496050884952	1.48775546592677	0.479668734473859	4.61446862660923	0.479714737834616	0.573022229916346	-1.03636	1.85012509996564	1.48763668466224	0.479630409444827	4.61410048648599	NA	NA	NA	NA	NA	NA
pulmonary fibrosis	3	9232	16805	56388101	1.09037129820755	0.351560623822074	3.38180526314153	1.09034194099102	0.351551179379777	3.38171400927023	0.0224589403240237	0.124759312202594	-1.35081	1.53554496845715	1.09032581618004	0.351545959377046	3.38166419985395	NA	NA	NA	NA	NA	NA
pulmonary hypertension	3	9232	19575	56385331	0.936030116801796	0.301801812507267	2.90307196063935	0.936050897489353	0.301808530796712	2.90313623799056	0.0131091607447621	-0.095326	-1.51541	1.37090096213311	0.936060696616309	0.30181167227917	2.90316680310273	NA	NA	NA	NA	NA	NA
rash erythematous	3	9232	39746	56365160	0.460832155068568	0.148591478421974	1.42919551915391	0.46100730434142	0.148647962721504	1.42973863055439	1.89170119107877	-1.11701	-2.35147	0.534692922089014	0.461047984058821	0.148661070676758	1.42986487744929	NA	NA	NA	NA	NA	NA
rash maculo-papular	3	9232	19945	56384961	0.918659779514983	0.296201615147404	2.84919374959699	0.918686202975888	0.296210152501352	2.84927553094049	0.0215958756316484	-0.122337	-1.53604	1.35026570023714	0.91869843184049	0.296214077738561	2.84931362854097	NA	NA	NA	NA	NA	NA
renal cyst	3	9232	7438	56397468	2.46393298407214	0.794327285113423	7.64290219381268	2.46345742381744	0.794174020536534	7.64142659169505	2.60746528257626	1.30033895528693	-0.592907	2.29388320123998	2.46286739932188	0.793983759925357	7.6395968441631	NA	NA	NA	NA	NA	NA
respiratory rate increased	3	9232	8180	56396726	2.24040249604861	0.72228005792406	6.94938658382368	2.23999954992104	0.722150195836568	6.94813629155617	2.05882830891544	1.16320562228638	-0.669786	2.21693348986269	2.23954494908397	0.722003594622314	6.94672660402914	NA	NA	NA	NA	NA	NA
rheumatoid arthritis	3	9232	98567	56306339	0.185631302149051	0.0598567877123954	0.575690438035589	0.185895850724422	0.0599420949466672	0.576510836788461	10.714151045344	-2.42724	-3.54215	-0.656076	0.185920628166319	0.0599500808466611	0.576587712469847	NA	NA	NA	NA	NA	NA
rib fracture	3	9232	18766	56386140	0.976396271253499	0.314815792572904	3.02827780882994	0.97640393895098	0.314818283641827	3.02830140921435	0.00171098359622519	-0.0344444	-1.46925	1.41707508082132	0.976407710498912	0.314819480885956	3.0283132874712	NA	NA	NA	NA	NA	NA
schizophrenia	3	9232	10948	56393958	1.67387586203949	0.539666674965433	5.19183512989367	1.67365695271776	0.539596129632697	5.19115583220962	0.813387930688135	0.742844762543722	-0.925106	1.96144	1.67347240602265	0.539536598552936	5.19058373654421	NA	NA	NA	NA	NA	NA
sensation of heaviness	3	9232	3906	56401000	4.69223791154523	1.51238038005681	14.5579094445244	4.69103848396162	1.51199387637779	14.5541872899164	8.70654938745946	2.22903588958635	-0.157561	2.72992889815409	4.68820576064315	1.51108075586283	14.5453994889753	TRUE	TRUE	TRUE	NA	NA	NA
sensitive skin	3	9232	6030	56398876	3.03933516990438	0.97977431920186	9.42825107167816	3.03867268961096	0.979560817437889	9.42619544413634	4.10168944922371	1.60295989184913	-0.434711	2.45225952448125	3.03765892894979	0.979233958317558	9.42305124352726	NA	NA	TRUE	NA	NA	NA
sensory loss	3	9232	7371	56397535	2.4863322897335	0.801546752743594	7.7124	2.48584945303949	0.801391143128291	7.7109006708694	2.66364349384343	1.31338805778182	-0.585759	2.30103800056361	2.4852449577372	0.801196217364879	7.70902603643384	NA	NA	NA	NA	NA	NA
skin hyperpigmentation	3	9232	7879	56397027	2.32600459825308	0.749871251010173	7.21496841465268	2.3255738441876	0.749732426709596	7.21363183996889	2.26617959676262	1.21727372473781	-0.639091	2.24765552875211	2.32506931214845	0.749569727891148	7.2120672769212	NA	NA	NA	NA	NA	NA
sleep disorder due to general medical condition, insomnia type	3	9232	4800	56400106	3.81824807733969	1.23077958829378	11.8453527494058	3.81733256632377	1.23048455461561	11.8425118521444	6.23452133658807	1.93189966563823	-0.280744	2.60647	3.81557283330295	1.22991724627529	11.8370533386121	TRUE	TRUE	TRUE	NA	NA	NA
sneezing	3	9232	20125	56384781	0.910440288706847	0.293551644739718	2.82369911446269	0.910469382278464	0.293561042861027	2.82378917852175	0.026417353990443	-0.135296	-1.54597	1.34033265870132	0.910482726468307	0.293565327871747	2.82383073371432	NA	NA	NA	NA	NA	NA
spirometry abnormal	3	9232	420	56404486	43.6405097177519	14.0154715350422	135.885124069032	43.6266579008431	14.0110237556288	135.841985053559	124.063507971107	5.43710590575569	0.453381326098378	3.35297139760332	43.324341178142	13.9139316768729	134.900657995894	TRUE	TRUE	TRUE	TRUE	TRUE	TRUE
sputum discoloured	3	9232	8441	56396465	2.17111806705202	0.699948042472366	6.73443366514711	2.17073762804811	0.699825434303905	6.73325320693855	1.89384206842153	1.11790889552848	-0.695884	2.19081396048129	2.17032168620963	0.699691296779832	6.73196342917205	NA	NA	NA	NA	NA	NA
stomatitis	3	9232	54432	56350474	0.336409878778362	0.10847380453207	1.04330817037226	0.336625446765764	0.10854331991437	1.04397664913553	3.92543014796664	-1.57063	-2.75226	0.133863327104252	0.33666200639945	0.108555101913665	1.04409009392341	NA	NA	NA	NA	NA	NA
suicidal behaviour	3	9232	3924	56400982	4.67071239380111	1.50544537426565	14.4910965475907	4.66951995880583	1.50506112322587	14.487396099204	8.64501710510824	2.22240787620924	-0.160147	2.72733567811011	4.66671665860812	1.50415748484838	14.4786995983508	TRUE	TRUE	TRUE	NA	NA	NA
total lung capacity decreased	3	9232	1414	56403492	12.9622992040477	4.17475251252628	40.2469847376844	12.9584132378742	4.17350121292731	40.2349166985704	33.0374874510388	3.69299571595762	0.253779680351081	3.14386019642865	12.9330954963684	4.16534690862147	40.1563093753318	TRUE	TRUE	TRUE	TRUE	TRUE	TRUE
vaginal haemorrhage	3	9232	40092	56364814	0.456852299719311	0.14730826159541	1.4168521269504	0.457028741852591	0.147365162711347	1.41739924848113	1.93645630506581	-1.12951	-2.36231	0.523847993856002	0.457069368209355	0.147378253542337	1.41752532910349	NA	NA	NA	NA	NA	NA
vasculitis	3	9232	10519	56394387	1.74215537066459	0.561676809111086	5.40365079401951	1.7419142806687	0.561599114413403	5.40290268150955	0.947892535669473	0.80049842414085	-0.888374	1.9981890639933	1.74170274837047	0.561530882146033	5.40224689350628	NA	NA	NA	NA	NA	NA
viral infection	3	9232	29817	56375089	0.614396529837206	0.198104211418855	1.90547739077532	0.614521793552473	0.198144612918408	1.90586576737492	0.725720774792245	-0.702373	-1.99947	0.886741122250625	0.61456057405614	0.198157105354695	1.90598615431008	NA	NA	NA	NA	NA	NA
abdominal hernia	2	9233	4236	56400670	2.88413424892258	0.720952697620857	11.5378309745679	2.88372620685459	0.720850721971176	11.5361982483143	2.46002293941608	1.52748938578231	-0.842212	2.49126925845854	2.88283723743182	0.72062848111344	11.5326423466952	NA	NA	NA	NA	NA	NA
abdominal pain lower	2	9233	23314	56381592	0.523850909774097	0.130983094905628	2.09507781037596	0.523954028147725	0.131008882767839	2.09549015160078	0.865320272116162	-0.932375	-2.34955	0.982963648665657	0.523994862422202	0.131019088664571	2.09565353143163	NA	NA	NA	NA	NA	NA
accidental exposure to product	2	9233	82074	56322832	0.14865038688422	0.0371699579871925	0.594483790604288	0.148834761462047	0.0372160619730105	0.595221123490423	9.74933744642521	-2.74802	-3.93296	-0.600602	0.148855502366539	0.0372212470152275	0.595304090046465	NA	NA	NA	NA	NA	NA
acute psychosis	2	9233	2283	56402623	5.35156185992094	1.33736622320526	21.4146385960915	5.35061945345425	1.33713075735237	21.4108667968802	7.06912114697675	2.41867880820905	-0.540935	2.79355240341403	5.3468114714381	1.33617909143507	21.3956295936332	NA	NA	NA	NA	NA	NA
affective disorder	2	9233	7058	56397848	1.73088430048598	0.432729132361764	6.92340828849999	1.7307260147685	0.432689574259298	6.92277493240774	0.616938848688956	0.791204789995941	-1.18991	2.14310262543926	1.73051901023174	0.432637808097782	6.92194715468923	NA	NA	NA	NA	NA	NA
alkalosis hypokalaemic	2	9233	41	56404865	298.002472573193	72.0690887273924	1232.2269537173	297.938151517953	72.0535355735021	1231.96094991595	564.354003403414	8.15039250345239	-0.14739	3.2966046010559	284.127074703164	68.7134545556746	1174.85280141123	NA	NA	NA	NA	TRUE	NA
alopecia universalis	2	9233	277	56404629	44.108484673364	10.9745497114301	177.279111338306	44.0991487806356	10.9722272207609	177.241583139742	83.6401664267852	5.4525359463253	-0.154751	3.19534931277684	43.7901943090898	10.8953564802125	175.999851047595	NA	NA	NA	NA	TRUE	NA
anal incontinence	2	9233	7599	56397307	1.60764103230477	0.40192335900454	6.43035452119801	1.60750943706225	0.401890472184405	6.42982794839313	0.459120571893508	0.684683739128928	-1.24796	2.0849949825977	1.60734958719064	0.401850495350975	6.42918877874081	NA	NA	NA	NA	NA	NA
anaphylactic reaction	2	9233	48496	56356410	0.251723963393109	0.0629427205561621	1.00670821322057	0.251886015593782	0.06298324320609	1.00735626846184	4.44751159429573	-1.98898	-3.24154	0.0908661339116061	0.251916866927215	0.0629909554285113	1.00747968356263	NA	NA	NA	NA	NA	NA
anaphylactic shock	2	9233	22822	56382084	0.535148833788356	0.133807843719901	2.14026522170497	0.53524950539988	0.13383301985599	2.14066777645078	0.807330066656486	-0.901607	-2.32523	1.00729239338863	0.53529	0.133843198254787	2.1408307198054	NA	NA	NA	NA	NA	NA
angiodysplasia	2	9233	345	56404561	35.4145957239078	8.82010418379079	142.197140096455	35.4071426441625	8.81824825922802	142.167209787063	66.4857577046419	5.13786540557622	-0.168292	3.17833802229569	35.2088305828129	8.7688577995034	141.37094925629	NA	NA	NA	NA	TRUE	NA
anxiety disorder	2	9233	3121	56401785	3.91458961980162	0.978423321235921	15.6619446397717	3.91395841468634	0.978265587878555	15.6594187322019	4.33636983689698	1.96794040413391	-0.677926	2.65597574360854	3.91209228697921	0.97779913098569	15.6519530206723	NA	NA	NA	NA	NA	NA
aphagia	2	9233	4872	56400034	2.50760568795765	0.626857878446719	10.0311194969084	2.50727918970362	0.626776279922959	10.0298130872048	1.81164868801109	1.32576672243114	-0.928194	2.40513331889941	2.50666069188265	0.62662164583744	10.0273392500387	NA	NA	NA	NA	NA	NA
apparent death	2	9233	3489	56401417	3.50167798490448	0.875260026104668	14.0092639264419	3.50113620299113	0.875124633738375	14.007095948758	3.57168928380551	1.80723261660173	-0.734232	2.59950074415605	3.49970329769008	0.874766444230412	14.0013637384526	NA	NA	NA	NA	NA	NA
application site irritation	2	9233	11540	56393366	1.05854510636533	0.264661383252712	4.23377875698645	1.05853242740347	0.264658221814712	4.23372790832528	0.00647340085920424	0.0820516424832627	-1.61237	1.72036310902619	1.05852228489309	0.264655677343371	4.23368747975719	NA	NA	NA	NA	NA	NA
arrhythmia supraventricular	2	9233	1066	56403840	11.4614252775092	2.86225074257091	45.8954442523554	11.4591596737674	2.86168504845331	45.8863705144174	19.0574585952201	3.51596132646693	-0.316203	3.02077083321878	11.4395732324308	2.8567936523105	45.8079412331049	NA	NA	NA	NA	TRUE	NA
arthropathy	2	9233	49458	56355448	0.246823505716732	0.0617174120904226	0.987109486785358	0.246986619196815	0.0617582000925069	0.987761786627484	4.59542118193608	-2.01732	-3.26673	0.0656707863156449	0.247017068585444	0.0617658118540473	0.987883593544115	NA	NA	NA	NA	NA	NA
asphyxia	2	9233	7529	56397377	1.62258990137949	0.405660010386912	6.49015905104274	1.62245506869917	0.40562631435949	6.48961952605146	0.477546825235441	0.698031528349126	-1.24058	2.09238292485801	1.62228976394052	0.405584973708508	6.48895853838428	NA	NA	NA	NA	NA	NA
aspiration	2	9233	9703	56395203	1.25899293496428	0.314770938980486	5.03560848223106	1.25893684553603	0.314756925843192	5.03538397702418	0.106512104972627	0.332144760553458	-1.45387	1.87895098588103	1.25888348400165	0.314743574265942	5.03517070996048	NA	NA	NA	NA	NA	NA
atelectasis	2	9233	9132	56395774	1.33772800424158	0.334453139834239	5.35057381796169	1.33765486336356	0.334434864329762	5.35028109903002	0.17045398515948	0.41962618377613	-1.40083	1.93202229071755	1.33758	0.334416368884524	5.34998555713416	NA	NA	NA	NA	NA	NA
atrial flutter	2	9233	7459	56397447	1.63781934984428	0.409466782966973	6.55108627685849	1.6376812189618	0.409432262546852	6.55053355653256	0.496533880962878	0.711503965216421	-1.23316	2.09980892086218	1.63751028176331	0.40938951369253	6.54985004060079	NA	NA	NA	NA	NA	NA
atrioventricular block	2	9233	7112	56397794	1.71774039590226	0.429443735147707	6.87082340763358	1.71758495672611	0.429404888529162	6.87020144012979	0.599502606673758	0.780211999092633	-1.19581	2.13719624076488	1.71738321791342	0.429354438854735	6.8693947244098	NA	NA	NA	NA	NA	NA
atrioventricular block first degree	2	9233	4146	56400760	2.94674678575125	0.73659884657176	11.7883929084993	2.94632518384854	0.736493482600042	11.7867059167098	2.5704112053722	1.55845707934126	-0.829621	2.50388565818222	2.94538674354775	0.736258876567133	11.782952090868	NA	NA	NA	NA	NA	NA
back disorder	2	9233	15100	56389806	0.808929760296891	0.20225735200689	3.23532049935912	0.808971139883183	0.202267704753314	3.23548589213511	0.090230568315706	-0.305795	-1.87738	1.45525034962064	0.808996438368167	0.202274023578138	3.23558717879341	NA	NA	NA	NA	NA	NA
benign renal neoplasm	2	9233	160	56404746	76.3629724899816	18.9306875314887	308.034431280221	76.3466513264754	18.9266420609095	307.968584707641	146.883877553563	6.23680725526986	-0.134442	3.22837650081884	75.4164457545436	18.6960397528008	304.216313478685	NA	NA	NA	NA	TRUE	NA
blindness transient	2	9233	6681	56398225	1.82856803718426	0.457145457111291	7.31421698410947	1.82838859635325	0.457100611422159	7.31349898849105	0.750500829868224	0.870377099305322	-1.14802	2.18502630305471	1.82814068715189	0.457038618797418	7.31250759687237	NA	NA	NA	NA	NA	NA
blindness unilateral	2	9233	12849	56392057	0.950683086568086	0.23769622767514	3.8023250933618	0.950693767004129	0.237698905797164	3.80236768692473	0.00511474921482601	-0.0729357	-1.71556	1.61713242253824	0.950701440528835	0.237700816656783	3.80239850134234	NA	NA	NA	NA	NA	NA
blood bilirubin increased	2	9233	25198	56379708	0.484667513655758	0.121186260965786	1.93835998339428	0.484779117875865	0.121214170425214	1.93880626583587	1.09555094363341	-1.04448	-2.43908	0.893420833171869	0.484820008422066	0.121224390755848	1.93896986489935	NA	NA	NA	NA	NA	NA
blood cholesterol abnormal	2	9233	4240	56400666	2.88141316320254	0.720272724726227	11.5269418541881	2.88100571043303	0.720170896331128	11.5253114862495	2.45524002058754	1.52612835262393	-0.842769	2.49071108965718	2.88011886191326	0.719949185593363	11.521764069935	NA	NA	NA	NA	NA	NA
blood creatine phosphokinase increased	2	9233	27767	56377139	0.439806083729403	0.109969668934583	1.75893401480056	0.439927403473046	0.110000007453293	1.75941915648245	1.42665898265769	-1.18453	-2.55284	0.779640632799111	0.439967741446795	0.110010090034518	1.75958053895835	NA	NA	NA	NA	NA	NA
blood disorder	2	9233	7435	56397471	1.64310689028004	0.410788460318504	6.57223976251052	1.64296761428864	0.41075365367662	6.57168246086124	0.50317567437313	0.716152201346605	-1.23061	2.10236380752948	1.64279470381015	0.410710411470885	6.57099105231224	NA	NA	NA	NA	NA	NA
blood glucose decreased	2	9233	44749	56360157	0.272819883853551	0.0682175204677448	1.09107878028282	0.27297736736544	0.0682569008097796	1.09170856293976	3.87547064055992	-1.87298	-3.13899	0.193424747201885	0.27300985927099	0.0682650230608273	1.09183854215873	NA	NA	NA	NA	NA	NA
blood iron decreased	2	9233	10301	56394605	1.18589252622038	0.296496976485759	4.74318861667346	1.18585226795807	0.296486920748274	4.7430274423985	0.0582545897208171	0.245880399940097	-1.5074	1.82538755522943	1.18582	0.296477891057523	4.74288329893624	NA	NA	NA	NA	NA	NA
blood potassium increased	2	9233	14876	56390030	0.821113733671036	0.20530343687847	3.28405492803465	0.821152474605812	0.205313129966346	3.28420976613515	0.0779162830663815	-0.284236	-1.86207	1.47056947277118	0.821176516483133	0.205319134493273	3.28430602869831	NA	NA	NA	NA	NA	NA
body temperature increased	2	9233	19017	56385889	0.6422669665141	0.160589556387236	2.56870288177725	0.642344439829419	0.160608932689671	2.56901264749085	0.398375623111593	-0.638497	-2.12183	1.21073382710635	0.642382050172778	0.160618331389935	2.56916315101279	NA	NA	NA	NA	NA	NA
bone disorder	2	9233	17423	56387483	0.701046673100032	0.175285402488123	2.80380699640932	0.701111416646735	0.175301596265822	2.8040658443692	0.254885965897364	-0.512214	-2.02729	1.30529486240323	0.701145722366488	0.175310168158089	2.80420313982878	NA	NA	NA	NA	NA	NA
breast swelling	2	9233	2544	56402362	4.80249968154971	1.20022917555982	19.2163327312281	4.80167618405505	1.20002340803782	19.2130370308534	6.01541617505257	2.26264055425313	-0.584998	2.74926548871947	4.79868979270859	1.19927701729933	19.2010881510106	NA	NA	NA	NA	NA	NA
bronchiectasis	2	9233	5588	56399318	2.18627412596239	0.546550482831955	8.74538529192412	2.18601721765141	0.54648627563655	8.74435734054286	1.28660735686224	1.12802469042393	-1.01924	2.31395523816353	2.18559288233203	0.546380177548333	8.74266022741624	NA	NA	NA	NA	NA	NA
bronchitis chronic	2	9233	2259	56402647	5.40842006416252	1.35156649214636	21.6423000721064	5.40747	1.35132795109026	21.6384789670339	7.1787220433127	2.43391198140295	-0.536816	2.79769479725948	5.40356665733572	1.35035362370012	21.622878709551	NA	NA	NA	NA	NA	NA
bundle branch block left	2	9233	4026	56400880	3.03458474104393	0.758548161434281	12.1399075480779	3.03414411630304	0.758438044130122	12.138144426886	2.72629311532674	1.6008092901477	-0.812661	2.52088154100946	3.0331341142592	0.758185551596565	12.1341042911067	NA	NA	NA	NA	NA	NA
bundle branch block right	2	9233	4358	56400548	2.80339	0.700774892946246	11.2147083054193	2.80299775406977	0.700677286991644	11.2131455595675	2.31863250522151	1.4865448384902	-0.859106	2.4743417832842	2.80217069087983	0.700470519718869	11.2098373304524	NA	NA	NA	NA	NA	NA
bursitis	2	9233	10267	56394639	1.18982042246839	0.297478897011908	4.75890105800071	1.18977931355177	0.297468628630225	4.75873648079842	0.060541864859607	0.25064918042349	-1.50441	1.82838021126276	1.18974235195599	0.297459377822727	4.75858880092642	NA	NA	NA	NA	NA	NA
c-reactive protein increased	2	9233	32414	56372492	0.376722679094762	0.0941968886712866	1.50663125869884	0.376857660647747	0.0942306429350042	1.50717104293613	2.06181641668036	-1.40776	-2.73827	0.594181850981806	0.376896107238279	0.0942402531737015	1.50732485182891	NA	NA	NA	NA	NA	NA
cachexia	2	9233	4790	56400116	2.55053709271477	0.637586880193101	10.2029067149935	2.55020129691776	0.63750295820222	10.2015631004147	1.88402786230241	1.3502450653657	-0.917391	2.41595370725958	2.54955430138482	0.637341200622419	10.198975257463	NA	NA	NA	NA	NA	NA
cardiomyopathy	2	9233	13804	56391102	0.884897139426213	0.221249630079989	3.53918308058458	0.88492206695422	0.2212558698686	3.53928266421855	0.029933152192645	-0.176351	-1.78644	1.54622272108381	0.884938737667395	0.221260030831741	3.53934945448819	NA	NA	NA	NA	NA	NA
cardiovascular insufficiency	2	9233	1544	56403362	7.91306723068695	1.97691752132689	31.6738722389106	7.91157008564512	1.97654355455661	31.6678785427098	12.0606428432023	2.98233265422964	-0.408502	2.92702897566365	7.90262885655631	1.97430970767999	31.632090244779	NA	NA	NA	NA	NA	NA
cholecystitis	2	9233	10704	56394202	1.14123613761453	0.285333426474147	4.56455431069282	1.14120555047048	0.28532578830924	4.56443182420349	0.0349438654333153	0.19052532083949	-1.54239	1.79038086002165	1.14117917170148	0.285319183778332	4.56432646651984	NA	NA	NA	NA	NA	NA
chromaturia	2	9233	20849	56384057	0.585811984496507	0.146474743322101	2.34290003447956	0.585901684120872	0.146497176321055	2.34325870352175	0.585505617742105	-0.771172	-2.22334	1.10919791541517	0.585941403876843	0.146507102971643	2.34342	NA	NA	NA	NA	NA	NA
circumstance or information capable of leading to medication error	2	9233	30131	56374775	0.405283045722548	0.101337881671099	1.62085830532009	0.405412	0.101370089485124	1.62137335079582	1.74489495000595	-1.3024	-2.65015	0.682319907140571	0.405451306283346	0.101379953919075	1.62153123385807	NA	NA	NA	NA	NA	NA
claustrophobia	2	9233	994	56403912	12.2916448109212	3.06929192182286	49.2245560233698	12.2891994086882	3.0686813909618	49.2147612819352	20.6998599257146	3.6166553260864	-0.301825	3.03548549658478	12.2665303335703	3.06302069745546	49.1239796549202	NA	NA	NA	NA	TRUE	NA
clostridial infection	2	9233	3307	56401599	3.69440396526691	0.92341256509658	14.7806312957766	3.6938204451878	0.923266744840803	14.7782962589431	3.92694127432475	1.88447768184194	-0.706658	2.62715354410116	3.69219226722153	0.922859753388793	14.7717826983699	NA	NA	NA	NA	NA	NA
clostridium difficile infection	2	9233	19225	56385681	0.635315778747488	0.158851637756562	2.54090007774473	0.635394757463514	0.158871390421745	2.54121586486008	0.418538149150319	-0.654189	-2.13372	1.19883951528782	0.635432683842308	0.158880868206042	2.54136763132116	NA	NA	NA	NA	NA	NA
colonic polyp	2	9233	1725	56403181	7.08274585332699	1.76964530472828	28.3476517518991	7.0814285288325	1.76931622472929	28.3423784330216	10.4335088960946	2.82260489062556	-0.442048	2.89314525504694	7.07438576273078	1.7675565110066	28.3141917151078	NA	NA	NA	NA	NA	NA
coma	2	9233	43708	56361198	0.279322835134708	0.0698435059058091	1.11708662410089	0.279478910319302	0.0698825341252929	1.1177107741002	3.71784346902599	-1.83902	-3.10916	0.223261433604806	0.279511878568658	0.0698907754252854	1.11784265928627	NA	NA	NA	NA	NA	NA
compression fracture	2	9233	3993	56400913	3.05966574398081	0.764815426873106	12.2402793353211	3.05921968751216	0.764703952333136	12.2384944760753	2.77100925351107	1.61267747033914	-0.807962	2.52559083925841	3.05818878904532	0.76444623689813	12.2343707353337	NA	NA	NA	NA	NA	NA
cyst	2	9233	11453	56393453	1.06658773883712	0.26667198889039	4.2659501261127	1.06657331810321	0.266668392036681	4.2658923099263	0.00831097637531544	0.0929674199624464	-1.60525	1.72749320455015	1.06656169465177	0.266665477232274	4.26584595915884	NA	NA	NA	NA	NA	NA
deafness neurosensory	2	9233	2900	56402006	4.21292485350523	1.05295443419272	16.8561290450234	4.21222903870209	1.05278056041503	16.8533445065613	4.8961414534716	2.07382545408774	-0.643031	2.69099233031188	4.21001523509168	1.05222722074437	16.8444875120846	NA	NA	NA	NA	NA	NA
deep vein thrombosis	2	9233	61531	56343375	0.198351753767603	0.0495974813688232	0.793254357617746	0.1985253646493	0.049640894056724	0.79394864170056	6.47818583342299	-2.33242	-3.55036	-0.217978	0.198551414886907	0.0496474062545711	0.794052848429782	NA	NA	NA	NA	NA	NA
dermatitis atopic	2	9233	30139	56374767	0.405175411186554	0.101310969727084	1.62042782013077	0.405304230805138	0.101343183369146	1.62094295883897	1.7459903334733	-1.30278	-2.65047	0.682001462750448	0.405343691723435	0.101353046970438	1.62110082855137	NA	NA	NA	NA	NA	NA
device failure	2	9233	13745	56391161	0.888696463651089	0.222199474213254	3.55438016810052	0.888720568369302	0.222205508304115	3.55447646042008	0.0278700158078688	-0.170172	-1.78216	1.55050394142726	0.888736758000732	0.222209548950434	3.55454132710488	NA	NA	NA	NA	NA	NA
disability	2	9233	17859	56387047	0.683926409181876	0.171005088930672	2.73532990217648	0.683994860419736	0.171022209650834	2.73560358058637	0.292048068226059	-0.547868	-2.05377	1.27880808485827	0.684030245352223	0.171031051539084	2.7357451898125	NA	NA	NA	NA	NA	NA
disease progression	2	9233	106874	56298032	0.114105954844433	0.0285322511025291	0.456331639735421	0.11429781062032	0.0285802256655977	0.457098892970734	13.7525407382703	-3.12892	-4.29048	-0.958134	0.114314385009133	0.0285843691695016	0.457165192015468	NA	NA	NA	NA	NA	NA
diverticulitis	2	9233	24838	56380068	0.491695385709492	0.122943412039413	1.96646854286507	0.491805467921574	0.122970940971127	1.96690873768583	1.05063754972152	-1.02372	-2.4224	0.910106866854471	0.491846385355719	0.122981167959569	1.9670724453277	NA	NA	NA	NA	NA	NA
diverticulum	2	9233	7136	56397770	1.71196251358089	0.427999515958871	6.84770785625806	1.71180832570573	0.427960982099686	6.84709089501267	0.591880783620623	0.775353072105461	-1.19842	2.13457892867031	1.71161	0.427911106666297	6.8462933663235	NA	NA	NA	NA	NA	NA
diverticulum intestinal	2	9233	3826	56401080	3.19322569009579	0.7981889159017	12.7747831431219	3.19275070889599	0.798070214015925	12.7728825235325	3.01055116553057	1.67428214366846	-0.783945	2.54966220187796	3.19160507111705	0.79778382079372	12.7682997128791	NA	NA	NA	NA	NA	NA
drug dispensing error	2	9233	15308	56389598	0.797935349144556	0.199508659401327	3.19134429214761	0.797979109761958	0.199519607403183	3.19151920908565	0.102303896422289	-0.325529	-1.89146	1.44116966238796	0.798005500472636	0.199526199415609	3.19162486254807	NA	NA	NA	NA	NA	NA
dysgraphia	2	9233	6194	56398712	1.97235527084291	0.493084496425582	7.88949022453992	1.97214469038361	0.49303186779665	7.88864763892384	0.958209630422332	0.979535829364915	-1.09206	2.24105254079721	1.97183089287219	0.492953403081774	7.88739269427487	NA	NA	NA	NA	NA	NA
dyspnoea at rest	2	9233	2587	56402319	4.7226709993996	1.18028926555555	18.8967416882097	4.72186479019562	1.18008781621052	18.8935152033733	5.86302764593658	2.23847800825437	-0.592132	2.74209938179772	4.71898965323911	1.17936922404587	18.8820115815669	NA	NA	NA	NA	NA	NA
ear disorder	2	9233	4267	56400639	2.86317927428924	0.715716242144395	11.4539744580305	2.86277577038577	0.71561540049884	11.4523598930304	2.42322185323017	1.51697481090685	-0.846523	2.4869491042031	2.8619030715006	0.715397226471049	11.4488690864334	NA	NA	NA	NA	NA	NA
ecchymosis	2	9233	6435	56398471	1.89847961826734	0.474619721322072	7.59392140498667	1.89828503686652	0.474571091415308	7.59314283228819	0.849985469067491	0.924484504644773	-1.12002	2.21305480197416	1.8980059363424	0.474501300886559	7.59202667655542	NA	NA	NA	NA	NA	NA
eczema	2	9233	37342	56367564	0.326978240180427	0.0817590985859838	1.30768038543196	0.32712399475754	0.081795546370984	1.30826325752244	2.76982288764409	-1.61193	-2.91192	0.420511154688701	0.327160031390211	0.0818045544714722	1.30840742096542	NA	NA	NA	NA	NA	NA
electrocardiogram abnormal	2	9233	7402	56397504	1.65043324473178	0.41261975844549	6.60154982780764	1.65029238209079	0.412584555218632	6.60098617832099	0.5124200405275	0.72256807828391	-1.22709	2.1058841858841	1.65011672234415	0.412540625653211	6.6002837733821	NA	NA	NA	NA	NA	NA
electrocardiogram qt prolonged	2	9233	32463	56372443	0.376153722886857	0.0940546311935122	1.50435572864595	0.376288827657212	0.0940884162644344	1.50489600570693	2.06870689235429	-1.40994	-2.74011	0.592347938208539	0.376327251262469	0.094098020761066	1.50504972259058	NA	NA	NA	NA	NA	NA
emotional disorder	2	9233	28528	56376378	0.42806823764085	0.107034865557263	1.71198809960582	0.42819209941938	0.107065839635451	1.7124834086153	1.52785061056339	-1.22353	-2.58489	0.747589725483639	0.4282321840952	0.107075858990452	1.71264377632776	NA	NA	NA	NA	NA	NA
emotional distress	2	9233	115200	56289706	0.105843370548877	0.0264662125674818	0.423287580744038	0.106037015731216	0.0265146345507665	0.424061990507694	15.1039939126268	-3.23715	-4.39306	-1.06072	0.106052535652472	0.0265185144553066	0.424124071402052	NA	NA	NA	NA	NA	NA
exophthalmos	2	9233	1885	56403021	6.48153949002554	1.61954246059868	25.9396435615717	6.48035236723398	1.61924588679859	25.9348917578807	9.25981525054083	2.69477855055404	-0.471086	2.86386201439912	6.47454383266352	1.61779445549048	25.9116463768397	NA	NA	NA	NA	NA	NA
fear of death	2	9233	2037	56402869	5.99787384060961	1.49877	24.0026585531496	5.99679146403341	1.4985006656098	23.9983262526411	8.31922747202614	2.58301119813789	-0.498155	2.83659622025704	5.99189024631489	1.49727588236096	23.9787130393569	NA	NA	NA	NA	NA	NA
feeling drunk	2	9233	6961	56397945	1.75500681000128	0.438758671766336	7.01991573352008	1.75484330013447	0.438717807909935	7.0192614762951	0.649283114252756	0.811163950088845	-1.17925	2.15377340402062	1.75462648459515	0.438663588904503	7.01839	NA	NA	NA	NA	NA	NA
flank pain	2	9233	8503	56396403	1.43670097437849	0.359193914634531	5.74650517640384	1.43661	0.359170281280712	5.74612670850347	0.265360167603965	0.522561737603736	-1.34005	1.99283798069732	1.43650372865797	0.359144600641042	5.74571623453342	NA	NA	NA	NA	NA	NA
foot fracture	2	9233	17519	56387387	0.69720391520334	0.174324658890183	2.78843683085067	0.697269490966154	0.174341060726013	2.78869900760939	0.262922069025351	-0.52014	-2.03317	1.2994210170419	0.69730404727105	0.174349695308033	2.78883730471414	NA	NA	NA	NA	NA	NA
full blood count abnormal	2	9233	8870	56396036	1.37724790165563	0.344332195431526	5.50866810533855	1.37716620205593	0.344311780523901	5.50834114708279	0.206575859593757	0.461613607992774	-1.37582	1.95704318917352	1.37708117811497	0.344290512098615	5.50800125033755	NA	NA	NA	NA	NA	NA
gastric cancer	2	9233	24758	56380148	0.493284890516108	0.123340829255661	1.97282590590594	0.493394628493257	0.123368272122911	1.97326472387862	1.0407124014849	-1.01907	-2.41866	0.913841230512555	0.493435549767208	0.123378500056699	1.97342844711335	NA	NA	NA	NA	NA	NA
gastrointestinal pain	2	9233	9725	56395181	1.25614433752631	0.314058839706358	5.0242132912888	1.25608886501142	0.314044980780913	5.02399125399928	0.104418296280119	0.328878055689275	-1.45587	1.87694	1.25603620974977	0.314031805803465	5.0237808115205	NA	NA	NA	NA	NA	NA
generalised oedema	2	9233	11061	56393845	1.10439510764979	0.276123535243044	4.41718433282847	1.10437249907206	0.276117891567383	4.41709376304226	0.0197284620911603	0.143202218327429	-1.57269	1.76006415919172	1.10435363032053	0.276113164980892	4.41701843838754	NA	NA	NA	NA	NA	NA
genital haemorrhage	2	9233	12181	56392725	1.00282995465708	0.250732858165798	4.01091394767462	1.00282934178114	0.250732713081927	4.0109113660354	1.59660059494826e-05	0.0040754455090021	-1.66382	1.66888902238647	1.0028288773074	0.250732588801123	4.01090963871193	NA	NA	NA	NA	NA	NA
goodpasture's syndrome	2	9233	119	56404787	102.672978820034	25.3777516188381	415.39300794299	102.65095976669	25.3723099719754	415.30391015486	197.99420120552	6.65779402087989	-0.130075	3.24293639502707	100.970778613521	24.9570176093364	408.506268393492	NA	NA	NA	NA	TRUE	NA
gout	2	9233	16365	56388541	0.746383462472992	0.186620175160679	2.98514494787888	0.746438387548797	0.186633914285941	2.98536452251015	0.172296312760606	-0.421845	-1.96094	1.3716651707419	0.746469372043506	0.186641655351363	2.98548854139788	NA	NA	NA	NA	NA	NA
groin pain	2	9233	8173	56396733	1.49471918118993	0.373696761530227	5.97860527736034	1.49461204113986	0.37366998744741	5.97817654230163	0.327331322106874	0.579654242881677	-1.30711	2.02580074561279	1.49449103513591	0.373639722427087	5.97769273457657	NA	NA	NA	NA	NA	NA
haematocrit decreased	2	9233	18879	56386027	0.646963334656208	0.16176372908732	2.58748706370104	0.647039790891258	0.16178285111153	2.58779276122404	0.385167711517569	-0.62799	-2.11389	1.21867971126526	0.647077178763628	0.161792194143011	2.58794237567847	NA	NA	NA	NA	NA	NA
haemodynamic instability	2	9233	6605	56398301	1.84961082802668	0.462405091052624	7.39840516756811	1.84942683001303	0.462359106339884	7.39766893886523	0.780124957452096	0.886877628777209	-1.13943	2.19362747568998	1.84916970065628	0.462294808641436	7.39664066718389	NA	NA	NA	NA	NA	NA
hair colour changes	2	9233	11988	56392918	1.01897843545556	0.254769920299475	4.07550879908804	1.01897432534502	0.254768900951534	4.07549222779689	0.00070667431097475	0.0271132198528977	-1.64852	1.68419509889662	1.01897116031994	0.254768101334854	4.07547970143668	NA	NA	NA	NA	NA	NA
hallucination, visual	2	9233	18644	56386262	0.65512077340374	0.163803225912699	2.62011462444489	0.655195463003436	0.163821906264545	2.62041325564281	0.362996166633466	-0.609921	-2.10026	1.23231229194628	0.655232447293578	0.16383114831136	2.62056125719386	NA	NA	NA	NA	NA	NA
hepatic cancer	2	9233	23407	56381499	0.52176870018976	0.130462492361952	2.08674977435206	0.521872269502117	0.130488392965577	2.08716391922412	0.876388724793237	-0.938118	-2.35411	0.97841067471539	0.521913119408606	0.130498602790249	2.08732736126409	NA	NA	NA	NA	NA	NA
hepatic cirrhosis	2	9233	16542	56388364	0.738394814571164	0.184622920268368	2.95319184309857	0.738451469727727	0.184637091918105	2.95341833798439	0.185305145643418	-0.437363	-1.97226	1.36034675584277	0.738483088263785	0.184644991586575	2.95354489155431	NA	NA	NA	NA	NA	NA
hepatitis	2	9233	23245	56381661	0.525406541486826	0.131372040138912	2.10129974038046	0.525509322961328	0.131397743771347	2.10171073408867	0.857129756712643	-0.9281	-2.34617	0.986350971427916	0.525550144630966	0.13140794650194	2.10187406373899	NA	NA	NA	NA	NA	NA
hepatitis b	2	9233	5598	56399308	2.18236828326807	0.545574296049563	8.72975753861715	2.18211222083531	0.545510300256665	8.72873297182188	1.28043727450989	1.12544614632216	-1.02047	2.31272179667381	2.1816900378993	0.545404740231485	8.72704446875334	NA	NA	NA	NA	NA	NA
homicidal ideation	2	9233	3902	56401004	3.13102640379762	0.782646903032684	12.525861027867	3.13056489293595	0.782531566917312	12.5240143186692	2.89870706780707	1.6459199205916	-0.794924	2.53865757045363	3.12947341501948	0.782258710248304	12.5196482020699	NA	NA	NA	NA	NA	NA
hypercapnia	2	9233	2716	56402190	4.49835122687766	1.12425589244413	17.998717103773	4.49759359802506	1.12406657765838	17.9956851089151	5.43612849918166	2.16832751738709	-0.613325	2.72081432428762	4.49501994563505	1.1234233179346	17.9853880448235	NA	NA	NA	NA	NA	NA
hypersomnia	2	9233	26131	56378775	0.467354862345066	0.116857635232985	1.86911678404325	0.467470215921169	0.11688648209733	1.86957806285434	1.21375726840106	-1.09693	-2.48144	0.851053580221859	0.467510971271421	0.116896668784238	1.86974111865041	NA	NA	NA	NA	NA	NA
hyperthyroidism	2	9233	12912	56391994	0.946043473715248	0.23653632469071	3.78376663850466	0.946055158940215	0.236539254000719	3.78381325137127	0.00615241377616483	-0.0799911	-1.72034	1.6123456737826	0.946063513414593	0.236541335154777	3.78384678867527	NA	NA	NA	NA	NA	NA
hyperventilation	2	9233	5403	56399503	2.26114008690111	0.565261556060163	9.04493581383234	2.26086696506312	0.565193296804362	9.04384298719499	1.40596464796354	1.17657835553247	-0.99626	2.33696648567849	2.26040040929437	0.565076644334705	9.04197698058062	NA	NA	NA	NA	NA	NA
hypopnoea	2	9233	3114	56401792	3.92338976226752	0.980621874645758	15.6971689339749	3.92275665132821	0.980463665170773	15.6946353976917	4.35280379070746	1.97117774009281	-0.676833	2.65707184318637	3.92088068428628	0.979994749403892	15.6871303134639	NA	NA	NA	NA	NA	NA
hypovolaemic shock	2	9233	4324	56400582	2.82543330628493	0.706283809032606	11.3029256315511	2.82503797692786	0.70618501006995	11.3013437800019	2.35712162248079	1.49783930819251	-0.854418	2.4790392935092	2.82419422381786	0.705974071095206	11.2979687787578	NA	NA	NA	NA	NA	NA
impaired driving ability	2	9233	10438	56394468	1.17032470170862	0.292605223937038	4.68091406230013	1.17028781492969	0.292596010995459	4.68076637515798	0.0495566145456286	0.226823166697237	-1.51939	1.8133914425838	1.17025519274292	0.292587845267303	4.68063604928843	NA	NA	NA	NA	NA	NA
increased viscosity of bronchial secretion	2	9233	547	56404359	22.3363652077805	5.57117262717921	89.5526389294375	22.331744446501	5.57002029008961	89.534110120056	40.6049798224739	4.47599491914929	-0.210112	3.13126265564673	22.2540331734719	5.55063723694839	89.2225471319504	NA	NA	NA	NA	TRUE	NA
infarction	2	9233	6549	56398357	1.86542856153887	0.466358708274998	7.46168915999529	1.86524113791969	0.466311867368954	7.46093922554023	0.802577824162488	0.899157824869377	-1.13307	2.1999981877367	1.86497698248146	0.466245813131096	7.45988284983848	NA	NA	NA	NA	NA	NA
infective exacerbation of chronic obstructive airways disease	2	9233	617	56404289	19.8022311274775	4.94052	79.3698209229723	19.7981591770439	4.93950637769155	79.3534974607623	35.582389539164	4.30286165894022	-0.22469	3.11566242340092	19.7374219906883	4.92435	79.1100577908273	NA	NA	NA	NA	TRUE	NA
inflammation	2	9233	45379	56359527	0.26902929803526	0.0672697285696597	1.07591876376306	0.269187602464489	0.0673093141650093	1.07655182970575	3.97115749605417	-1.89314	-3.15675	0.175663188708891	0.269219810322295	0.0673173654253167	1.07668067239474	NA	NA	NA	NA	NA	NA
insurance issue	2	9233	10740	56394166	1.1374100390047	0.284376943440714	4.54924925057566	1.13738028046891	0.284369512411274	4.54913007878493	0.0331875303290435	0.18568225199895	-1.54547	1.78729466129736	1.13735470231205	0.284363108078817	4.54902792282321	NA	NA	NA	NA	NA	NA
intention tremor	2	9233	511	56404395	23.9099795827228	5.96260380102664	95.8787708731862	23.9050180278592	5.96136669575359	95.8588719796972	43.7229725532608	4.57384224254743	-0.202608	3.13940169478185	23.8157197119611	5.93909753822355	95.5007897661748	NA	NA	NA	NA	TRUE	NA
intentional product use issue	2	9233	77326	56327580	0.157791174222362	0.0394555665746607	0.631040353085737	0.15797356920358	0.0395011755902872	0.631769768721887	8.98838124753049	-2.66205	-3.85312	-0.520754	0.157995347251139	0.0395066198897106	0.631856884306859	NA	NA	NA	NA	NA	NA
intentional self-injury	2	9233	18933	56385973	0.645117472022467	0.161302231873649	2.58010411805496	0.6451943280112	0.161321453839454	2.58041141454193	0.390319708213482	-0.632111	-2.117	1.21556523788119	0.645231804184635	0.161330818966284	2.58056138187934	NA	NA	NA	NA	NA	NA
intestinal haemorrhage	2	9233	5205	56399701	2.34716287784086	0.58676063726385	9.3891328511815	2.34687112627014	0.58668772217807	9.38796547995383	1.54548958449025	1.23042056676423	-0.971253	2.36200893127573	2.34635379532093	0.586558377003397	9.38589635518074	NA	NA	NA	NA	NA	NA
joint dislocation	2	9233	9416	56395490	1.29737368482028	0.324365406754003	5.18914299434112	1.29730928337256	0.324349315843758	5.18888523734502	0.136264799845888	0.375452250854956	-1.42745	1.90538192732243	1.29724614697771	0.32433352013208	5.18863	NA	NA	NA	NA	NA	NA
knee arthroplasty	2	9233	17772	56387134	0.687275522564979	0.171842417016106	2.74872555984064	0.687343248494039	0.171859356404936	2.74899633708141	0.284498464943673	-0.540824	-2.04853	1.2840545945433	0.687378429854622	0.171868147362671	2.74913713262048	NA	NA	NA	NA	NA	NA
laboratory test abnormal	2	9233	26943	56377963	0.453263334339626	0.113334363903786	1.81275690073214	0.453381739681404	0.11336397376592	1.81323038570417	1.3185891155541	-1.14107	-2.51732	0.815167147017462	0.453422312571388	0.113374114961077	1.81339270968658	NA	NA	NA	NA	NA	NA
laceration	2	9233	9463	56395443	1.2909289269148	0.322754343960566	5.16336193618828	1.29086592119159	0.322738601941242	5.16310976273362	0.131073722729008	0.368270467563416	-1.43181	1.90102020991994	1.2908044598242	0.322723225055927	5.16286410193534	NA	NA	NA	NA	NA	NA
lacrimation increased	2	9233	26274	56378632	0.464810037759436	0.116221359610141	1.85893859723077	0.464925942461599	0.11625	1.85940208038614	1.23209239434109	-1.1048	-2.48782	0.844668568218147	0.464966669669511	0.116260523939799	1.85956502325332	NA	NA	NA	NA	NA	NA
leukaemia	2	9233	8611	56396295	1.41867901414399	0.354688915283868	5.67440948517316	1.4185883419157	0.35466625753037	5.67404663142166	0.247009308163142	0.504357142226146	-1.35067	1.98221178607446	1.41849114271869	0.35464194489001	5.67365804007029	NA	NA	NA	NA	NA	NA
lip disorder	2	9233	1797	56403109	6.79895436881366	1.69879379902755	27.2109425732962	6.79769850430499	1.69848006259623	27.2059154375927	9.87893469768357	2.76368	-0.455185	2.87989211583531	6.7912530362624	1.69686953607877	27.1801201105435	NA	NA	NA	NA	NA	NA
lipase increased	2	9233	6982	56397924	1.74972756452567	0.437439101322017	6.99879489695461	1.74956519797136	0.437398523231109	6.99815	0.642167134635875	0.806819414525044	-1.18156	2.15145652682528	1.74935054585281	0.437344845100202	6.99728684712037	NA	NA	NA	NA	NA	NA
liver injury	2	9233	19513	56385393	0.625935707553775	0.15650645140476	2.50338248982194	0.626016717687493	0.15652671194227	2.50370640232168	0.446945110114713	-0.675639	-2.15003	1.18253071256989	0.626055045464312	0.156536290176811	2.50385977276331	NA	NA	NA	NA	NA	NA
local swelling	2	9233	17492	56387414	0.698280427568826	0.174593802228256	2.79274263635224	0.698345770194149	0.174610145778546	2.79300388057967	0.26065338500679	-0.517915	-2.03152	1.30107062006984	0.698380256787245	0.17461876292045	2.79314189903185	NA	NA	NA	NA	NA	NA
lower respiratory tract congestion	2	9233	1544	56403362	7.91306723068695	1.97691752132689	31.6738722389106	7.91157008564512	1.97654355455661	31.6678785427098	12.0606428432023	2.98233265422964	-0.408502	2.92702897566365	7.90262885655631	1.97430970767999	31.632090244779	NA	NA	NA	NA	NA	NA
lung neoplasm	2	9233	4109	56400797	2.97328308309916	0.743229893398245	11.8945865482118	2.97285573429936	0.743123093410407	11.8928765574987	2.61738	1.57138360159055	-0.824413	2.50910467083496	2.97189594070447	0.742883150197102	11.8890373001896	NA	NA	NA	NA	NA	NA
mass	2	9233	12966	56391940	0.942102547851157	0.235551092460241	3.76800294746012	0.942115086552218	0.235554235131628	3.7680529743535	0.00711360379232531	-0.0860111	-1.72443	1.6082553516197	0.942124013898524	0.235556459552093	3.76808880237043	NA	NA	NA	NA	NA	NA
mental impairment	2	9233	22432	56382474	0.544456631789495	0.136135008417478	2.17749297073172	0.544555287635345	0.136159680584001	2.1778874628651	0.762067366160487	-0.876742	-2.30565	1.02687319206923	0.544595890712136	0.136169828481187	2.17804992110657	NA	NA	NA	NA	NA	NA
monoplegia	2	9233	4052	56400854	3.01511168200163	0.753682189892742	12.0619786122801	3.01467527449064	0.753573126360901	12.0602323685739	2.69163689172303	1.59152688468758	-0.816352	2.51718201673574	3.01368135476962	0.753324653498016	12.0562565766474	NA	NA	NA	NA	NA	NA
mouth haemorrhage	2	9233	6722	56398184	1.81741359346043	0.454357399887038	7.26959035005466	1.81723656831837	0.454313157978139	7.26888201946469	0.734914271336601	0.861553248918316	-1.15264	2.18040742216383	1.81699348783998	0.454252372556953	7.26790994237236	NA	NA	NA	NA	NA	NA
multiple allergies	2	9233	7005	56397901	1.74398185201841	0.436002933611905	6.97580788040483	1.74382072979815	0.435962666536733	6.97516317585314	0.634446027780067	0.802076077260886	-1.18409	2.14892326000244	1.74360842189754	0.435909574482044	6.97431418551523	NA	NA	NA	NA	NA	NA
muscle atrophy	2	9233	11117	56393789	1.09883081364689	0.274732510370718	4.39492637908271	1.09880941011388	0.274727167934679	4.39484062982041	0.0177709940055204	0.135917835140211	-1.57739	1.75536589071216	1.09879163703895	0.274722715334291	4.39476968680074	NA	NA	NA	NA	NA	NA
muscle disorder	2	9233	7618	56397288	1.60363088590337	0.400920972052209	6.41431154139859	1.60350015912786	0.400888302308474	6.41378844310751	0.454213908243973	0.681081975773799	-1.24996	2.08299619928754	1.60334176013597	0.400848688221353	6.4131550765518	NA	NA	NA	NA	NA	NA
muscle strain	2	9233	8010	56396896	1.52514047141063	0.38130111391532	6.10030595937679	1.52502674310063	0.381272693037894	6.09985086695147	0.36146699264295	0.608710552341776	-1.29056	2.04236465807079	1.5249	0.38123991424651	6.09933	NA	NA	NA	NA	NA	NA
musculoskeletal chest pain	2	9233	14188	56390718	0.860941424636401	0.215260600076181	3.44336184323856	0.860971540191434	0.215268	3.44348217938964	0.0449052026106035	-0.21593	-1.81399	1.51866474503723	0.860991135464134	0.2152730292407	3.44356066323085	NA	NA	NA	NA	NA	NA
nasal dryness	2	9233	5711	56399195	2.13918283528571	0.534780904726624	8.55696821321674	2.13893612541342	0.534719246344996	8.55598106832834	1.21261471967996	1.09662444357054	-1.03432	2.29885680400668	2.13853740805812	0.53461955238637	8.55438643283813	NA	NA	NA	NA	NA	NA
neck mass	2	9233	2551	56402355	4.78932092260377	1.19693736020715	19.163571680744	4.78850027919877	1.19673230555905	19.1602874071116	5.99024277275237	2.25867943574736	-0.586162	2.74809645851622	4.78553239805564	1.19599053984472	19.1484126085257	NA	NA	NA	NA	NA	NA
negative thoughts	2	9233	2691	56402215	4.54014394186461	1.13469561085006	18.1660233949507	4.53937726207211	1.13450403524411	18.162955165676	5.5155078526931	2.18165874365281	-0.609242	2.72491463968444	4.5367486863112	1.13384705150403	18.1524382988381	NA	NA	NA	NA	NA	NA
neutropenia	2	9233	121820	56283086	0.100079808737843	0.0250250460609691	0.400237749517069	0.100274702119817	0.0250737801425127	0.401017151305783	16.1804348229509	-3.31776	-4.46972	-1.13737	0.100289473266209	0.0250774728645958	0.40107623692072	NA	NA	NA	NA	NA	NA
night sweats	2	9233	28751	56376155	0.424746352419923	0.106204296086203	1.69870212922081	0.42487093361052	0.106235450032079	1.69920031564385	1.55773940183993	-1.23477	-2.59415	0.738331008606035	0.424910938414637	0.10624544944659	1.69936036343063	NA	NA	NA	NA	NA	NA
no adverse event	2	9233	158212	56246694	0.077009577479432	0.0192563644004142	0.307974802524669	0.0772094671215588	0.0193063477446165	0.308774186192588	22.119734273237	-3.69486	-4.83088	-1.49854	0.0772211322148233	0.0193092639904219	0.308820847003652	NA	NA	NA	NA	NA	NA
nodule	2	9233	11834	56393072	1.03224157874314	0.258085647370278	4.12856231155471	1.03223459626805	0.258083909970212	4.12853425018103	0.00201332455615781	0.0457632769605624	-1.6362	1.69652582585315	1.03222914939473	0.258082539729106	4.12851259902574	NA	NA	NA	NA	NA	NA
nonspecific reaction	2	9233	4955	56399951	2.46559776644627	0.616359563585972	9.86302915547586	2.46528036573886	0.616280238571896	9.86175914999507	1.74127771327435	1.30140571468416	-0.939047	2.39426316244302	2.46468916930322	0.616132428995656	9.85939453176132	NA	NA	NA	NA	NA	NA
obstruction	2	9233	3479	56401427	3.51174379289305	0.877775017856247	14.0495505295214	3.51119983105377	0.877639080844614	14.0473738267528	3.59016327315319	1.8113711594308	-0.732731	2.60100637751809	3.50975702735882	0.877278417518883	14.0416020103783	NA	NA	NA	NA	NA	NA
oesophageal candidiasis	2	9233	3544	56401362	3.44733142650797	0.861681171374934	13.7917530972932	3.44680141428783	0.861548719638541	13.7896322270909	3.47210987494622	1.7846804372558	-0.742463	2.59124786212413	3.4454213796492	0.861203743703782	13.7841115649247	NA	NA	NA	NA	NA	NA
oral candidiasis	2	9233	11488	56393418	1.06333755147984	0.265859463701013	4.2529490304649	1.06332383463058	0.265856042807336	4.25289402999522	0.00754243749834343	0.0885660806210083	-1.60812	1.72462053630293	1.06331281220505	0.26585327829891	4.25285008269937	NA	NA	NA	NA	NA	NA
oral mucosal blistering	2	9233	5900	56399006	2.07064953088314	0.517652075935616	8.28276303537873	2.07041766309086	0.51759412696433	8.28183527656994	1.1065646943403	1.04966905272248	-1.05719	2.27596079938434	2.07005493260523	0.517503429325787	8.28038459491173	NA	NA	NA	NA	NA	NA
oral pain	2	9233	20911	56383995	0.584074440948781	0.146040321711169	2.33595043185625	0.584164516868445	0.14606284878824	2.33631060601099	0.592184998079761	-0.775455	-2.22666	1.10588360755549	0.584204285001485	0.146072787550966	2.33646973085262	NA	NA	NA	NA	NA	NA
orthopnoea	2	9233	3024	56401882	4.04016376157067	1.00979529084508	16.1645863951777	4.03950536118917	1.00963076358977	16.1619516277994	4.57134283600074	2.01346098593775	-0.662713	2.67123973652305	4.03749643497556	1.00912862137477	16.1539144933106	NA	NA	NA	NA	NA	NA
oxygen consumption decreased	2	9233	577	56404329	21.1750177993524	5.28220195443798	84.885315379919	21.1706485480694	5.28111219672298	84.8677973976746	38.3033945994416	4.39923772016525	-0.216364	3.12454240845229	21.1009744598205	5.26373151552289	84.5884942727299	NA	NA	NA	NA	TRUE	NA
pancreatic carcinoma	2	9233	27546	56377360	0.443336360948183	0.110852339527231	1.77305350321899	0.443456916148844	0.11088248689526	1.77353558696787	1.39751583521116	-1.173	-2.5434	0.789083453337804	0.443497321483812	0.110892586286842	1.7736972393677	NA	NA	NA	NA	NA	NA
pco2 increased	2	9233	664	56404242	18.4005518445492	4.59154144314445	73.7400091835111	18.3967834521627	4.59060125458837	73.7249049996429	32.8038631785026	4.19727889108322	-0.234449	3.10533599618165	18.3445408592133	4.57756486447366	73.5155457756774	NA	NA	NA	NA	TRUE	NA
periorbital swelling	2	9233	4305	56400601	2.83790423508666	0.709400209144553	11.3528306641389	2.83750620493288	0.70930073529588	11.3512380043903	2.37893319473712	1.50418964991263	-0.851791	2.48167106820053	2.83665293992014	0.709087418796713	11.347824948315	NA	NA	NA	NA	NA	NA
peripheral coldness	2	9233	12694	56392212	0.962294040848642	0.240598960322929	3.84876900469531	0.962302206730428	0.240601009830686	3.84880153965233	0.002953790572979	-0.0554292	-1.70372	1.62897740880652	0.962308145261189	0.24060248679909	3.84882541637775	NA	NA	NA	NA	NA	NA
pharyngeal oedema	2	9233	15268	56389638	0.800026394372386	0.200031438318704	3.19970819123303	0.800069702137546	0.200042273107831	3.19988129675678	0.0999355670036734	-0.321755	-1.88876	1.44386683387816	0.800095888162152	0.200048813923832	3.19998613187339	NA	NA	NA	NA	NA	NA
photosensitivity reaction	2	9233	14981	56389925	0.815357129536541	0.20386424364938	3.26102918680261	0.815397117164145	0.20387424840819	3.26118901171086	0.0835978610363048	-0.294382	-1.86927	1.46336837306493	0.815421758809054	0.203880402946063	3.26128767223967	NA	NA	NA	NA	NA	NA
platelet count decreased	2	9233	97597	56307309	0.124972789625439	0.031249470061778	0.499790816160663	0.125162291999099	0.0312968561853411	0.500548657210024	12.2505214881769	-2.99792	-4.16688	-0.834528	0.125180219184992	0.0313013378630059	0.50062036785088	NA	NA	NA	NA	NA	NA
pleuritic pain	2	9233	2553	56402353	4.78556883679341	1.19600015531281	19.148550265613	4.7847490059679	1.19579530362533	19.1452692452487	5.98307686047614	2.2575496823295	-0.586494	2.74776262570651	4.78178638443681	1.19505485209803	19.1334154965714	NA	NA	NA	NA	NA	NA
pneumonia fungal	2	9233	3345	56401561	3.65243219186654	0.912926107054878	14.6126404022107	3.65185776150555	0.912782557741154	14.6103417480619	3.84930896208972	1.86800442246795	-0.712459	2.62133571159594	3.65027314378131	0.912386452583598	14.6040024887264	NA	NA	NA	NA	NA	NA
pneumonitis	2	9233	23863	56381043	0.511794040531895	0.127968583809154	2.04685503369012	0.511899770030426	0.127995024492307	2.04727781877922	0.931130275235811	-0.965951	-2.37622	0.956292040030917	0.511940675140836	0.128005248212718	2.04744148011906	NA	NA	NA	NA	NA	NA
polyp	2	9233	6023	56398883	2.02835888903361	0.507082057837886	8.11355818871621	2.02813618001595	0.507026397904272	8.11266707550461	1.04216471349738	1.0199117321498	-1.07188	2.26125330281774	2.02779488999769	0.50694106021005	8.11130215847371	NA	NA	NA	NA	NA	NA
poor quality sleep	2	9233	19361	56385545	0.630851525586136	0.157735494868974	2.52304433865656	0.630931471113892	0.157755489245475	2.52336399288469	0.431882950994838	-0.664358	-2.14145	1.19111515580685	0.630969592120852	0.15776501573486	2.52351653708982	NA	NA	NA	NA	NA	NA
presyncope	2	9233	21831	56383075	0.559451300879813	0.139884012035073	2.23746626582057	0.559546709369065	0.139907872319339	2.23784776921713	0.693620136223049	-0.837566	-2.27495	1.05757786879273	0.559587056851374	0.139917956169138	2.23800920746049	NA	NA	NA	NA	NA	NA
product container issue	2	9233	7233	56397673	1.68900089662994	0.422260092058277	6.7558457037968	1.68885168149261	0.422222801125763	6.75524863762832	0.561856696530105	0.755879956735397	-1.20894	2.12404877524948	1.68866125946594	0.422175180782963	6.75448718688903	NA	NA	NA	NA	NA	NA
product physical issue	2	9233	17499	56387407	0.698001012785512	0.174523944581377	2.79162504043923	0.69806641592297	0.174540303260002	2.79188652671038	0.261240924116663	-0.518492	-2.03195	1.30064276404547	0.698100920646595	0.174548924937696	2.79202461763415	NA	NA	NA	NA	NA	NA
product prescribing error	2	9233	20411	56384495	0.598387582276177	0.149618896218054	2.39319837048178	0.598474558435944	0.149640648320905	2.39354614614471	0.538920942889886	-0.740543	-2.19972	1.13283134799422	0.598513898605597	0.149650479944625	2.39370356150293	NA	NA	NA	NA	NA	NA
prostate cancer	2	9233	78320	56326586	0.155785814904061	0.0389541368181257	0.623020354388385	0.155968644180746	0.0389998544231161	0.623751506958488	9.14749409723573	-2.68047	-3.87021	-0.53784	0.155990197035776	0.0390052424308345	0.623837721670575	NA	NA	NA	NA	NA	NA
pulmonary function test decreased	2	9233	4045	56400861	3.02032980266275	0.754986107660692	12.0828608954386	3.0198922650769	0.754876761753084	12.0811101291449	2.70091822867391	1.59402012448506	-0.815359	2.51817710661385	3.01889404799507	0.754627214791725	12.0771171439072	NA	NA	NA	NA	NA	NA
pulmonary thrombosis	2	9233	9884	56395022	1.23593375564213	0.309006536374591	4.94336549076723	1.23588266008054	0.308993771573327	4.94316096311761	0.0900394913861926	0.305486067014711	-1.47028	1.8625276847293	1.2358349395343	0.308981830500931	4.94297025588092	NA	NA	NA	NA	NA	NA
rales	2	9233	5341	56399565	2.28739062340656	0.571822215569743	9.14996955624593	2.28711181655796	0.57175253554089	9.14885398189012	1.44828385964943	1.19322295633171	-0.988476	2.34476133985569	2.28663002287779	0.571632073896926	9.14692701877487	NA	NA	NA	NA	NA	NA
rash generalised	2	9233	25955	56378951	0.470525449125753	0.117650367974704	1.88179775453481	0.470640116056099	0.117679043165262	1.8822562869604	1.19126810346529	-1.08718	-2.47354	0.858951049961004	0.470680903503335	0.117689237848288	1.88241947159434	NA	NA	NA	NA	NA	NA
refusal of treatment by patient	2	9233	6184	56398722	1.97554507013974	0.493881760609839	7.90225239201858	1.97533379887388	0.493828959325786	7.90140704243174	0.96294889539328	0.981866140065219	-1.09088	2.24222610837502	1.97501846301908	0.493750110031053	7.90014594431369	NA	NA	NA	NA	NA	NA
right ventricular failure	2	9233	6748	56398158	1.81041027612162	0.452606914592476	7.24157157616092	1.81023476766984	0.452563051767767	7.24086931374644	0.725170472159703	0.855985471328928	-1.15556	2.17748602618071	1.80999469810905	0.452503019091812	7.23990928007078	NA	NA	NA	NA	NA	NA
scar	2	9233	15920	56388986	0.767252622910937	0.1918376909253	3.0686179786898	0.767303028406788	0.191850300148078	3.06881947512098	0.141160302302084	-0.382077	-1.9321	1.40051966839465	0.767332258022614	0.19185760224979	3.06893647839658	NA	NA	NA	NA	NA	NA
seborrhoea	2	9233	3480	56401426	3.51073460886799	0.877522868511136	14.045511446118	3.51019086558507	0.877386986104838	14.0433356181153	3.58831067612329	1.81095677050338	-0.732881	2.60085574311518	3.5087490557829	0.877026571173705	14.0375677785696	NA	NA	NA	NA	NA	NA
self-injurious ideation	2	9233	3825	56401081	3.19406057697277	0.798397531315307	12.7781243919485	3.19358541496368	0.798278784251883	12.776223048727	3.01205570140653	1.67465907248599	-0.7838	2.54980756269959	3.19243904160859	0.797992207183061	12.7716372950103	NA	NA	NA	NA	NA	NA
skin abrasion	2	9233	4089	56400817	2.98782697988281	0.746864191359483	11.952788960823	2.9874	0.74675660432993	11.9510663649027	2.64317117649569	1.57841943626644	-0.82159	2.51193366386308	2.98642488688244	0.746513711541881	11.9471798938156	NA	NA	NA	NA	NA	NA
skin atrophy	2	9233	5173	56399733	2.36168368660736	0.590389681194222	9.44723462020076	2.36138879030274	0.590315980204551	9.44605466556271	1.56927408882592	1.23931411088043	-0.96717	2.36609738145347	2.36086264970745	0.590184432829957	9.44395029882051	NA	NA	NA	NA	NA	NA
skin cancer	2	9233	19449	56385457	0.627996160461369	0.157021602084224	2.51162370221317	0.628076724368145	0.157041751060973	2.51194582986953	0.440584405306333	-0.670899	-2.14642	1.18613899068593	0.628114966440597	0.157051307847364	2.51209885784656	NA	NA	NA	NA	NA	NA
skin disorder	2	9233	29998	56374908	0.40708088073773	0.10178739561542	1.62804876242556	0.407209287693715	0.101819506082942	1.62856225062559	1.72670107456916	-1.29602	-2.64484	0.687624369455075	0.407248807074535	0.101829384284718	1.62872035443037	NA	NA	NA	NA	NA	NA
skin swelling	2	9233	6967	56397939	1.75349520665036	0.438380840073842	7.01386821382945	1.75333202414756	0.438340058040477	7.0132152663481	0.647243486825276	0.80992131862452	-1.17991	2.15311105904181	1.75311582899068	0.438285994136127	7.01235072755511	NA	NA	NA	NA	NA	NA
skin wrinkling	2	9233	2474	56402432	4.9383889866066	1.23417128968154	19.7603736101577	4.93753605991757	1.23395817167222	19.7569600839454	6.27533507042281	2.30286165894022	-0.57331	2.76100878213325	4.93435549767208	1.23316326535341	19.7442340860103	NA	NA	NA	NA	NA	NA
sleep disorder due to a general medical condition	2	9233	11266	56393640	1.08429521389837	0.271098729182068	4.3367820809419	1.08427695830251	0.271094173675789	4.33670892430077	0.0131013827486817	0.116713409779553	-1.58981	1.74293916609171	1.08426199966596	0.271090424860439	4.33664923622757	NA	NA	NA	NA	NA	NA
speech disorder	2	9233	48535	56356371	0.251521518095268	0.0628921012423141	1.00589855983989	0.251683614138994	0.062932634854334	1.00654679043211	4.45350026813332	-1.99014	-3.24257	0.0898360972628267	0.251714449023138	0.0629403429654887	1.00667013971887	NA	NA	NA	NA	NA	NA
sputum purulent	2	9233	606	56404300	20.1616814990283	5.0299978300378	80.8138322527277	20.1575317033598	5.02896268954657	80.7971960532865	36.2948892477039	4.3287297447109	-0.222402	3.11809568429576	20.0945135069672	5.01324055439432	80.5446035753756	NA	NA	NA	NA	TRUE	NA
sudden cardiac death	2	9233	3312	56401594	3.68882633758033	0.922019025758282	14.758306898966	3.68824402543359	0.921873507286679	14.7559766970463	3.91661663047216	1.88229937093303	-0.707423	2.62638669083016	3.68662166935307	0.921467970797977	14.7494864321479	NA	NA	NA	NA	NA	NA
swelling of eyelid	2	9233	4873	56400033	2.50709105173719	0.626729264902789	10.0290602237565	2.5067646649366	0.626647694231512	10.0277542600407	1.81078383029145	1.32547075463015	-0.928325	2.4050018635523	2.50614650507406	0.626493144624892	10.0252817748796	NA	NA	NA	NA	NA	NA
systemic inflammatory response syndrome	2	9233	3466	56401440	3.52491617757099	0.881066194436979	14.1022707911766	3.52436936302252	0.880929544689812	14.1000826704994	3.61435284871624	1.81676907493265	-0.730776	2.60296606423651	3.52291355600809	0.880565631566704	14.0942588243241	NA	NA	NA	NA	NA	NA
taste disorder	2	9233	16450	56388456	0.742525650526047	0.185655677755166	2.96971441086879	0.74258141107818	0.185669625751482	2.96993732737386	0.178500569359438	-0.429318	-1.96639	1.36621868922845	0.742612704366403	0.185677444060103	2.9700625807186	NA	NA	NA	NA	NA	NA
throat cancer	2	9233	4007	56400899	3.04897486476539	0.762143983922789	12.1975	3.04853112359273	0.762033087909144	12.1957197908729	2.75193800213606	1.60763055600371	-0.809957	2.52359107121556	3.04750915745474	0.761777605038558	12.1916317877321	NA	NA	NA	NA	NA	NA
throat tightness	2	9233	24624	56380282	0.495970449387445	0.124012287944421	1.98356703793602	0.496079605760074	0.12403958540093	1.98400352964437	1.02413413203368	-1.01124	-2.41239	0.92011802765019	0.496120531642819	0.124049814462164	1.98416727171024	NA	NA	NA	NA	NA	NA
trance	2	9233	341	56404565	35.830018742538	8.92314722486927	143.871910967986	35.8224756957069	8.92126898533761	143.841617944552	67.3064347395242	5.15459249198167	-0.167481	3.17931527399666	35.6194291901926	8.87070177143258	143.026309363825	NA	NA	NA	NA	TRUE	NA
treatment noncompliance	2	9233	47886	56357020	0.254933330481693	0.063745188673615	1.01954366035767	0.255094687638058	0.0637855375414697	1.0201889357576	4.35392957350873	-1.97072	-3.22533	0.107073413786643	0.255125797950135	0.063793314491711	1.02031338704231	NA	NA	NA	NA	NA	NA
tricuspid valve incompetence	2	9233	7148	56397758	1.70908812220781	0.427281042473315	6.83620830113062	1.70893455683213	0.427242664206377	6.83559383040529	0.588098951678471	0.77292973160137	-1.19973	2.13327205244572	1.70873625345959	0.427193073430876	6.83480085582323	NA	NA	NA	NA	NA	NA
underdose	2	9233	65811	56339095	0.18543791542132	0.0463684683970717	0.741607856902521	0.185614323019496	0.046412580358321	0.742313326343835	7.1543883645814	-2.42943	-3.63887	-0.306494	0.185639071494022	0.0464187671667638	0.742412325199312	NA	NA	NA	NA	NA	NA
unresponsive to stimuli	2	9233	23329	56381577	0.523513946644028	0.130898846024423	2.09373008742699	0.523617137992887	0.130924652131527	2.09414272053536	0.867103257599605	-0.933303	-2.35029	0.982228325423601	0.52365797489332	0.130934858687978	2.09430611081837	NA	NA	NA	NA	NA	NA
upper gastrointestinal haemorrhage	2	9233	15766	56389140	0.774749151043202	0.193711897987733	3.09860289056779	0.774797933035396	0.19372410133321	3.09879789300647	0.130934050110346	-0.368055	-1.92198	1.41064123475455	0.774826497478187	0.193731237053421	3.09891223700166	NA	NA	NA	NA	NA	NA
vocal cord polyp	2	9233	270	56404636	45.2520435956372	11.2576215446354	181.898764447032	45.2424600453187	11.2552377520026	181.860235745626	85.8932969089295	5.48919441690414	-0.153397	3.19715863559128	44.9171478391032	11.1743	180.552590451522	NA	NA	NA	NA	TRUE	NA
volvulus	2	9233	2037	56402869	5.99787384060961	1.49877	24.0026585531496	5.99679146403341	1.4985006656098	23.9983262526411	8.31922747202614	2.58301119813789	-0.498155	2.83659622025704	5.99189024631489	1.49727588236096	23.9787130393569	NA	NA	NA	NA	NA	NA
weight abnormal	2	9233	2124	56402782	5.75218934457443	1.43741856170535	23.0188221700577	5.75116017525238	1.43716142856746	23.0147029442465	7.84298700658826	2.52273137662338	-0.513427	2.82122362517149	5.74669059841771	1.43604447623662	22.9968175640969	NA	NA	NA	NA	NA	NA
weight fluctuation	2	9233	9213	56395693	1.3259648962308	0.331512619197553	5.30351728477829	1.32589430285858	0.331494980490697	5.30323475713131	0.160195866318362	0.406888807636408	-1.40847	1.92437386186577	1.32582357159371	0.331477285757935	5.30295202271315	NA	NA	NA	NA	NA	NA
weight gain poor	2	9233	2049	56402857	5.96274593164957	1.48999912587004	23.8619865126716	5.96167116263351	1.48973060591106	23.8576846782578	8.25106524989789	2.57454548167463	-0.500271	2.83446590999746	5.95683286798443	1.48852154158367	23.8383233469014	NA	NA	NA	NA	NA	NA
white blood cell count decreased	2	9233	99562	56305344	0.122501995760819	0.0306316561651484	0.48990948724666	0.122692033227899	0.0306791760821632	0.490669468348199	12.5682904270525	-3.02668	-4.19396	-0.861608	0.122709656223495	0.0306835817182977	0.490739962131244	NA	NA	NA	NA	NA	NA
white blood cell count increased	2	9233	36107	56368799	0.338169578295081	0.0845573233911683	1.35243949427351	0.338312909193122	0.0845931651940759	1.35301267264473	2.58982704750728	-1.56341	-2.87033	0.462110922854794	0.338349558620733	0.0846023264179839	1.35315928847212	NA	NA	NA	NA	NA	NA
wound	2	9233	23113	56381793	0.528408413012212	0.13212257961922	2.11330608096503	0.528510544379183	0.13214812071522	2.11371447439593	0.841512774911044	-0.919884	-2.33967	0.992853312851337	0.528551339486743	0.1321583167764	2.11387769826013	NA	NA	NA	NA	NA	NA
wrist fracture	2	9233	11034	56393872	1.1070980727117	0.276799252252766	4.4279965810121	1.10707487875984	0.276793462244182	4.42790366955956	0.0207125913628404	0.146727516801211	-1.57042	1.76233487577785	1.1070554741062	0.276788601649682	4.42782620181613	NA	NA	NA	NA	NA	NA
wrong technique in device usage process	2	9233	38649	56366257	0.315913434497752	0.0789925043178336	1.26342744742724	0.316061585351136	0.0790295512350336	1.26401990361284	2.96187995789871	-1.66156	-2.95468	0.377754709265758	0.316096975815272	0.0790383978656649	1.26416148122564	NA	NA	NA	NA	NA	NA
abdominal tenderness	1	9234	4568	56400338	1.33710570316735	0.188282214343083	9.49559504428212	1.3370692001134	0.188277076392631	9.49533570493591	0.0849619298108177	0.418994530946035	-1.84681	2.23508374808011	1.33699542703393	0.188266686001128	9.49481190686561	NA	NA	NA	NA	NA	NA
abscess rupture	1	9234	323	56404583	18.9113268302431	2.65547449071359	134.679615161419	18.9093873254428	2.65520218145534	134.665801166084	16.9100155415039	4.23680725526986	-1.12156	2.97197640981379	18.8541114386359	2.6474404688677	134.272147880454	NA	NA	NA	NA	TRUE	NA
accident	1	9234	10807	56394099	0.565117349577227	0.0795858719446194	4.01274260104127	0.565164440281117	0.0795925046762714	4.01308	0.3345941188072	-0.823155	-2.51038	1.57099736134207	0.565204673030906	0.0795981697677307	4.01336266082693	NA	NA	NA	NA	NA	NA
actinic keratosis	1	9234	2451	56402455	2.49209633353472	0.350855205310617	17.7011600273079	2.49193476381805	0.350832462397492	17.7000122072207	0.892903901536889	1.3169139944637	-1.52841	2.55425673782376	2.49132630755221	0.350746795527034	17.6956905946226	NA	NA	NA	NA	NA	NA
acute coronary syndrome	1	9234	7920	56396986	0.771153515882236	0.108598500042229	5.47592963831258	0.771178296227024	0.108601991008373	5.47610553959149	0.0678962491014401	-0.37481	-2.24049	1.84102363045251	0.771207184208816	0.108606057940425	5.47631073490892	NA	NA	NA	NA	NA	NA
acute pulmonary oedema	1	9234	5244	56399662	1.16472647680355	0.164013468480587	8.27119734942848	1.16470863961061	0.164010958582643	8.27107058520148	0.0232901901071725	0.219930200689854	-1.93531	2.1464676141844	1.16467723662879	0.164006534619281	8.2708476748817	NA	NA	NA	NA	NA	NA
adrenal insufficiency	1	9234	9918	56394988	0.615781354256735	0.0867202143737	4.3725292769255	0.615822958874574	0.0867260745303602	4.37282465199409	0.239684262079557	-0.699322	-2.43252	1.64889327225275	0.615861690303259	0.0867315280634185	4.37309972569436	NA	NA	NA	NA	NA	NA
adrenal mass	1	9234	772	56404134	7.91231857709905	1.1129851879498	56.2494325560877	7.91157008564512	1.11287991428456	56.2441108125437	6.03023879156815	2.98233265422964	-1.21526	2.87100780136746	7.90262885655631	1.11162218476251	56.1805474022804	NA	NA	NA	NA	NA	NA
agitation neonatal	1	9234	892	56404014	6.84786653146735	0.963418595483753	48.6738332149843	6.8472333028229	0.963329518326265	48.6693317409671	4.98776506802051	2.77414089303326	-1.23985	2.84571552217633	6.84068544918032	0.962408297140579	48.6227909232084	NA	NA	NA	NA	NA	NA
agranulocytosis	1	9234	16386	56388520	0.372672953538234	0.0524854132343102	2.64616627250102	0.372740882834006	0.0524949806634204	2.64664857439766	1.05581202266334	-1.42361	-2.92151	1.1597398630287	0.372779160683348	0.0525003709226717	2.64692039689517	NA	NA	NA	NA	NA	NA
akathisia	1	9234	12540	56392366	0.487004427504068	0.0685860338813325	3.45804093029963	0.487059976564436	0.0685938577808982	3.45843532417579	0.540272242201671	-1.03771	-2.65105	1.43026996490459	0.487100877610879	0.0685996171876024	3.45872578735276	NA	NA	NA	NA	NA	NA
alcaligenes infection	1	9234	23	56404883	265.582219773804	35.8615324718186	1966.84052795037	265.553569831219	35.8576642771935	1966.62833097458	252.575887354007	7.99169475743333	-1.12643	3.11463968652874	254.530504421585	34.3692207902969	1884.99407875422	NA	NA	NA	NA	TRUE	NA
alcohol abuse	1	9234	2565	56402341	2.38133168335852	0.335266919308746	16.9141071175738	2.38118210764835	0.33524586444476	16.9130445178659	0.800865801008678	1.2513518030648	-1.54745	2.53513554399002	2.38064384494078	0.335170078759859	16.9092215433556	NA	NA	NA	NA	NA	NA
alcoholism	1	9234	4135	56400771	1.47713319080764	0.207995269566098	10.4902504174124	1.47708152505877	0.207987996896994	10.4898833789455	0.154066265948932	0.562636787839549	-1.78713	2.29485152498861	1.47696617652757	0.20797175226893	10.4890643215125	NA	NA	NA	NA	NA	NA
anaesthetic complication	1	9234	2479	56402427	2.46394718887518	0.346893732928387	17.5011398975582	2.46378866725213	0.346871419001492	17.5000137352162	0.869355179538677	1.30053285288025	-1.53311	2.54953654953563	2.4631984298863	0.346788316788833	17.4958215466321	NA	NA	NA	NA	NA	NA
anal ulcer	1	9234	718	56404188	8.50740360650931	1.19657857765605	60.4857194299963	8.50659067704461	1.19646425169513	60.4799389904555	6.61501789528638	3.08680929771519	-1.20409	2.88256993317948	8.49615035621423	1.19499579178448	60.4057113603775	NA	NA	NA	NA	NA	NA
aneurysm	1	9234	4578	56400328	1.33418474642074	0.187870992924777	9.47484712711608	1.33414855965881	0.187865899505324	9.47459003430921	0.0836787900844809	0.415840408480937	-1.84816	2.23373232376938	1.33407558552479	0.187855621615845	9.47407191003754	NA	NA	NA	NA	NA	NA
angina unstable	1	9234	6438	56398468	0.948694678411691	0.133597114922473	6.73683405041306	0.948700233941912	0.133597898798925	6.73687342370597	0.00277385580509934	-0.0759637	-2.07949	2.00213959679894	0.948708200981213	0.133599019198227	6.73693007636205	NA	NA	NA	NA	NA	NA
anhedonia	1	9234	25402	56379504	0.240360704868956	0.033851929892875	1.70664622749503	0.240442961425007	0.0338635151341749	1.70723025857652	2.40041993533215	-2.05605	-3.4077	0.673464163450095	0.240472861713893	0.0338677258427741	1.70744258086071	NA	NA	NA	NA	NA	NA
anosmia	1	9234	13347	56391559	0.45755211856515	0.0644384970747169	3.24889546943825	0.457610856830601	0.0644467701093269	3.24931250912962	0.642977666180923	-1.12768	-2.71216	1.36914670664405	0.457651491318402	0.0644524920506112	3.24960107580466	NA	NA	NA	NA	NA	NA
aortic arteriosclerosis	1	9234	2383	56402523	2.56321253780229	0.360863338653813	18.206500384484	2.56304326735964	0.360839511964002	18.2052978472406	0.952844885085974	1.35748873769232	-1.51692	2.56578542017062	2.56238762840521	0.36074720331399	18.2006410524804	NA	NA	NA	NA	NA	NA
aortic dilatation	1	9234	974	56403932	6.27134298341234	0.882389713979196	44.5718509548747	6.27077218287272	0.882309411407353	44.5677936346249	4.42577482859087	2.64739884951751	-1.25645	2.82872702531256	6.26536626268516	0.881548778168964	44.5293730508347	NA	NA	NA	NA	NA	NA
aortic valve incompetence	1	9234	3976	56400930	1.53620798867278	0.216311547877098	10.9098890356187	1.53614992608602	0.21630337464163	10.9094765595947	0.187094188917779	0.619192411349272	-1.76459	2.31743692679342	1.53601511343174	0.216284389352834	10.9085192683131	NA	NA	NA	NA	NA	NA
apallic syndrome	1	9234	704	56404202	8.67658708183196	1.22034137822851	61.6902489186238	8.67575583255402	1.22022447900313	61.6843380552294	6.78147166039144	3.11517781086833	-1.20119	2.88558712138109	8.66486823562841	1.21869315032595	61.6069283073606	NA	NA	NA	NA	NA	NA
aplastic anaemia	1	9234	4760	56400146	1.28316765952645	0.180688585865362	9.11246958167834	1.28313699708362	0.180684270225816	9.11225172632393	0.0624691563162467	0.359608344598146	-1.8725	2.20935543632178	1.28307752701492	0.18067589390268	9.11182950182319	NA	NA	NA	NA	NA	NA
apnoea	1	9234	7337	56397569	0.832438187545722	0.117227825520956	5.91116770276127	0.832456331759306	0.117230382021005	5.9112964774097	0.0337203352851378	-0.264514	-2.17928	1.9022744313236	0.83247916409349	0.117233596029402	5.91145867841491	NA	NA	NA	NA	NA	NA
appendicitis	1	9234	8183	56396723	0.746365313954446	0.105108093546412	5.29988855357119	0.746392778457538	0.105111962487234	5.30008351619564	0.0861719144083299	-0.421933	-2.26728	1.81422174029896	0.746423766632213	0.105116325238598	5.30030362199952	NA	NA	NA	NA	NA	NA
application site erosion	1	9234	1229	56403677	4.97010614362001	0.699449180817948	35.3162971039046	4.96967624582427	0.69938868880379	35.3132419549879	3.16838771290152	2.31221465792788	-1.30704	2.77727565198372	4.96644886676262	0.698934487725286	35.290309434355	NA	NA	NA	NA	NA	NA
application site paraesthesia	1	9234	1247	56403659	4.89836287184543	0.689360592456593	34.8061074085615	4.89794074267685	0.689301192931641	34.8031075018797	3.09969108615359	2.29125503929224	-1.31055	2.77371772787135	4.89481739272278	0.688861627056831	34.7809	NA	NA	NA	NA	NA	NA
application site rash	1	9234	13030	56391876	0.468686297478154	0.0660064404456129	3.32796078626265	0.468743830093479	0.0660145436882843	3.32836926493364	0.602198138775841	-1.093	-2.68846	1.39284879055308	0.468784598735172	0.0660202844946112	3.32865878560754	NA	NA	NA	NA	NA	NA
application site urticaria	1	9234	2179	56402727	2.80319301048672	0.394633936296539	19.9118482505188	2.80299775406977	0.394606452602443	19.910461061912	1.15927145166099	1.4865448384902	-1.48193	2.60094128287649	2.80217069087983	0.394490013987547	19.9045864341545	NA	NA	NA	NA	NA	NA
arterial disorder	1	9234	1812	56403094	3.37096982023915	0.474522427953629	23.9471031495136	3.37071308284659	0.474486293167154	23.9452790322662	1.6665200866576	1.75249404841033	-1.41678	2.66646321852051	3.36940546393714	0.474302217690648	23.9359900859964	NA	NA	NA	NA	NA	NA
arterial occlusive disease	1	9234	7346	56397560	0.831418187770772	0.117084203556223	5.90392368876726	0.831436442433709	0.117086775609036	5.90405324778175	0.0341739963389598	-0.266282	-2.18025	1.90130883145585	0.831459385615629	0.117090005229706	5.90421623581008	NA	NA	NA	NA	NA	NA
arteriosclerosis coronary artery	1	9234	6189	56398717	0.986867556176526	0.138971846250154	7.00795	0.986868978206177	0.138972048099167	7.00795874758029	0.00017470890263694	-0.0190664	-2.05059	2.03106858626985	0.986871099534415	0.138972345229966	7.00797389210542	NA	NA	NA	NA	NA	NA
asbestosis	1	9234	243	56404663	25.1373137028926	3.52619235715412	179.19741074693	25.1347000251771	3.52582575815755	179.17877645938	23.079608082811	4.6459199205916	-1.10555	2.99207224964754	25.0357873201559	3.51195051894153	178.473655411576	NA	NA	NA	NA	TRUE	NA
ascites	1	9234	26990	56377916	0.226212325006984	0.0318593721556424	1.6061840683826	0.226296113602002	0.0318711731701936	1.60677897728793	2.64645312429598	-2.14353	-3.47862	0.602529699901469	0.226324778856583	0.0318752099710427	1.6069825287744	NA	NA	NA	NA	NA	NA
aspiration bronchial	1	9234	303	56404603	20.1596063764921	2.83019	143.598117412659	20.1575317033598	2.82989719256367	143.583337740922	18.1473468318304	4.3287297447109	-1.11748	2.97687895341728	20.0945135069672	2.82105009401641	143.134456895375	NA	NA	NA	NA	TRUE	NA
asterixis	1	9234	1012	56403894	6.03585370614356	0.849287999440555	42.8965556866048	6.03530840525497	0.849211281440291	42.8926797637018	4.19692829502909	2.59223879935335	-1.26409	2.8209306255218	6.03033771581247	0.848511859954526	42.8573537778237	NA	NA	NA	NA	NA	NA
atrioventricular block complete	1	9234	6116	56398790	0.998648006988703	0.140630517389325	7.09161752638341	0.998648153387513	0.140630539621524	7.09161848449347	1.82986234532725e-06	-0.0019513	-2.04201	2.0396610141046	0.998648374385815	0.14063056912652	7.09162013535052	NA	NA	NA	NA	NA	NA
attention deficit hyperactivity disorder	1	9234	3422	56401484	1.78492780789922	0.25132345121926	12.6767608193969	1.78484281300936	0.251311486559133	12.6761570303377	0.345036353069576	0.835611681144646	-1.68317	2.3990225648086	1.78461352793398	0.251279199611344	12.6745287672478	NA	NA	NA	NA	NA	NA
autoimmune disorder	1	9234	7826	56397080	0.780417330124933	0.109902923044393	5.54171984045697	0.780441107349608	0.109906272755108	5.54188861811596	0.0617684489107037	-0.357586	-2.2308	1.85072515311132	0.78046915882433	0.109910221864321	5.5420878744827	NA	NA	NA	NA	NA	NA
autoscopy	1	9234	459	56404447	13.3079386448585	1.87034106986354	94.6892702239805	13.306605895682	1.87015378241835	94.6797862975896	11.3571061961557	3.73116720721011	-1.14989	2.93994768622733	13.2798524046044	1.86639373812065	94.4894296878943	NA	NA	NA	NA	NA	NA
b-cell lymphoma	1	9234	3185	56401721	1.91775467021917	0.270020138315859	13.6204025302931	1.91765529234475	0.270006148999139	13.6196965657606	0.439012409630115	0.939126706629174	-1.64689	2.43539067142647	1.91736726494602	0.269965591596686	13.6176510752481	NA	NA	NA	NA	NA	NA
back injury	1	9234	9592	56395314	0.636713383635161	0.0896677616720092	4.52117823999042	0.636752721655341	0.0896733026399908	4.52145751967283	0.207234715881749	-0.651109	-2.40288	1.67854621162623	0.636790587524031	0.089678634224849	4.52172644983079	NA	NA	NA	NA	NA	NA
bacterial test positive	1	9234	2011	56402895	3.03738227920576	0.427587076033428	21.5761692229255	3.03716166390752	0.427556023857206	21.5746018252575	1.36578602248365	1.60224266834896	-1.45247	2.63055972920744	3.03614915811035	0.427413483579429	21.5674096968003	NA	NA	NA	NA	NA	NA
basal cell carcinoma	1	9234	14134	56390772	0.432068975377509	0.0608498750077803	3.06793727119243	0.432130473052075	0.0608585366527885	3.06837390464356	0.746380593587996	-1.21033	-2.76935	1.31193330757279	0.432170647762153	0.0608641939064977	3.06865920337474	NA	NA	NA	NA	NA	NA
basedow's disease	1	9234	2202	56402704	2.77391238830866	0.390513639843277	19.7037674307619	2.77372030250592	0.39048660233441	19.7024027726945	1.13377633035785	1.4714034784536	-1.48592	2.59693396890465	2.77291516392103	0.390373249783737	19.6966839058846	NA	NA	NA	NA	NA	NA
benign familial pemphigus	1	9234	55	56404851	111.061592533522	15.3672992266336	802.657458163145	111.049674656691	15.3656503564843	802.571316882327	107.111309538726	6.76930233609688	-1.08938	3.06258103256826	109.084501894965	15.0937344168032	788.368751236637	NA	NA	NA	NA	TRUE	NA
bile duct stone	1	9234	2884	56402022	2.11791997974079	0.298193869091586	15.0425126252598	2.11779892722539	0.298176828853079	15.0416526777369	0.5898129473347	1.08230165462164	-1.59946	2.48294902442936	2.11741147525755	0.298122273884609	15.0389009755363	NA	NA	NA	NA	NA	NA
biliary colic	1	9234	2492	56402414	2.4510929668463	0.345084726611938	17.4098019089657	2.45093583712602	0.3450626085816	17.4086856365026	0.858636656103706	1.29299009066298	-1.53528	2.54735032292855	2.45035383318012	0.344980665385956	17.4045519364487	NA	NA	NA	NA	NA	NA
biopsy lung	1	9234	348	56404558	17.5527467206401	2.46524299889973	124.977098637518	17.5509543279254	2.46499128974196	124.96433520995	15.5633057011934	4.12957403194483	-1.12671	2.96593367882671	17.503530390023	2.4583306782005	124.626674039932	NA	NA	NA	NA	TRUE	NA
blood cholesterol decreased	1	9234	1703	56403203	3.58673465559319	0.504877596833137	25.4807612188128	3.58645455438522	0.504838174897691	25.4787710403977	1.86424311396486	1.84194763792865	-1.39687	2.68652298100638	3.58493668199415	0.504624509644644	25.4679881144842	NA	NA	NA	NA	NA	NA
blood count abnormal	1	9234	15002	56389904	0.407063651349988	0.0573285125233072	2.89037354986349	0.407127856693643	0.057337555495201	2.8908294095278	0.863530808060346	-1.29631	-2.82991	1.25135629069147	0.407167373599815	0.0573431201707315	2.8911100343087	NA	NA	NA	NA	NA	NA
blood creatinine decreased	1	9234	2844	56402062	2.14770940695839	0.302386645281768	15.2541647215915	2.14758512873348	0.30236915100924	15.2532818568395	0.613039783321118	1.10244432096054	-1.59304	2.48938947100036	2.14718175961969	0.30231235519945	15.2504170919572	NA	NA	NA	NA	NA	NA
blood glucose abnormal	1	9234	17041	56387865	0.358344468233724	0.0504675763256783	2.54442093840702	0.358413949070948	0.0504773622655115	2.54491425706692	1.14876356545589	-1.48015	-2.96291	1.11832919568262	0.358451596415798	0.0504826637630039	2.5451816008805	NA	NA	NA	NA	NA	NA
blood lactic acid increased	1	9234	4635	56400271	1.3177759646763	0.185560906192838	9.35829388154589	1.31774155471802	0.185556062931727	9.35804940887096	0.076605472036778	0.397992407148012	-1.85583	2.2260533305005	1.31767301685031	0.185546409728801	9.35756278913269	NA	NA	NA	NA	NA	NA
blood ph decreased	1	9234	1663	56403243	3.67300868929188	0.517014588402481	26.0940273915662	3.67271924601204	0.516973852157116	26.0919708100204	1.94388553750559	1.87621754001339	-1.38949	2.69395673964402	3.67111304454208	0.516747756474495	26.0805602287549	NA	NA	NA	NA	NA	NA
blood pressure orthostatic increased	1	9234	19	56404887	321.494288841011	43.0326337724081	2401.86501955777	321.459584532528	43.0279890153807	2401.60571880054	303.48966816979	8.25472916326712	-1.14039	3.13048521081132	305.436605305901	40.8832817036959	2281.89900548907	NA	NA	NA	NA	TRUE	NA
blood sodium increased	1	9234	2511	56402395	2.43254544634322	0.34247447523471	17.2780098267756	2.43239032501714	0.34245263986743	17.2769078244728	0.843210307639081	1.28203650926286	-1.53846	2.54416	2.43182010593871	0.342372355632063	17.2728578413704	NA	NA	NA	NA	NA	NA
blood test abnormal	1	9234	12414	56392492	0.491948539239986	0.0692822703730957	3.4931500361792	0.492003552933626	0.0692900188774998	3.4935406285178	0.524582396848114	-1.02314	-2.64128	1.44005154647661	0.492044470891505	0.0692957806533135	3.49383121241053	NA	NA	NA	NA	NA	NA
blood triglycerides increased	1	9234	16513	56388393	0.369805926431169	0.0520816592886166	2.62580772370871	0.369874166179254	0.0520912704400744	2.62629222998469	1.07374565777029	-1.43474	-2.92963	1.15161717534541	0.369912323248034	0.0520966436962999	2.62656319452065	NA	NA	NA	NA	NA	NA
blood urea decreased	1	9234	1176	56403730	5.19410390320304	0.730946406186404	36.9092933885894	5.19364975010036	0.730882503350275	36.9060657534859	3.38338619651208	2.37575865311604	-1.29665	2.78780655246246	5.1900867511623	0.730381087721082	36.8807475131081	NA	NA	NA	NA	NA	NA
blood urea increased	1	9234	16041	56388865	0.380690504245423	0.0536144964133215	2.70309841027668	0.380757565371113	0.0536239415744818	2.70357454768539	1.00732431841275	-1.39291	-2.89921	1.18203913830589	0.380796166694803	0.0536293773702935	2.70384866802086	NA	NA	NA	NA	NA	NA
blue toe syndrome	1	9234	357	56404549	17.1102377706552	2.40326399263766	121.817760123406	17.1084932944483	2.40301899516422	121.805338782259	15.1246740104708	4.09284148089023	-1.12857	2.96377881754263	17.063497503123	2.39669896394128	121.484988903353	NA	NA	NA	NA	TRUE	NA
body fat disorder	1	9234	499	56404407	12.2411613350157	1.7207068576556	87.083996999956	12.2399441004369	1.7205357740433	87.0753365562108	10.3010918311664	3.6108729734924	-1.1583	2.93083696717322	12.2174642122361	1.71737581735985	86.9154149420472	NA	NA	NA	NA	NA	NA
body temperature abnormal	1	9234	1604	56403302	3.80811710705908	0.536020903843666	27.054459624779	3.80781303373942	0.535978109412066	27.0522990497145	2.06919985108725	1.92829967614482	-1.37855	2.70499399443099	3.80606361751902	0.535731859865145	27.039870774623	NA	NA	NA	NA	NA	NA
body temperature decreased	1	9234	9271	56395635	0.65876275899703	0.0927726268275341	4.67776312347105	0.658799709429191	0.0927778315709511	4.67802544848308	0.176721719521963	-0.602008	-2.37309	1.70835246237911	0.658836508425154	0.0927830128550996	4.67829	NA	NA	NA	NA	NA	NA
body temperature fluctuation	1	9234	1941	56402965	3.14692598874955	0.443000293552726	22.3547101949915	3.14669351165277	0.442967572285426	22.353058498597	1.4637836869422	1.65332977273529	-1.44001	2.64308551166717	3.14558810819672	0.44281195690936	22.3452063388026	NA	NA	NA	NA	NA	NA
bone cancer	1	9234	4055	56400851	1.50627728917978	0.212098061376706	10.6972749169501	1.50622246760001	0.212090344417962	10.6968854623206	0.170105301578562	0.590815321151143	-1.77583	2.30617093713522	1.50609765929932	0.212072767793855	10.6959992220774	NA	NA	NA	NA	NA	NA
bradycardia	1	9234	49539	56355367	0.123196445190434	0.0173510716568352	0.874722000331363	0.123291388726418	0.0173644437692292	0.875396110356577	6.23951131019707	-3.01965	-4.22811	-0.147028	0.123309085710901	0.0173669360248294	0.875521772932175	NA	NA	NA	NA	NA	NA
bradyphrenia	1	9234	6202	56398704	0.984798758035461	0.138680561693417	6.99325544968733	0.984800404082236	0.138680795085514	6.99326705822904	0.00023458141555748	-0.0220932	-2.05211	2.02954378641752	0.984802854444306	0.138681138554704	6.99328453911626	NA	NA	NA	NA	NA	NA
brain fog	1	9234	8570	56396336	0.712656412340473	0.100361526061213	5.06049660644087	0.712687526968265	0.100365909005867	5.06071748990436	0.11583108294962	-0.488591	-2.30581	1.77566746928247	0.712721048432858	0.100370628591911	5.06095558038751	NA	NA	NA	NA	NA	NA
brain injury	1	9234	9138	56395768	0.668352368346865	0.0941229731441258	4.74586462107249	0.668388280380612	0.0941280316590982	4.74611957220259	0.164533278752272	-0.581163	-2.36056	1.72088488453978	0.668424565720323	0.0941331405823888	4.74637728321997	NA	NA	NA	NA	NA	NA
brain oedema	1	9234	11437	56393469	0.533982248033596	0.0752014694036095	3.79164188514283	0.534032710161583	0.0752085769203994	3.79200015743379	0.406624080600953	-0.90489	-2.56312	1.51823653861055	0.534073448690158	0.075214313320068	3.79228947264344	NA	NA	NA	NA	NA	NA
brain scan abnormal	1	9234	530	56404376	11.5251625453104	1.62024676745905	81.9809515214371	11.5240228417321	1.62008656263207	81.9728436244826	9.5927889559426	3.52408920735033	-1.16481	2.92384897542358	11.5042035896761	1.61730028579493	81.8318659776075	NA	NA	NA	NA	NA	NA
breast cancer male	1	9234	481	56404425	12.6992545852195	1.78496873490094	90.3495192195445	12.6979877466071	1.78479069239405	90.3405051920712	10.7544738852885	3.66376792192452	-1.15452	2.93492299316175	12.6737180624855	1.78137939866295	90.1678382762994	NA	NA	NA	NA	NA	NA
breast disorder female	1	9234	242	56404664	25.2411873475138	3.5407045809774	179.940891464154	25.2385624219753	3.54033641045696	179.922176674088	23.1824891897628	4.6518447545487	-1.10535	2.9923333411719	25.1388152515145	3.52634434727372	179.211095121314	NA	NA	NA	NA	TRUE	NA
breast tenderness	1	9234	7207	56397699	0.847455676485202	0.119342370808918	6.01782182421102	0.84747219454947	0.119344698325731	6.01793905058326	0.0274516101490055	-0.238726	-2.16527	1.91629460077662	0.847493355454777	0.119347676924251	6.01808938431087	NA	NA	NA	NA	NA	NA
bronchial hyperreactivity	1	9234	1131	56403775	5.40077017105316	0.760004573584066	38.379135408336	5.40029363936165	0.759937524050559	38.3757486219218	3.58237326344319	2.4319990153226	-1.28779	2.79681323281231	5.39640645416787	0.759390504722476	38.348125816015	NA	NA	NA	NA	NA	NA
bronchopneumonia	1	9234	3517	56401389	1.73671102376039	0.244536267576251	12.3342243256836	1.73663124996248	0.24452503789746	12.3336576257313	0.31238939559291	0.796117490682523	-1.69746	2.38469925182196	1.73642186074987	0.244495552199687	12.3321706728941	NA	NA	NA	NA	NA	NA
bruxism	1	9234	4974	56399932	1.22795634984397	0.17291556544824	8.72030689205639	1.22793166588621	0.172912091545878	8.72013149922503	0.0423044571846035	0.29617644783611	-1.90061	2.18121052212018	1.22788585047599	0.172905638028524	8.71980624223723	NA	NA	NA	NA	NA	NA
candida infection	1	9234	14488	56390418	0.421509149737956	0.0593627961906264	2.99295138898577	0.421571790869549	0.0593716188707841	2.99339614174498	0.793796	-1.24601	-2.79436	1.28691998524703	0.421611712755748	0.0593772405449795	2.99367964394002	NA	NA	NA	NA	NA	NA
candidiasis	1	9234	4094	56400812	1.49192725552082	0.210077924740356	10.5953395080273	1.49187398781584	0.210070426541379	10.5949610907422	0.162144054408023	0.577009521626113	-1.78135	2.30064160003286	1.49175387206789	0.21005351065727	10.5941081768468	NA	NA	NA	NA	NA	NA
carcinoid syndrome	1	9234	342	56404564	17.8606915454834	2.50836939947357	127.175966406644	17.8588658073627	2.50811302017332	127.162964890373	15.8685578761866	4.15459249198167	-1.12547	2.96737603889962	17.8097145950963	2.50121015694905	126.812988135985	NA	NA	NA	NA	TRUE	NA
cardiac discomfort	1	9234	1831	56403075	3.33598867103232	0.469600859529173	23.6984668733652	3.33573572152814	0.469565257697353	23.6966696779143	1.63467999620707	1.73745347005754	-1.42023	2.66299560423285	3.33446075661464	0.469385777886344	23.6876127510096	NA	NA	NA	NA	NA	NA
cardiac failure acute	1	9234	5943	56398963	1.02772168027129	0.144724023444869	7.29811006465004	1.02771867846509	0.144723602392984	7.2980886641973	0.00074755557117018	0.0394388576158876	-2.02145	2.06023078915402	1.02771401516118	0.14472294404215	7.29805563277577	NA	NA	NA	NA	NA	NA
cardiac fibrillation	1	9234	1362	56403544	4.4847621492047	0.631195245749699	31.8650871824137	4.48438480625406	0.631142144926866	31.8624057230285	2.70545986028203	2.16408741134927	-1.33279	2.75120347425047	4.48182839773883	0.630782343143972	31.844242320831	NA	NA	NA	NA	NA	NA
cardioactive drug level increased	1	9234	1296	56403610	4.71315832925554	0.663315928582767	33.4891120195059	4.7127562547207	0.663259349424053	33.4862547142312	2.92275834114326	2.23569449390278	-1.32006	2.76407925037148	4.70989368243487	0.662856471869016	33.4659152339443	NA	NA	NA	NA	NA	NA
cardiovascular disorder	1	9234	24290	56380616	0.251369413322326	0.035402312261192	1.7848151128613	0.251450477814657	0.035413729612228	1.7853906799861	2.22924484415744	-1.99148	-3.35587	0.725297719009979	0.251481293735047	0.0354180692510927	1.78560950486317	NA	NA	NA	NA	NA	NA
cardioversion	1	9234	1326	56403580	4.60652333774682	0.64831952257047	32.7308626725791	4.60613281004376	0.64826456736656	32.7280874689004	2.82117349913589	2.20270460278429	-1.32586	2.75821160723362	4.60341530227432	0.647882099393396	32.7087790588051	NA	NA	NA	NA	NA	NA
carotid artery occlusion	1	9234	3407	56401499	1.79278678692768	0.252429701979282	12.7325922353078	1.79270094103846	0.252417617523713	12.7319824009442	0.350436783284371	0.841947637928646	-1.6809	2.40129724920047	1.79246834099707	0.252384863846859	12.7303305931466	NA	NA	NA	NA	NA	NA
cartilage injury	1	9234	2307	56402599	2.64765657045319	0.372746791365223	18.8065611226023	2.64747815609798	0.372721677821154	18.8052936120855	1.02479383153697	1.40423	-1.50398	2.57878158629647	2.64676434407194	0.372621180466704	18.8002235521781	NA	NA	NA	NA	NA	NA
cataract operation	1	9234	5341	56399565	1.14357145472779	0.161035024935637	8.12093935832227	1.14355590827898	0.161032837572118	8.12082886370368	0.0180195757266815	0.193492997519374	-1.94758	2.13418768623705	1.14352903521491	0.161029051520258	8.12063812109719	NA	NA	NA	NA	NA	NA
cerebral atrophy	1	9234	3815	56401091	1.60104335479087	0.22543859106791	11.3704570800296	1.60097827159057	0.225429429468679	11.3699947346992	0.225552506170298	0.678811802148972	-1.74139	2.34067351100417	1.60082078252569	0.22540725126832	11.3688763930476	NA	NA	NA	NA	NA	NA
cerebral infarction	1	9234	22758	56382148	0.268298135082079	0.0377864133767153	1.90502042548658	0.268377366469726	0.0377975725544297	1.90558297704186	1.99519127354482	-1.89749	-3.28128	0.799903356815749	0.268409512989061	0.037802099552219	1.90581125166091	NA	NA	NA	NA	NA	NA
cerebral ischaemia	1	9234	4960	56399946	1.23142266134272	0.173403580202143	8.7449276946916	1.23139760203993	0.173400053452864	8.74474963597328	0.0434780489477622	0.300242016261805	-1.89879	2.18303506076217	1.23135095870148	0.173393483348242	8.74441849956884	NA	NA	NA	NA	NA	NA
cerebrovascular disorder	1	9234	2937	56401969	2.07969883619839	0.292814294393665	14.7709566510101	2.07958192240995	0.292797836707105	14.7701261069779	0.560286227616984	1.0560385775982	-1.60793	2.4744597605524	2.07921446770525	0.292746097010431	14.7675164480871	NA	NA	NA	NA	NA	NA
cheilitis	1	9234	5038	56399868	1.21235568741889	0.170719174061109	8.6094975617139	1.21233269275864	0.170715938005067	8.6093341670758	0.0371847200661917	0.277735517184731	-1.90891	2.17289907843061	1.21229055489542	0.170710002354549	8.60903502558872	NA	NA	NA	NA	NA	NA
chemical burn of skin	1	9234	2479	56402427	2.46394718887518	0.346893732928387	17.5011398975582	2.46378866725213	0.346871419001492	17.5000137352162	0.869355179538677	1.30053285288025	-1.53311	2.54953654953563	2.4631984298863	0.346788316788833	17.4958215466321	NA	NA	NA	NA	NA	NA
cholangitis	1	9234	5265	56399641	1.16008041218495	0.1633593446288	8.23819761148793	1.1600630780851	0.163356905565658	8.23807442040076	0.0220830362908172	0.214165452108421	-1.93797	2.14380018203175	1.16003268251387	0.163352623467313	8.23785866389585	NA	NA	NA	NA	NA	NA
cholangitis chronic	1	9234	40	56404866	152.709730344379	20.990822761136	1110.97416271982	152.693302652951	20.9885649195548	1110.8546374861	147.024352441555	7.2191052535364	-1.09839	3.07862153390217	148.993466002879	20.4800010476141	1083.9380750001	NA	NA	NA	NA	TRUE	NA
cholecystectomy	1	9234	10254	56394652	0.595600066730432	0.0838783641744306	4.22921265788625	0.595643856652821	0.0838845320738739	4.22952355096641	0.274522551295469	-0.747383	-2.46244	1.61895563911144	0.595683286798443	0.0838900840575554	4.22980358355044	NA	NA	NA	NA	NA	NA
cholelithiasis	1	9234	29979	56374927	0.203647451779526	0.028681476312388	1.4459605971671	0.203733683782582	0.0286936214599622	1.44657	3.11365307756336	-2.29506	-3.60334	0.47779447033411	0.203760243699734	0.0286973617986016	1.44676145507558	NA	NA	NA	NA	NA	NA
chronic kidney disease	1	9234	72382	56332524	0.0842827623688621	0.0118705160395912	0.598422512453022	0.0843819196225309	0.0118844816390784	0.599126539585064	9.94788840286484	-3.56671	-4.72429	-0.64323	0.0843945692513163	0.0118862630957413	0.599216361083837	NA	NA	NA	NA	NA	NA
circumstance or information capable of leading to device use error	1	9234	1188	56403718	5.14163711331786	0.723569042933445	36.5361570719924	5.14118864151349	0.723505938989042	36.532969839281	3.33296097303124	2.36112425840883	-1.29901	2.78541497092479	5.1377057242372	0.723015788907189	36.5082208629998	NA	NA	NA	NA	NA	NA
cluster headache	1	9234	1232	56403674	4.95800334871972	0.697747293731435	35.2302293778263	4.95757476145944	0.69768698601395	35.2271835481366	3.15679301301279	2.30870017375164	-1.30762	2.77668201478819	4.95436504956856	0.697235270401081	35.2043766091561	NA	NA	NA	NA	NA	NA
coagulopathy	1	9234	15386	56389520	0.39690155414711	0.0558974320982272	2.81821253268962	0.396966859880283	0.0559066300412276	2.81867620579178	0.916259208183267	-1.33277	-2.85592	1.22534801377807	0.397006050959773	0.0559121488546352	2.81895451574309	NA	NA	NA	NA	NA	NA
coeliac disease	1	9234	8651	56396255	0.705982739778988	0.0994217967647336	5.01310220781124	0.70601457705676	0.0994262814722853	5.01332822303707	0.122420553235207	-0.502161	-2.31374	1.76772678649339	0.706048555954465	0.0994310654933488	5.01356956090077	NA	NA	NA	NA	NA	NA
colon cancer	1	9234	13677	56391229	0.446509643123286	0.0628834620874227	3.1704816303675	0.446569577108871	0.0628919035161278	3.17090716053865	0.68597846718264	-1.16291	-2.73642	1.34487949623767	0.446610038464544	0.0628976011026331	3.17119449646151	NA	NA	NA	NA	NA	NA
colon neoplasm	1	9234	898	56404008	6.80211168852594	0.956988419008052	48.3482584576522	6.80148341438533	0.956900038171846	48.3437922361657	4.94308447507048	2.76447995264004	-1.24107	2.84446462547861	6.79503015141049	0.955992118253436	48.2979240905595	NA	NA	NA	NA	NA	NA
colon operation	1	9234	1020	56403886	5.98851282769985	0.842633193972185	42.559783004121	5.98797265305689	0.842557196618171	42.5559435462353	4.15097969513654	2.58089010727668	-1.26569	2.81929526745146	5.98308727337711	0.841869773687454	42.5212241129077	NA	NA	NA	NA	NA	NA
congestive cardiomyopathy	1	9234	4234	56400672	1.4425921168498	0.203132663032871	10.2448911195558	1.44254419133633	0.203125916933432	10.2445506480601	0.135741988144472	0.528511003934923	-1.801	2.28096590251447	1.44243969447887	0.203111200304946	10.2438086579396	NA	NA	NA	NA	NA	NA
conversion disorder	1	9234	1812	56403094	3.37096982023915	0.474522427953629	23.9471031495136	3.37071308284659	0.474486293167154	23.9452790322662	1.6665200866576	1.75249404841033	-1.41678	2.66646321852051	3.36940546393714	0.474302217690648	23.9359900859964	NA	NA	NA	NA	NA	NA
coronary artery dissection	1	9234	778	56404128	7.85129729016438	1.10441244167807	55.8150803198854	7.85055540632137	1.10430809635218	55.8098056070635	5.97034351358108	2.97117774009281	-1.2165	2.86973031481715	7.84176136857257	1.10307105947592	55.7472892008002	NA	NA	NA	NA	NA	NA
covid-19 pneumonia	1	9234	10891	56394015	0.56075788266137	0.0789719803953799	3.98178444294476	0.560805445424482	0.078978679605094	3.98212212701346	0.343989871466937	-0.834324	-2.51752	1.56385007643506	0.560845768097505	0.0789843573715298	3.98240849277658	NA	NA	NA	NA	NA	NA
coxsackie viral infection	1	9234	134	56404772	45.5849181642147	6.37364379623225	326.027752800767	45.5800903441644	6.37296884757548	325.993220031597	43.2791553174279	5.49984166110365	-1.08722	3.02367529540662	45.2498674527261	6.32679729579521	323.631437639086	NA	NA	NA	NA	TRUE	NA
cronobacter infection	1	9234	11	56404895	555.308395849332	71.6840858419262	4301.75555535091	555.248373283457	71.6763383904598	4301.29053683581	507.146100965717	8.99169475743333	-1.19488	3.18874939529623	509.061008843169	65.7140668670753	3943.49525267722	NA	NA	NA	NA	TRUE	NA
cutaneous lupus erythematosus	1	9234	1819	56403087	3.35799700725966	0.472697263177972	23.8548956788002	3.35774167461134	0.472661326037853	23.8530815455777	1.65470462694734	1.74693452306843	-1.41805	2.66518468475753	3.35644621215276	0.472478961434046	23.8438789758626	NA	NA	NA	NA	NA	NA
cystitis	1	9234	29781	56375125	0.205002128853751	0.0288722612216672	1.45557954439091	0.205088214167356	0.0288843857092227	1.45619076042615	3.08256269473834	-2.2855	-3.5954	0.48573195452512	0.205114905181587	0.0288881445084171	1.4563802917627	NA	NA	NA	NA	NA	NA
cystitis haemorrhagic	1	9234	3674	56401232	1.66249201638073	0.234088703815132	11.8069759859596	1.66242027929179	0.234078605498739	11.8064663753112	0.263898250839146	0.733128723543395	-1.72077	2.36133655586941	1.66224002887565	0.23405322248478	11.8051863771122	NA	NA	NA	NA	NA	NA
decreased activity	1	9234	9683	56395223	0.630728588344969	0.0888250137200464	4.47867706960856	0.630768574420947	0.0888306459488554	4.47896095122519	0.216150863112588	-0.66473	-2.41121	1.67020733355779	0.630806702407892	0.0888360144624245	4.47923174188582	NA	NA	NA	NA	NA	NA
defaecation disorder	1	9234	565	56404341	10.8112077144681	1.52005048890366	76.8936381380827	10.8101453205629	1.5199011342937	76.8860810844729	8.88701111251463	3.4319990153226	-1.17216	2.9160281813111	10.7928129083357	1.51746418820598	76.7628069114782	NA	NA	NA	NA	NA	NA
dependence on oxygen therapy	1	9234	389	56404517	15.7027028757587	2.20606234978443	111.771490786946	15.7011108126427	2.20583870720549	111.760157234344	13.7296011284428	3.96932694440487	-1.13523	2.95619392187467	15.6634156567129	2.2005429143439	111.491845233161	NA	NA	NA	NA	TRUE	NA
depersonalisation/derealisation disorder	1	9234	1311	56403595	4.65923079350399	0.65573199789521	33.1056462957676	4.65883455844243	0.655676239997315	33.1028305113304	2.87135714006479	2.2191052535364	-1.32296	2.76114227912529	4.65604581258996	0.655283749248475	33.0830157680535	NA	NA	NA	NA	NA	NA
depressive symptom	1	9234	3109	56401797	1.96463713576736	0.276619116148855	13.953479170106	1.96453268128595	0.276604412231526	13.9527371407588	0.473433420591289	0.973958393136519	-1.63506	2.44725081097273	1.96422254216014	0.27656074174724	13.950534594155	NA	NA	NA	NA	NA	NA
dermatitis allergic	1	9234	10802	56394104	0.565378979666566	0.0796227141514546	4.01460053271705	0.56542604204018	0.0796293428934793	4.01493466353097	0.334036986994996	-0.822487	-2.50995	1.57142391384399	0.565466269195411	0.079635007196392	4.01522035163782	NA	NA	NA	NA	NA	NA
dermatochalasis	1	9234	124	56404782	49.2611299754763	6.88360334612228	352.527419789198	49.255904081597	6.88287317407921	352.490017690912	46.8981004813493	5.6108729734924	-1.08608	3.02716916545607	48.8698568489442	6.82892800667341	349.727351950764	NA	NA	NA	NA	TRUE	NA
device delivery system issue	1	9234	17523	56387383	0.348484613637714	0.0490790376701666	2.47440723590322	0.348555162136508	0.0490889739742757	2.47490813549439	1.21785032923441	-1.52039	-2.99263	1.08859772708355	0.348592336573729	0.0490942088938813	2.47517212021064	NA	NA	NA	NA	NA	NA
device malfunction	1	9234	56261	56348645	0.108464135660741	0.0152761992039257	0.770117525150386	0.108560674465758	0.0152897960033965	0.77080296152037	7.32717670299732	-3.20322	-4.39262	-0.311552	0.108576518895845	0.015292027373082	0.770915469082357	NA	NA	NA	NA	NA	NA
device related infection	1	9234	14365	56390541	0.425119239940229	0.0598711847603237	3.01858680249676	0.425181490157886	0.0598799523872936	3.0190287795092	0.777262143173157	-1.23371	-2.78572	1.29556197194254	0.425221502583741	0.0598855868034414	3.01931292504566	NA	NA	NA	NA	NA	NA
device use issue	1	9234	14444	56390462	0.422793500858656	0.059543664156875	3.00207162087587	0.422856002915953	0.0595524672509155	3.00251538611623	0.787874447627031	-1.24163	-2.79128	1.29000548340592	0.422895957502114	0.059558093527138	3.00279912066257	NA	NA	NA	NA	NA	NA
diarrhoea infectious	1	9234	693	56404213	8.81431240528057	1.23968474680725	62.6708551331096	8.81346624259456	1.23956575289597	62.6648380917902	6.91703290616222	3.13786540557622	-1.1989	2.88796362497923	8.80220764570321	1.23798227869382	62.5847887902104	NA	NA	NA	NA	NA	NA
diastolic dysfunction	1	9234	2765	56402141	2.20907562702662	0.31102363793899	15.690174413304	2.20894470384016	0.311005208370054	15.6892443383701	0.661442785154379	1.14307181700399	-1.58028	2.50219502640729	2.20850763055605	0.310943667689691	15.6861401631496	NA	NA	NA	NA	NA	NA
diastolic hypotension	1	9234	148	56404758	41.2728210666807	5.77470940954901	294.983805762666	41.2684601764732	5.77409931933259	294.952634367572	39.0290854988728	5.35748873769232	-1.08906	3.01905388079311	40.9982020544834	5.73628593974997	293.021057414985	NA	NA	NA	NA	TRUE	NA
dilatation atrial	1	9234	1165	56403741	5.24314796688112	0.737842387112978	37.2580934394059	5.2426885031056	0.737777737513822	37.2548280369882	3.43055661505294	2.38930518495399	-1.29449	2.79000258810951	5.23904983372044	0.737265677019522	37.2289718831972	NA	NA	NA	NA	NA	NA
dilatation ventricular	1	9234	2105	56402801	2.90174136993462	0.40850113241184	20.6121900526364	2.90153544233636	0.408472147044709	20.6107	1.24563532398988	1.53636753712877	-1.46902	2.61391149550667	2.90063252902091	0.408345032087529	20.6043135272202	NA	NA	NA	NA	NA	NA
discontinued product administered	1	9234	261	56404645	23.4036983926635	3.28391700903273	166.792612891302	23.4012724372338	3.28357664595206	166.775321768943	21.3622570194807	4.54323425661703	-1.10906	2.98742281680522	23.3157713973971	3.27157943099425	166.165978030516	NA	NA	NA	NA	TRUE	NA
disease recurrence	1	9234	44186	56360720	0.138134440857406	0.0194549025680318	0.980787422823815	0.138227766851899	0.0194680468574494	0.981450048316061	5.37675406648511	-2.85468	-4.0822	-0.00111111	0.138247269697378	0.0194707934209927	0.981588534454547	NA	NA	NA	NA	NA	NA
dizziness exertional	1	9234	652	56404254	9.36859346161359	1.31752426648037	66.6177813054318	9.36768727932213	1.31739684335754	66.6113368994596	7.46307729433149	3.22571807660805	-1.19037	2.89686835377039	9.35487305684231	1.31559473817859	66.5202188561463	NA	NA	NA	NA	NA	NA
dizziness postural	1	9234	8386	56396520	0.728295418568681	0.102563668821486	5.17156048338451	0.728324839746963	0.10256781329701	5.17176934109311	0.101341546527965	-0.457282	-2.28762	1.79386970849451	0.728357232159059	0.102572373844819	5.17199941614886	NA	NA	NA	NA	NA	NA
drug clearance decreased	1	9234	1084	56403822	5.63494	0.792927686990941	40.0447124387908	5.63443921228601	0.79285707222657	40.041145307302	3.80847912215598	2.49317793082264	-1.27847	2.80628578739604	5.63016783974012	0.792256011663419	40.0107912555806	NA	NA	NA	NA	NA	NA
drug dependence	1	9234	157290	56247616	0.0387269359617155	0.00545440207788121	0.274966081995446	0.0388310261689747	0.00546906247568546	0.275705132285331	23.8578018359611	-4.68642	-5.78206	-1.70104	0.0388371369380195	0.00546992306912955	0.275748522690376	NA	NA	NA	NA	NA	NA
drug dose omission by device	1	9234	61359	56343547	0.0994434173683914	0.0140057323314439	0.706067560330461	0.0995409329701923	0.0140194667092451	0.706759931891149	8.15439589475609	-3.32835	-4.50597	-0.424905	0.099555607987582	0.0140215333952455	0.706864135497327	NA	NA	NA	NA	NA	NA
drug eruption	1	9234	15645	56389261	0.390329131581405	0.0549718662094204	2.77154190801302	0.390395149000833	0.0549811643815677	2.77201063450881	0.952105606104701	-1.35685	-2.87319	1.20806708569216	0.390434111345905	0.0549866509976975	2.77228731949596	NA	NA	NA	NA	NA	NA
drug-induced liver injury	1	9234	25344	56379562	0.24091102060512	0.0339294322855903	1.71055381535662	0.240993217570945	0.0339410091341883	1.71114	2.39146767865704	-2.05276	-3.40504	0.67612216722291	0.241023164573605	0.0339452264206009	1.71135007736522	NA	NA	NA	NA	NA	NA
dry eye	1	9234	40299	56364607	0.151468506614594	0.0213328313814666	1.07546476535633	0.151560388747066	0.0213457723107521	1.07611713939211	4.75286784542924	-2.72183	-3.96617	0.114932233100057	0.151581441839157	0.0213487371836461	1.07626663405829	NA	NA	NA	NA	NA	NA
duodenal neoplasm	1	9234	88	56404818	69.4134547226653	9.66847187932984	498.34428404724	69.4060466604322	9.66744013449406	498.291093196637	66.6630265977783	6.10092382718809	-1.08414	3.04194005336068	68.6374393945846	9.56038213783154	492.772989481552	NA	NA	NA	NA	TRUE	NA
duodenal ulcer	1	9234	6504	56398402	0.939066603953889	0.132241474130838	6.6684532402369	0.939073202047667	0.132242404809072	6.66850001765515	0.00395276115485137	-0.0906761	-2.08706	1.99456802236129	0.939082568196469	0.132243722251433	6.66856660472533	NA	NA	NA	NA	NA	NA
dystonia	1	9234	18292	56386614	0.333829685413735	0.0470152126753666	2.37034467190282	0.333901820802429	0.0470253724702294	2.37085683916186	1.32915249958163	-1.58235	-3.03883	1.04239635211701	0.333938233538404	0.0470305001509562	2.37111541363191	NA	NA	NA	NA	NA	NA
ear infection	1	9234	23734	56381172	0.257260607645502	0.0362319807988809	1.82664648155745	0.257341034217495	0.0362433083054549	1.82721751927273	2.14404687046227	-1.95807	-3.32924	0.751930033709789	0.257372323830547	0.036247714644449	1.8274397082322	NA	NA	NA	NA	NA	NA
ear pain	1	9234	17649	56387257	0.345995934021729	0.0487285624517001	2.45673544090755	0.346066752003968	0.0487385367086255	2.45723825396221	1.23599937400922	-1.53072	-3.0003	1.08092558203431	0.346103802046347	0.0487437541151196	2.45750135510758	NA	NA	NA	NA	NA	NA
early satiety	1	9234	1695	56403211	3.6036637078694	0.50725919464859	25.6010975383335	3.60338177352096	0.507219514810878	25.5990943301628	1.87984635086622	1.84873680359128	-1.3954	2.68800658687393	3.6018467606828	0.507003437385618	25.5881896074285	NA	NA	NA	NA	NA	NA
ejection fraction decreased	1	9234	14269	56390637	0.427980116203144	0.0602740653533423	3.0389020350873	0.428042056634524	0.0602827893525396	3.03934181241059	0.764400889088243	-1.22404	-2.77894	1.30234309538475	0.42808213777982	0.0602884334394921	3.03962644625793	NA	NA	NA	NA	NA	NA
electrocardiogram qrs complex shortened	1	9234	354	56404552	17.2552407034186	2.42357446614008	122.852974353669	17.2534805257571	2.42332726925277	122.840440921738	15.2684051095865	4.10498204376244	-1.12795	2.96449597632127	17.2076960735719	2.41689661371953	122.514468545978	NA	NA	NA	NA	TRUE	NA
electrocardiogram st-t change	1	9234	692	56404214	8.82705000744922	1.24147368570597	62.7615492226094	8.82620246548848	1.24135449807118	62.7555223611296	6.92957288862835	3.13994571601727	-1.19869	2.88817992934686	8.81490924403756	1.23976615733723	62.6752267117118	NA	NA	NA	NA	NA	NA
electrocardiogram st-t segment abnormal	1	9234	418	56404488	14.6132733925901	2.05336751944372	103.998800616284	14.6117992969331	2.05316041213204	103.988308673917	12.6500679971279	3.86585082445513	-1.14129	2.94941130986498	14.5793129024297	2.04859559972619	103.757112792472	NA	NA	NA	NA	TRUE	NA
electrocardiogram t wave inversion	1	9234	2106	56402800	2.90036347360728	0.408307245259577	20.6023977695703	2.90015769521274	0.408278280888406	20.6009358097611	1.24442213755192	1.53568265933718	-1.4692	2.61373543144767	2.89926	0.408151318286338	20.594529994597	NA	NA	NA	NA	NA	NA
empyema	1	9234	1815	56403091	3.36539779029589	0.47373849152252	23.9074985241939	3.36514165626338	0.473702441628205	23.9056786952494	1.66144408276939	1.75010877086357	-1.41733	2.66591513359318	3.3638392654835	0.473519101946716	23.8964268970122	NA	NA	NA	NA	NA	NA
encephalopathy	1	9234	22162	56382744	0.275516356929618	0.0388029640850149	1.95627485491717	0.275594806701472	0.0388140131808746	1.95683185675443	1.90477260549091	-1.85921	-3.25118	0.830002907167026	0.275627492041602	0.0388186160477766	1.95706395806697	NA	NA	NA	NA	NA	NA
energy increased	1	9234	5572	56399334	1.09615759573884	0.154359491574069	7.78417616204301	1.09614718343827	0.154358027101308	7.78410213141072	0.00843275009461143	0.132418820076378	-1.97637	2.10535834478219	1.09612993111754	0.154355595877962	7.78397970645443	NA	NA	NA	NA	NA	NA
enuresis	1	9234	3754	56401152	1.62706100280991	0.229101109698945	11.5552801570607	1.62699310232233	0.229091551487074	11.5547977994894	0.241575590381907	0.70206006575285	-1.73251	2.34957642758827	1.62682612679575	0.22906803757971	11.5536120830664	NA	NA	NA	NA	NA	NA
enzyme abnormality	1	9234	528	56404378	11.5688188742526	1.62637274369769	82.2920641432865	11.5676744434054	1.62621187549105	82.2839225597265	9.63596284153816	3.52953334604046	-1.16439	2.92429802631838	11.5476977431343	1.6234034836254	82.1418239592487	NA	NA	NA	NA	NA	NA
eosinophilic colitis	1	9234	320	56404586	19.0886215345462	2.68029358894707	135.946104408765	19.0866628316188	2.68001859203744	135.932153280678	17.0857599603051	4.25022777103218	-1.12094	2.97270765592927	19.0303180875951	2.67210701796844	135.53087660029	NA	NA	NA	NA	TRUE	NA
erectile dysfunction	1	9234	23349	56381557	0.261504345179617	0.0368296337698282	1.85677986849391	0.261584312223994	0.0368408965568097	1.85734764343166	2.08521734185686	-1.93448	-3.31051	0.770663861084917	0.261615936022185	0.0368453499517564	1.85757220572963	NA	NA	NA	NA	NA	NA
erythema multiforme	1	9234	8557	56396349	0.713739261610195	0.100514003412605	5.06818668313017	0.713770258983058	0.10051836984555	5.0684067339289	0.114785281681709	-0.486401	-2.30453	1.77694598154232	0.713803704851371	0.100523078782999	5.06864428774058	NA	NA	NA	NA	NA	NA
escherichia infection	1	9234	7271	56397635	0.839995341702838	0.118291915789468	5.96483850458773	0.840012667599784	0.118294357059621	5.96496146787853	0.0304706430138735	-0.251479	-2.17218	1.90937532546698	0.840034668058035	0.118297453903391	5.96511776251463	NA	NA	NA	NA	NA	NA
escherichia urinary tract infection	1	9234	3953	56400953	1.54514683879531	0.217569904351039	10.9733869698589	1.54508780827676	0.217561594848664	10.9729676184167	0.19226505693148	0.627560102425276	-1.7613	2.32073354746594	1.54494995096561	0.217542180858877	10.9719887038231	NA	NA	NA	NA	NA	NA
exercise tolerance decreased	1	9234	5152	56399754	1.18552709773629	0.166941995709372	8.41893912610105	1.18550700817508	0.166939168682419	8.41879636471585	0.0290249780522214	0.245460381001455	-1.92358	2.15821207154303	1.18547100836756	0.166934097390412	8.41854081130768	NA	NA	NA	NA	NA	NA
exfoliative rash	1	9234	2391	56402515	2.55463597290649	0.359656376824279	18.1455560768673	2.55446763116605	0.359632680835874	18.1443601385411	0.945583266046973	1.35265558395638	-1.51828	2.56442426299599	2.55381777011623	0.359541185519462	18.1397443898911	NA	NA	NA	NA	NA	NA
expired product administered	1	9234	30357	56374549	0.201110321218365	0.0283241612478891	1.42794559551408	0.201196827951314	0.0283363450889634	1.42855980369313	3.17305715452394	-2.31313	-3.61837	0.46276130069393	0.20122314072462	0.0283400506257576	1.42874664896609	NA	NA	NA	NA	NA	NA
extrapyramidal disorder	1	9234	24038	56380868	0.254005755056479	0.0357735936709615	1.80353486974903	0.254086534075964	0.0357849708160875	1.80410840993931	2.19059594154084	-1.97643	-3.34386	0.737307597057898	0.25411756338109	0.0357893405014723	1.80432875023461	NA	NA	NA	NA	NA	NA
eye disorder	1	9234	29614	56375292	0.206158792622758	0.0290351590129785	1.46379	0.206244752688527	0.0290472658603997	1.46440281904612	3.05635425952925	-2.27738	-3.58868	0.492460820307431	0.206271555161845	0.02905104035479	1.46459314190689	NA	NA	NA	NA	NA	NA
eye irritation	1	9234	46265	56358641	0.131922257808852	0.01857999506907	0.936678510445713	0.132016256481531	0.0185932341018576	0.937345911954936	5.71140160268164	-2.92101	-4.14064	-0.0595478	0.13203501720741	0.0185958761577051	0.937479128227992	NA	NA	NA	NA	NA	NA
eye pruritus	1	9234	27873	56377033	0.219042622863483	0.0308496385694186	1.5552749677423	0.219127187820401	0.0308615489276011	1.55587538897418	2.78396258559034	-2.18998	-3.5166	0.564545384716151	0.219155202199829	0.0308654940764028	1.55607431821306	NA	NA	NA	NA	NA	NA
eyelid irritation	1	9234	2107	56402799	2.89898688520242	0.408113542062689	20.5926147858253	2.89878125586997	0.408084598667559	20.5911538852963	1.24321025746711	1.53499810651727	-1.46937	2.61355938919597	2.89788050574859	0.407957788188784	20.5847557485816	NA	NA	NA	NA	NA	NA
face oedema	1	9234	15770	56389136	0.387234351722406	0.0545360410498988	2.74956597998508	0.387300704256058	0.0545453864173721	2.75003708598651	0.969483371419815	-1.36833	-2.88146	1.19980035804917	0.387339553998987	0.0545508571829425	2.75031297104985	NA	NA	NA	NA	NA	NA
facial bones fracture	1	9234	3626	56401280	1.68450106628887	0.23718687079648	11.9633259328385	1.6844269459785	0.237176436980855	11.9627993929577	0.278041860252434	0.752096228184204	-1.71368	2.36843908057778	1.6842382426573	0.237149863806107	11.9614593595069	NA	NA	NA	NA	NA	NA
facial spasm	1	9234	1042	56403864	5.86207361012897	0.824858875524796	41.6603470365853	5.86154712679273	0.824784802944686	41.6566049676795	4.02835911037189	2.55013381563472	-1.2701	2.81480862807429	5.85688600778335	0.82412892224852	41.6234799945828	NA	NA	NA	NA	NA	NA
faecal incontinence	1	9234	4848	56400058	1.25987387156519	0.177409146138447	8.94701432706286	1.25984573145999	0.17740518562808	8.94681438684355	0.05358726141299	0.333185719758154	-1.88413	2.19771517202408	1.25979214397155	0.177397637666899	8.94643393725735	NA	NA	NA	NA	NA	NA
faecaloma	1	9234	4785	56400121	1.27646297846607	0.179744663007077	9.06484625543692	1.27643304203094	0.179740449584549	9.0646335566327	0.0598587938639575	0.352052576615985	-1.87581	2.20603896496716	1.27637528335103	0.179732314251832	9.06422348552616	NA	NA	NA	NA	NA	NA
faeces discoloured	1	9234	20042	56384864	0.304671344605611	0.0429088714760227	2.16329689014686	0.30474663736743	0.0429194759448726	2.1638314760889	1.58664559427239	-1.71415	-3.13874	0.942465011402381	0.304781325456171	0.0429243608033422	2.16407780123746	NA	NA	NA	NA	NA	NA
faeces hard	1	9234	3438	56401468	1.77662048455621	0.250154087290291	12.6177444483725	1.77653638921409	0.250142249260105	12.6171470494776	0.339351433563377	0.828883857627693	-1.68559	2.39660019749185	1.77631058625124	0.250110452575783	12.615543518207	NA	NA	NA	NA	NA	NA
febrile neutropenia	1	9234	59373	56345533	0.102773377141646	0.0144747201995727	0.729711310717489	0.102870532163071	0.0144884037908723	0.730401122184376	7.83193842219856	-3.28089	-4.46287	-0.381799	0.102885641966484	0.0144905317061415	0.730508413184666	NA	NA	NA	NA	NA	NA
feeding disorder	1	9234	16716	56388190	0.36531366829299	0.0514490286848679	2.59390856645914	0.365382394479423	0.0514587083436317	2.59439652670642	1.10250190018948	-1.45237	-2.94252	1.13872790559038	0.365420356889276	0.051464054196167	2.59466610850552	NA	NA	NA	NA	NA	NA
feeling of relaxation	1	9234	654	56404252	9.33994299752477	1.31350112630723	66.4137498246865	9.33903991761167	1.31337413884869	66.407327510803	7.43483551013594	3.22130616172967	-1.19078	2.8964322189818	9.32630855895882	1.31158367880057	66.316799105377	NA	NA	NA	NA	NA	NA
fibrin d dimer increased	1	9234	3271	56401635	1.8673308808441	0.262922587912195	13.262172133033	1.86723696304434	0.262909367186304	13.2615049569092	0.402687883905342	0.900700225212735	-1.66016	2.42208710318837	1.86697191507275	0.262872045070246	13.259622683496	NA	NA	NA	NA	NA	NA
fibromyalgia	1	9234	21285	56383621	0.286872843662967	0.0404023067591411	2.0369141029963	0.286950063712381	0.0404131826628455	2.03746237339136	1.77246251605419	-1.80096	-3.20572	0.875467924618184	0.286983562253032	0.0404179000316956	2.03770025010833	NA	NA	NA	NA	NA	NA
finger deformity	1	9234	4302	56400604	1.41978792623264	0.199922316229812	10.0829051678193	1.41974247004138	0.19991591777751	10.0825822358102	0.124076187638712	0.505530133206174	-1.81044	2.27150532336346	1.41964492356914	0.199902179825506	10.0818896060807	NA	NA	NA	NA	NA	NA
fluid intake reduced	1	9234	4374	56400532	1.39641514892132	0.196631900095103	9.91688158022082	1.39637222362095	0.196625857960612	9.91657662488473	0.112496659754725	0.48158995654743	-1.82038	2.26155555194856	1.39628162425555	0.196613098230371	9.91593333191551	NA	NA	NA	NA	NA	NA
food poisoning	1	9234	4652	56400254	1.31295996458563	0.184882890239933	9.3240854595443	1.31292607612167	0.184878120400891	9.3238446908829	0.0745737032374167	0.392711786397237	-1.8581	2.22377100970013	1.31285882358006	0.184868648189959	9.32336719896913	NA	NA	NA	NA	NA	NA
forced vital capacity abnormal	1	9234	36	56404870	169.677490193247	23.2605561963443	1237.73698424306	169.659225169945	23.258052565086	1237.6037333614	163.13373661978	7.36720389252553	-1.10244	3.08454960448907	165.10086773292	22.6331613438706	1204.35215001659	NA	NA	NA	NA	TRUE	NA
forced vital capacity decreased	1	9234	561	56404345	10.8882937466242	1.53086983209966	77.4428617161865	10.887223005558	1.53071930586714	77.4352451938301	8.96318608443699	3.44223093793356	-1.17132	2.91691848545725	10.8696300820605	1.52824576246104	77.3101166206228	NA	NA	NA	NA	NA	NA
foreign body	1	9234	3958	56400948	1.54319477318866	0.217295104840261	10.9595202788735	1.54314	0.217286825095813	10.9591024288864	0.191132122361355	0.625736906124387	-1.76201	2.32001624793893	1.54299876385906	0.217267505039793	10.9581282522416	NA	NA	NA	NA	NA	NA
fracture	1	9234	17315	56387591	0.352672157679647	0.0496687595578849	2.50414248130086	0.352742252735664	0.0496786320012551	2.5046401612244	1.1879694544301	-1.50316	-2.97988	1.10135281719593	0.352779631907948	0.0496838957445328	2.50490560017734	NA	NA	NA	NA	NA	NA
frustration tolerance decreased	1	9234	7118	56397788	0.858053202967423	0.120834554868134	6.09308570653588	0.858068573492277	0.120836720796951	6.09319478349873	0.0234762614608683	-0.220802	-2.1556	1.92597224980209	0.858088510481532	0.120839527016407	6.09333642724739	NA	NA	NA	NA	NA	NA
functional gastrointestinal disorder	1	9234	3160	56401746	1.93292763671955	0.272155831857774	13.7281983755055	1.93282661586014	0.272141611267675	13.7274807390731	0.45008639205874	0.950491938249985	-1.64301	2.43928122747401	1.93253151095161	0.272100057427399	13.7253849783453	NA	NA	NA	NA	NA	NA
gait inability	1	9234	28076	56376830	0.217458079608975	0.0306264816295808	1.54402379480475	0.217542816146104	0.0306384161533358	1.54462543428914	2.8156401511405	-2.20044	-3.52519	0.555952464648578	0.217570684407808	0.0306423407266954	1.54482332586434	NA	NA	NA	NA	NA	NA
gallbladder enlargement	1	9234	931	56403975	6.56100185021172	0.923102385492545	46.6326877224056	6.5603996843373	0.923017674161568	46.6284072592085	4.70785051453173	2.7124711135002	-1.24776	2.83760703982059	6.5544335902554	0.922178261925346	46.586003447288	NA	NA	NA	NA	NA	NA
gastric haemorrhage	1	9234	10969	56393937	0.556769591851713	0.0784103563826268	3.95346217912877	0.556817586481724	0.0784171164103729	3.95380292987055	0.35277431786493	-0.844619	-2.52413	1.55724487524773	0.556857985972473	0.078422805005203	3.95408984058586	NA	NA	NA	NA	NA	NA
gastritis erosive	1	9234	4406	56400500	1.38627244573947	0.195204004163571	9.8448354174444	1.38623061872856	0.195198116655343	9.84453826311014	0.107595295494707	0.471076076877048	-1.82477	2.25715540978277	1.38614297847017	0.19518577359897	9.84391598493161	NA	NA	NA	NA	NA	NA
gastroenteritis eosinophilic	1	9234	309	56404597	19.7681556061635	2.77540701456363	140.800961451391	19.7661233207703	2.77512171785466	140.786484649738	17.7593392456076	4.30053285288025	-1.1187	2.97540118866988	19.7055874390904	2.76662257694372	140.35531248668	NA	NA	NA	NA	TRUE	NA
gastrointestinal angiodysplasia	1	9234	370	56404536	16.5090634494143	2.31904779385448	117.526329857905	16.5073840705893	2.31881191612282	117.514373183647	14.5287918208934	4.04138188153368	-1.13127	2.96068360177476	16.4655851916928	2.31294035123917	117.216812599444	NA	NA	NA	NA	TRUE	NA
gastrointestinal bacterial infection	1	9234	1024	56403882	5.96511977643762	0.839344746932609	42.3933718263971	5.96458213488089	0.839269105683223	42.3895503871535	4.12828202857015	2.57524906376168	-1.2665	2.81847836171365	5.95973864011515	0.838587573787045	42.355128753078	NA	NA	NA	NA	NA	NA
gastrointestinal carcinoma	1	9234	8846	56396060	0.690417766698981	0.0972300630154828	4.90256488363793	0.69045128940968	0.0972347850649768	4.90280286760465	0.138785461486322	-0.534315	-2.33267	1.74878776683294	0.690486278525831	0.0972397113900803	4.90305137702299	NA	NA	NA	NA	NA	NA
gastrointestinal fungal infection	1	9234	459	56404447	13.3079386448585	1.87034106986354	94.6892702239805	13.306605895682	1.87015378241835	94.6797862975896	11.3571061961557	3.73116720721011	-1.14989	2.93994768622733	13.2798524046044	1.86639373812065	94.4894296878943	NA	NA	NA	NA	NA	NA
gastrointestinal inflammation	1	9234	6978	56397928	0.875270544580439	0.123258830769053	6.21536421715338	0.875284050747783	0.123260734174033	6.21546005406517	0.0177699610163056	-0.192147	-2.14026	1.94132821043668	0.875301920922486	0.123263249301424	6.21558702299876	NA	NA	NA	NA	NA	NA
gastrointestinal motility disorder	1	9234	4700	56400206	1.29954990575993	0.182994962452199	9.2288330505371	1.29951746938681	0.182990397056081	9.22860259559937	0.0690249326361339	0.377905292960747	-1.86452	2.21734626688301	1.29945375582175	0.182981423184296	9.22815023587687	NA	NA	NA	NA	NA	NA
gastrointestinal ulcer haemorrhage	1	9234	1059	56403847	5.76796870701801	0.811629517467253	40.9909475803181	5.76745241370919	0.811556877489082	40.9872779925366	3.93719539878352	2.52680870870392	-1.27349	2.81135222655678	5.76295481709248	0.810923996812131	40.9553156083796	NA	NA	NA	NA	NA	NA
generalised non-convulsive epilepsy	1	9234	36	56404870	169.677490193247	23.2605561963443	1237.73698424306	169.659225169945	23.258052565086	1237.6037333614	163.13373661978	7.36720389252553	-1.10244	3.08454960448907	165.10086773292	22.6331613438706	1204.35215001659	NA	NA	NA	NA	TRUE	NA
gingival bleeding	1	9234	12522	56392384	0.487704637455579	0.0686846384594822	3.46301325493605	0.48776011069462	0.0686924516811989	3.46340711041973	0.538024738481071	-1.03564	-2.64966	1.43166327918499	0.487801014622537	0.0686982114919282	3.46369759414675	NA	NA	NA	NA	NA	NA
gingival blister	1	9234	413	56404493	14.7901908464402	2.07816796161487	105.260859234949	14.7886975935061	2.07795816867243	105.250230639581	12.8253570149118	3.88317030065516	-1.14024	2.95057510845647	14.7553915606716	2.07327831809895	105.013194903988	NA	NA	NA	NA	TRUE	NA
glaucoma	1	9234	17613	56387293	0.346703351966443	0.0488281865768695	2.46175872363257	0.346774093346848	0.0488381500455396	2.46226099277712	1.23081028968413	-1.52778	-2.99812	1.08311346307493	0.346811178955265	0.0488433724592624	2.46252434654585	NA	NA	NA	NA	NA	NA
glioblastoma multiforme	1	9234	791	56404115	7.72226028306865	1.08628376404935	54.8966171207089	7.72153237183063	1.08618138187088	54.8914418570984	5.84373470724632	2.94730063807487	-1.21917	2.8669672305747	7.71304558853287	1.08498754083257	54.8311109684591	NA	NA	NA	NA	NA	NA
glossitis	1	9234	3290	56401616	1.85654627769845	0.261404554124518	13.185554830059	1.85645352769545	0.261391497785885	13.1848959498903	0.395017989808972	0.892346947030135	-1.66307	2.4191644921051	1.85619328657491	0.261354852434683	13.1830478180498	NA	NA	NA	NA	NA	NA
glossodynia	1	9234	18192	56386714	0.335665316355048	0.0472737215367535	2.38337919971325	0.335737252974826	0.0472838533377989	2.38388995562199	1.3146085959296	-1.57444	-3.0329	1.04832129511268	0.335773764971034	0.047288994993448	2.38414923511156	NA	NA	NA	NA	NA	NA
glucose tolerance impaired	1	9234	5278	56399628	1.15722280453073	0.162957018847914	8.21790082313543	1.15720577986321	0.162954623352465	8.21777982974035	0.0213542729634822	0.210608307483856	-1.93962	2.14215138594765	1.15717600040122	0.162950428015634	8.21756844833869	NA	NA	NA	NA	NA	NA
glycosylated haemoglobin increased	1	9234	22667	56382239	0.269375692111091	0.0379381671553183	1.91267182737785	0.269454806816872	0.037949309899679	1.91323	1.98136104901868	-1.89171	-3.27672	0.804458666213658	0.269487034856098	0.0379538483759901	1.91346240402525	NA	NA	NA	NA	NA	NA
groin abscess	1	9234	1056	56403850	5.78435528941133	0.813933187742364	41.1075093361737	5.78383722170268	0.813860298300652	41.1038271273375	3.95306352563126	2.5308975967718	-1.27289	2.81196151618029	5.77931135867363	0.813223441812406	41.0716637804433	NA	NA	NA	NA	NA	NA
h1n1 influenza	1	9234	1351	56403555	4.52127848887234	0.636330908979728	32.1247308365325	4.52089719179721	0.636277252017982	32.1220212634952	2.74012971820876	2.1757778218723	-1.33067	2.75334105160415	4.51829297789795	0.635910724088047	32.1035180895854	NA	NA	NA	NA	NA	NA
haemangioma of skin	1	9234	400	56404506	15.270875568551	2.14554365924827	108.69023318401	15.2693302652951	2.14532657021623	108.67923326338	13.3016616548319	3.92919883169956	-1.13752	2.95361174326714	15.2337459005437	2.14032697580367	108.425963315813	NA	NA	NA	NA	TRUE	NA
haematoma	1	9234	24395	56380511	0.250287012854239	0.035249875493883	1.77712936360212	0.250368194552901	0.0352613093522333	1.7777057629231	2.24536473927572	-1.9977	-3.36084	0.720322962163847	0.250398922205199	0.0352656365621179	1.77792396093813	NA	NA	NA	NA	NA	NA
haemodialysis	1	9234	8355	56396551	0.730998053533846	0.102944228201249	5.19075390244939	0.731027182060806	0.102948331466155	5.19096068193635	0.0989681871209379	-0.45194	-2.28453	1.79695913267742	0.731059371244379	0.102952863387561	5.19118931420417	NA	NA	NA	NA	NA	NA
haemorrhage intracranial	1	9234	14203	56390703	0.42996940263332	0.0605542047929518	3.0530280734918	0.430031127657398	0.0605628984559652	3.05346632127841	0.755581242154633	-1.21735	-2.77426	1.30702367815181	0.430071255006902	0.0605685490450096	3.0537512834551	NA	NA	NA	NA	NA	NA
haemorrhage subcutaneous	1	9234	3370	56401536	1.81247139168947	0.255200546981514	12.8724353632781	1.81238341427835	0.255188162472275	12.8718103870046	0.364056774907479	0.857696346170274	-1.67529	2.40692358372101	1.81214242246159	0.255154227283847	12.8700989759885	NA	NA	NA	NA	NA	NA
haemorrhagic stroke	1	9234	7316	56397590	0.834827946449834	0.117564317439614	5.92813972259587	0.834845831891475	0.117566837501093	5.92826665955092	0.0326715522305902	-0.260379	-2.17703	1.90453001565061	0.834868403186829	0.1175700147437	5.92842700716827	NA	NA	NA	NA	NA	NA
haemorrhoidal haemorrhage	1	9234	4651	56400255	1.31324228414271	0.184922636356863	9.32609079578681	1.31320836510816	0.18491786221373	9.32584980999197	0.074692244852389	0.393021876681265	-1.85797	2.22390516377969	1.31314103742864	0.184908379422316	9.32537178448202	NA	NA	NA	NA	NA	NA
hair texture abnormal	1	9234	12911	56391995	0.473007152296221	0.0666149126934853	3.35864383929848	0.473064217033385	0.0666229500449487	3.35904899567528	0.587031032263782	-1.07977	-2.67947	1.40184793376819	0.473105026805919	0.0666286966328757	3.35933880895682	NA	NA	NA	NA	NA	NA
halo vision	1	9234	1041	56403865	5.86770490878945	0.825650516259223	41.7004049759742	5.86717781567534	0.825576357952652	41.6966585696815	4.03381714507077	2.55151769587598	-1.2699	2.81501223100796	5.86250681969101	0.824919088040796	41.6634633737847	NA	NA	NA	NA	NA	NA
hangover	1	9234	3337	56401569	1.83039621328819	0.257723666104324	12.9997774293012	1.83030629491101	0.257711008367548	12.9991386647056	0.376572377018506	0.871889018791885	-1.67026	2.41196032450578	1.83005755126364	0.25767598177352	12.9973721954447	NA	NA	NA	NA	NA	NA
heart rate abnormal	1	9234	4911	56399995	1.24371038622195	0.175133538943696	8.8322061789297	1.24368399635879	0.175129824857897	8.83201866988695	0.0477412034799497	0.314562412784304	-1.89239	2.18943920741598	1.24363438642468	0.17512283700408	8.83166646656061	NA	NA	NA	NA	NA	NA
heart valve incompetence	1	9234	2642	56402264	2.31192559767846	0.32549888247239	16.420947219855	2.31178353751629	0.32547888538513	16.4199380184294	0.744103218869423	1.20869654851291	-1.56018	2.52236353177161	2.31128721381689	0.325409003613944	16.4164129616127	NA	NA	NA	NA	NA	NA
helicobacter infection	1	9234	7556	56397350	0.808308002292722	0.113830140983349	5.73979633975874	0.808328759412127	0.113833065417255	5.73994367012543	0.0454492356764889	-0.306941	-2.20258	1.87895981398021	0.808354122815671	0.113836635915497	5.74012384166156	NA	NA	NA	NA	NA	NA
hepatic cyst	1	9234	3121	56401785	1.95708284381786	0.27555581262927	13.8998093381514	1.95697920734317	0.275541223856645	13.899073120057	0.467846836299545	0.968402436176575	-1.63693	2.44537162974726	1.95667267973031	0.275498061830006	13.8968962255908	NA	NA	NA	NA	NA	NA
hepatic function abnormal	1	9234	33068	56371838	0.184613899610359	0.0260008917877011	1.31081242165184	0.184702192636931	0.0260133272146617	1.31143931275589	3.60082499892645	-2.43653	-3.72182	0.359303754571882	0.184726847080892	0.0260167992300184	1.31161438156754	NA	NA	NA	NA	NA	NA
hepatic pain	1	9234	3918	56400988	1.55895080247522	0.219513134571088	11.0714450380693	1.55889027721236	0.219504614637111	11.0710150691127	0.200335031880358	0.640387400552274	-1.75628	2.32576468320265	1.55874766678184	0.21948453138956	11.0700023975056	NA	NA	NA	NA	NA	NA
hepatic siderosis	1	9234	78	56404828	78.3126294685749	10.8925528032868	563.033114921577	78.304257770744	10.8913885029429	562.972919694339	75.3510956518603	6.27287650997738	-1.08462	3.04707013733324	77.3257228622535	10.7553	555.937693602379	NA	NA	NA	NA	TRUE	NA
hepatic steatosis	1	9234	16934	56387972	0.360609405384546	0.0507865411378197	2.56050402997336	0.360678640965987	0.0507962925370856	2.56099560719112	1.13350319489671	-1.47106	-2.95623	1.12501328002849	0.360716392448658	0.0508016086952701	2.56126369071633	NA	NA	NA	NA	NA	NA
hepatitis alcoholic	1	9234	312	56404594	19.5780761455713	2.74880394786409	139.442853267009	19.576064442686	2.74852153199186	139.428523518414	17.5709279569033	4.28663841122187	-1.11931	2.97466461956813	19.5167159939873	2.7401888507697	139.005821837049	NA	NA	NA	NA	TRUE	NA
hernia	1	9234	17288	56387618	0.353223122061528	0.0497463505050137	2.50805481592702	0.353293157457082	0.0497562145460924	2.50855207223149	1.1840980947521	-1.50091	-2.97822	1.1030168267267	0.353330563139455	0.0497614820215746	2.50881769948727	NA	NA	NA	NA	NA	NA
hernia pain	1	9234	411	56404495	14.8621631050381	2.08825669268217	105.774301087982	14.8606620586813	2.08804580723474	105.76361689823	12.8966694690654	3.89015673097127	-1.13983	2.95104126049107	14.8270196750438	2.08331875044786	105.524184619792	NA	NA	NA	NA	TRUE	NA
herpes simplex	1	9234	5846	56399060	1.04477599221844	0.147125213413412	7.41923731895509	1.04477114370818	0.147124532337654	7.41920280310679	0.00191842992553086	0.0631763821754377	-2.0098	2.0718938880161	1.0447634865945	0.147123452373147	7.4191485131321	NA	NA	NA	NA	NA	NA
herpes virus infection	1	9234	5292	56399614	1.15416108204406	0.162525955101926	8.19615428483234	1.15414438891119	0.162523606286193	8.19603564610513	0.0205851476752822	0.206787319519608	-1.94139	2.14037786701037	1.1541152666008	0.162519503490629	8.19582893125091	NA	NA	NA	NA	NA	NA
hiatus hernia	1	9234	12177	56392729	0.501525402984486	0.0706308941177031	3.5611573799362	0.501579379659853	0.0706384965801999	3.56154060858767	0.495348013216868	-0.995332	-2.6227	1.45863191522275	0.501620307613568	0.0706442597394006	3.56183126468508	NA	NA	NA	NA	NA	NA
homeopathy	1	9234	2	56404904	3054.19666450076	276.907984332421	33686.7038627871	3053.86605305901	276.878012125843	33683.0570200261	2034.57769520362	10.9916947574333	-1.49995	3.49805693563131	2036.24403537268	184.615561269409	22459.0481055935	NA	NA	NA	NA	TRUE	NA
hydrocephalus	1	9234	5004	56399902	1.22059385197062	0.171879012954154	8.66801202695916	1.2205699652514	0.171875651299635	8.66784229650204	0.0398549089748723	0.287502904431128	-1.90451	2.17730856112603	1.22052589532828	0.171869443578894	8.66752943482403	NA	NA	NA	NA	NA	NA
hypertrichosis	1	9234	1768	56403138	3.45486542945263	0.48632564532861	24.5434211629159	3.45459960753282	0.486288232376498	24.5415324776481	1.74313750771204	1.78793892546403	-1.40878	2.67452637172489	3.45321204415943	0.486092905823667	24.5316754864419	NA	NA	NA	NA	NA	NA
hypocapnia	1	9234	384	56404522	15.9071665628835	2.23471410986335	113.230568036639	15.9055523596824	2.23448736459574	113.219076498277	13.9322369480549	3.98794262257222	-1.13418	2.95737168456292	15.8668366392676	2.22904837115382	112.943491130652	NA	NA	NA	NA	TRUE	NA
hypogeusia	1	9234	1815	56403091	3.36539779029589	0.47373849152252	23.9074985241939	3.36514165626338	0.473702441628205	23.9056786952494	1.66144408276939	1.75010877086357	-1.41733	2.66591513359318	3.3638392654835	0.473519101946716	23.8964268970122	NA	NA	NA	NA	NA	NA
hypokinesia	1	9234	13437	56391469	0.454486744057481	0.0640068222628871	3.22712787826897	0.454545814253035	0.0640151420433839	3.22754727490772	0.654651304525638	-1.13737	-2.71882	1.3624877860205	0.454586404682098	0.0640208577875089	3.22783552834738	NA	NA	NA	NA	NA	NA
hypovolaemia	1	9234	5445	56399461	1.12172706647868	0.15795950340058	7.96578606910354	1.12171388542113	0.157957649084022	7.96569237414559	0.0132056666790596	0.165675991110688	-1.96061	2.12113681047466	1.12169153619501	0.157954500092618	7.96553375582065	NA	NA	NA	NA	NA	NA
ileus	1	9234	10895	56394011	0.560551965753397	0.0789429835605211	3.98032215325513	0.560599550813954	0.0789496859102904	3.98065999565737	0.34443896594135	-0.834854	-2.51786	1.56351061134608	0.560639877580583	0.0789553642537526	3.98094639046177	NA	NA	NA	NA	NA	NA
illusion	1	9234	1542	56403364	3.96123641636798	0.557559897481152	28.1429744449838	3.96091576272246	0.557514770600606	28.1406960078955	2.21200866574939	1.98513491158375	-1.36695	2.71668713527041	3.95899682833314	0.557244666491669	28.1270630824174	NA	NA	NA	NA	NA	NA
immune system disorder	1	9234	11994	56392912	0.509179143755691	0.0717086987396118	3.61550836917589	0.509232291655664	0.071716184487092	3.61588571282055	0.473033791829993	-0.973488	-2.6082	1.47314434305574	0.509273206012341	0.071721945711935	3.61617627335129	NA	NA	NA	NA	NA	NA
impaired work ability	1	9234	19877	56385029	0.307201336083494	0.0432651692739021	2.18126179731394	0.307276354888466	0.0432757351594111	2.18179443805495	1.56214767668841	-1.70223	-3.12961	0.951597018193734	0.307311203648155	0.0432806426401426	2.18204190434282	NA	NA	NA	NA	NA	NA
incisional hernia	1	9234	1306	56403600	4.67706899828552	0.658240632674495	33.232488741759	4.67667083163708	0.658184603117544	33.2296592230966	2.88835351914634	2.22461383235905	-1.322	2.76212056774707	4.67385777055702	0.657788691389806	33.2096716549524	NA	NA	NA	NA	NA	NA
incontinence	1	9234	9781	56395125	0.624407965237931	0.0879349744730007	4.43379109835623	0.624448635734386	0.0879407030837919	4.43407984012814	0.225877451361014	-0.679256	-2.42014	1.66128059726338	0.624487027818241	0.08794610880563	4.43435250529577	NA	NA	NA	NA	NA	NA
incorrect dose administered by device	1	9234	20211	56384695	0.302122843335708	0.0425499666583274	2.14520056380324	0.302198412058682	0.0425606099928313	2.1457371091761	1.61178039103535	-1.72627	-3.14803	0.933171166134366	0.302232936182368	0.0425654717651342	2.14598226979448	NA	NA	NA	NA	NA	NA
incorrect drug administration rate	1	9234	3719	56401187	1.64237450790225	0.231256785946424	11.6640643134773	1.64230494921162	0.231246994297256	11.6635701769941	0.251154296710102	0.71557035215909	-1.72739	2.35470965331131	1.64213228659087	0.231222679643819	11.6623440694401	NA	NA	NA	NA	NA	NA
incorrect route of drug administration	1	9234	35773	56369133	0.170646003778755	0.0240337170162961	1.21163358068641	0.170735809300814	0.0240463654677967	1.21227121065939	4.03018102414501	-2.54997	-3.81814	0.262978226714715	0.170758989940125	0.0240496299434611	1.21243581352068	NA	NA	NA	NA	NA	NA
increased appetite	1	9234	15848	56389058	0.385327945458026	0.0542675694562001	2.73602866387339	0.385394504424409	0.0542769438963511	2.73650123566594	0.980351880036875	-1.37545	-2.88659	1.19466582092566	0.385433283242982	0.0542824046780646	2.73677661688959	NA	NA	NA	NA	NA	NA
increased tendency to bruise	1	9234	8685	56396221	0.703218537683755	0.099032564958825	4.99347171253905	0.703250674279566	0.0990370918161281	4.99369985331218	0.125223602878832	-0.507819	-2.31706	1.76440664489558	0.703284838374169	0.0990419019246164	4.99394250590464	NA	NA	NA	NA	NA	NA
increased viscosity of upper respiratory secretion	1	9234	641	56404265	9.52936681469858	1.34009961067173	67.7627	9.52844322327306	1.33996974287356	67.7561793779289	7.62158887727399	3.25022777103218	-1.18807	2.89927040810341	9.51515904379755	1.33810159457861	67.6617171637659	NA	NA	NA	NA	NA	NA
injection site pain	1	9234	264867	56140039	0.0229538208231012	0.00323288382327245	0.162974582193835	0.0230596190016802	0.00324778478836595	0.163725758679406	41.5839937913664	-5.43826	-6.51182	-2.4308	0.0230633074063988	0.00324830423657688	0.16375194864216	NA	NA	NA	NA	NA	NA
injury	1	9234	66486	56338420	0.0917665886899176	0.0129245343235266	0.651559784591658	0.0918649355671574	0.0129383857838113	0.652258058135597	8.98786877843085	-3.44413	-4.61163	-0.530572	0.0918785944036884	0.0129403093644509	0.652355045914754	NA	NA	NA	NA	NA	NA
injury corneal	1	9234	467	56404439	13.0799635366737	1.83836786643496	93.0637709918683	13.0786554734861	1.83818404135606	93.0544630710437	11.1313725581909	3.70629253857108	-1.15157	2.93811647756478	13.0528463805941	1.83455659370274	92.870832777915	NA	NA	NA	NA	NA	NA
intentional device misuse	1	9234	4278	56400628	1.42775368343692	0.201043728713853	10.1394885262453	1.42770736468397	0.201037208824253	10.1391594675132	0.128110785255581	0.513599294530995	-1.80712	2.27483725566643	1.42760740970274	0.201023131731844	10.138449733023	NA	NA	NA	NA	NA	NA
intentional drug misuse	1	9234	20994	56383912	0.290850718840448	0.0409625125712529	2.06515995577314	0.290927508150806	0.040973327810502	2.06570516776876	1.72877095775164	-1.7811	-3.19032	0.89087603659056	0.290961281548846	0.0409780838799667	2.06594499656278	NA	NA	NA	NA	NA	NA
intercepted drug dispensing error	1	9234	1486	56403420	4.11051993175202	0.578558298936152	29.2042723099807	4.11018311313461	0.57851089814716	29.2018789578612	2.35196056607933	2.03846832610207	-1.35641	2.72733369777435	4.10809153067789	0.578216499937994	29.1870190944693	NA	NA	NA	NA	NA	NA
international normalised ratio abnormal	1	9234	3336	56401570	1.8309449256709	0.257800903280458	13.0036756201472	1.83085494787711	0.2577882371797	13.0030364334639	0.376957170011832	0.872321286972164	-1.67011	2.41211322904804	1.83060596527361	0.25775317694234	13.0012682669862	NA	NA	NA	NA	NA	NA
intervertebral disc degeneration	1	9234	8813	56396093	0.693003419717279	0.0975941545403879	4.92092730350051	0.693036662443893	0.0975988371625611	4.92116329922436	0.135967586559133	-0.528924	-2.32949	1.75197539850745	0.693071489235084	0.097603740621569	4.92141065630826	NA	NA	NA	NA	NA	NA
intestinal cyst	1	9234	256	56404650	23.8608039920403	3.34781	170.062742678414	23.8583285395236	3.34746399136306	170.045097473345	21.8151270531364	4.57103270896061	-1.10808	2.98870523799647	23.7693856269184	3.33498473870673	169.411177965465	NA	NA	NA	NA	TRUE	NA
intracranial aneurysm	1	9234	3730	56401176	1.63753072483612	0.230574929604332	11.6296549645869	1.63746169064827	0.230565211793108	11.6291645538732	0.24811289628705	0.711310613337704	-1.729	2.35309437844171	1.63729083519647	0.230541151589706	11.6279512812933	NA	NA	NA	NA	NA	NA
investigation	1	9234	3110	56401796	1.96400538482485	0.276530194214249	13.9489908600449	1.96390099875178	0.27651549992624	13.9482493166822	0.472965646911675	0.973494578620102	-1.63522	2.44709411852266	1.96359116236517	0.276471872063959	13.9460489204001	NA	NA	NA	NA	NA	NA
irritable bowel syndrome	1	9234	18201	56386705	0.33549928358179	0.0472503394228952	2.3822002266793	0.335571238180212	0.04726047375598	2.38271111024467	1.31591671884595	-1.57515	-3.03344	1.04778705262244	0.335607741243711	0.0472656141539887	2.38297032628742	NA	NA	NA	NA	NA	NA
klebsiella infection	1	9234	4456	56400450	1.37071610887715	0.193013964556684	9.73433531325422	1.37067596636401	0.193008314206946	9.73405012363092	0.100228428245034	0.45480001254183	-1.83161	2.25030699829131	1.37059279921876	0.192996601015189	9.73346	NA	NA	NA	NA	NA	NA
lactic acidosis	1	9234	28254	56376652	0.216087412986305	0.0304334456154524	1.53429127418308	0.216172297944292	0.0304454010429973	1.53489396748361	2.84343547368236	-2.20956	-3.53268	0.548459672512038	0.216200039147692	0.030449307724726	1.53509095674798	NA	NA	NA	NA	NA	NA
lactose intolerance	1	9234	2385	56402521	2.56106300251236	0.360560839412801	18.1912259620859	2.56089396482936	0.360537045480511	18.1900250787237	0.951024091820273	1.35627893045926	-1.51726	2.56544500917109	2.56023977624394	0.360444940993247	18.1853785873621	NA	NA	NA	NA	NA	NA
large intestinal haemorrhage	1	9234	2035	56402871	3.00155929454175	0.422546528000167	21.3215766824297	3.00134255828896	0.422516021662847	21.3200368514892	1.33391946166105	1.58513541207879	-1.45671	2.62629052133503	3.00035958060807	0.42237763746444	21.3130545144084	NA	NA	NA	NA	NA	NA
large intestine perforation	1	9234	6355	56398551	0.961086597660921	0.135341901167444	6.82484463596138	0.961090811348234	0.135342496101713	6.82487447965958	0.00157514494653918	-0.0572462	-2.06992	2.01171822935414	0.961096932995285	0.135343356607365	6.82491802898493	NA	NA	NA	NA	NA	NA
large intestine polyp	1	9234	6319	56398587	0.966562624904357	0.136112925367373	6.86373689596668	0.966566245627161	0.13611343680775	6.86376252849559	0.00115642801363421	-0.0490516	-2.06575	2.01589268968368	0.966571535778169	0.136114180211158	6.86380017370139	NA	NA	NA	NA	NA	NA
laryngeal neoplasm	1	9234	111	56404795	55.0304641873843	7.68270903527006	394.177623384709	55.0246135686309	7.68189232826864	394.135711488103	52.5692953057293	5.76930233609688	-1.08492	3.03202801814943	54.5422509474824	7.61455041940666	390.680601554143	NA	NA	NA	NA	TRUE	NA
left ventricular failure	1	9234	3207	56401699	1.90459814223529	0.268168263170716	13.5269328313353	1.90450018899845	0.268154474392799	13.5262369874986	0.429462849210644	0.929198831699563	-1.65029	2.43197568214853	1.90421823756796	0.268114772425058	13.524234653277	NA	NA	NA	NA	NA	NA
left ventricular hypertrophy	1	9234	3998	56400908	1.52775402212694	0.215121447017498	10.8498356834463	1.52769687496699	0.215113402657563	10.8494297098687	0.182244330535373	0.611233692344354	-1.76773	2.31429068999385	1.52756491775895	0.215094819429096	10.8484926980638	NA	NA	NA	NA	NA	NA
leukocytosis	1	9234	16455	56388451	0.371109786951858	0.0522652776996808	2.63506633912509	0.371177885513098	0.0522748689671768	2.63554984289835	1.06554999143975	-1.42967	-2.92593	1.15532107600447	0.371216097843828	0.05228025000299	2.63582119998503	NA	NA	NA	NA	NA	NA
leukopenia	1	9234	45292	56359614	0.134758646758365	0.0189794648345994	0.956817962698314	0.134852338296344	0.0189926606089719	0.957483183551505	5.55470791142037	-2.89034	-4.11358	-0.032493	0.134871439430332	0.0189953506022492	0.957618817093895	NA	NA	NA	NA	NA	NA
limb deformity	1	9234	1466	56403440	4.16659944371903	0.586446251693736	29.6029702197944	4.16625655260439	0.586397996721511	29.6005336975297	2.40470243688021	2.05800410248109	-1.35262	2.73115590284787	4.16409823184596	0.586094207695396	29.585199540949	NA	NA	NA	NA	NA	NA
limb discomfort	1	9234	28303	56376603	0.215713120871957	0.0303807326676763	1.53163358584263	0.21579804635968	0.0303926938034844	1.53223656691187	2.85109005394621	-2.21206	-3.53474	0.546403862541595	0.215825752759964	0.0303965955844316	1.5324333090204	NA	NA	NA	NA	NA	NA
limb injury	1	9234	24479	56380427	0.249427778167533	0.0351288676020157	1.7710282388386	0.249509052907309	0.0351403145642605	1.77160529877609	2.25826738782646	-2.00266	-3.36481	0.716355471326813	0.24953971021724	0.0351446318692655	1.77182299723447	NA	NA	NA	NA	NA	NA
lip blister	1	9234	2515	56402391	2.42867641454716	0.341929972162862	17.2505179621053	2.42852171217417	0.341908195759598	17.249418936562	0.83999833006173	1.27974105127519	-1.53913	2.5434905574782	2.42795393724882	0.341828255589576	17.2453863161036	NA	NA	NA	NA	NA	NA
lip dry	1	9234	7362	56397544	0.829611012583158	0.116829742550299	5.89108917964905	0.829629462933718	0.116832342158589	5.89122012835627	0.034986662621546	-0.269421	-2.18196	1.89959380452983	0.829652601672963	0.116835599322426	5.89138450484752	NA	NA	NA	NA	NA	NA
lip haemorrhage	1	9234	1175	56403731	5.19852450932954	0.731567982610322	36.9407323946473	5.19806987754726	0.73150401246393	36.9375013553962	3.38763655990396	2.37698491331812	-1.29646	2.78800604344465	5.19450009023642	0.73100164188194	36.912134859232	NA	NA	NA	NA	NA	NA
lipogranuloma	1	9234	42	56404864	145.437833266293	20.0143147744571	1056.85173754683	145.42219300281	20.0121626789923	1056.73807258954	140.093616557934	7.15039250345239	-1.0967	3.07599422775258	142.063537351582	19.5499636557524	1032.33177310312	NA	NA	NA	NA	TRUE	NA
listless	1	9234	3045	56401861	2.00593227783522	0.282431563711297	14.2468647993405	2.0058233517629	0.282416230366398	14.2460910028351	0.504233380852066	1.00395703166719	-1.62502	2.4573148842443	2.0054931405509	0.282369733991887	14.2437458857126	NA	NA	NA	NA	NA	NA
liver disorder	1	9234	40064	56364842	0.152357597780739	0.0214580479612669	1.08177769214693	0.152449383639128	0.021470975330901	1.08242938263274	4.71523474190493	-2.7134	-3.95884	0.122256413290478	0.152470538028654	0.0214739544686667	1.08257959663033	NA	NA	NA	NA	NA	NA
lobar pneumonia	1	9234	1908	56402998	3.20135582699794	0.450658577851296	22.7415600961564	3.2011174560367	0.450625027271492	22.7398665124945	1.51276673027773	1.67805587075055	-1.43411	2.64902916189326	3.19996443484444	0.450462709961872	22.7316760251609	NA	NA	NA	NA	NA	NA
lower extremity mass	1	9234	617	56404289	9.90004331817197	1.39214453203361	70.4027889679741	9.89907958852193	1.39200902831089	70.3959347295313	7.98724143509124	3.30519423025011	-1.18305	2.90453113361316	9.88467978336251	1.3899841110849	70.2935333148187	NA	NA	NA	NA	NA	NA
lung carcinoma cell type unspecified stage iv	1	9234	3210	56401696	1.90281804276084	0.267917700873791	13.514286260473	1.90272028227976	0.267903939229162	13.5135917859796	0.428174599138053	0.927850308428714	-1.65076	2.43151063052491	1.90243914858861	0.267864352391058	13.5115952599723	NA	NA	NA	NA	NA	NA
lung diffusion disorder	1	9234	131	56404775	46.6288500678706	6.51851777397119	333.549701641355	46.6239092070079	6.51782713694988	333.51435441115	44.3072386969961	5.53226313879603	-1.08686	3.02470448093549	46.2782735311972	6.46950864374137	331.041925896517	NA	NA	NA	NA	TRUE	NA
lung infiltration	1	9234	8592	56396314	0.710831363042178	0.100104538481538	5.04753564972071	0.710862675293067	0.100108949255271	5.04775793656839	0.117608366589469	-0.492289	-2.30797	1.77350641197309	0.710896323300131	0.100113686666297	5.04799692539717	NA	NA	NA	NA	NA	NA
lung squamous cell carcinoma stage unspecified	1	9234	183	56404723	33.3790914072606	4.67615386176138	238.264987875011	33.3755852793335	4.67566273380197	238.239957874866	31.234966854203	5.05309530209747	-1.09454	3.00845002915497	33.199631011511	4.65101284122314	236.983972508367	NA	NA	NA	NA	TRUE	NA
magnesium deficiency	1	9234	400	56404506	15.270875568551	2.14554365924827	108.69023318401	15.2693302652951	2.14532657021623	108.67923326338	13.3016616548319	3.92919883169956	-1.13752	2.95361174326714	15.2337459005437	2.14032697580367	108.425963315813	NA	NA	NA	NA	TRUE	NA
malabsorption	1	9234	4713	56400193	1.29596502211566	0.182490265195662	9.20336948793676	1.29593297392702	0.182485754453002	9.20314179013822	0.0675691304156754	0.373921214904316	-1.86625	2.21561115373868	1.29587019646119	0.182476912397911	9.20269607814547	NA	NA	NA	NA	NA	NA
malignant neoplasm progression	1	9234	89756	56315150	0.0679472501112273	0.00956982202930305	0.482436223321691	0.0680481762346587	0.00958403676998948	0.483152809196522	12.7837163376044	-3.87708	-5.01275	-0.931709	0.06805855928917	0.00958549902905498	0.483226536091373	NA	NA	NA	NA	NA	NA
mania	1	9234	15249	56389657	0.400468368324568	0.0563997303195494	2.84354044106044	0.400533287829892	0.0564088738688835	2.84400137171182	0.897388427667309	-1.31986	-2.84669	1.23457329701904	0.400572597122494	0.0564144093218366	2.84428052148993	NA	NA	NA	NA	NA	NA
mechanical ileus	1	9234	498	56404408	12.2657421977274	1.72415533060967	87.2592097649998	12.2645223014418	1.72398387356353	87.250530349593	10.3254	3.61376125281722	-1.15809	2.93106340155835	12.241948108453	1.72081067317286	87.0899372176316	NA	NA	NA	NA	NA	NA
medical diet	1	9234	186	56404720	32.8407172185076	4.60112808751961	234.401800365307	32.8372693877313	4.60064508407819	234.377188662987	30.7027563271878	5.02976279826685	-1.09506	3.00758740662631	32.6670166102568	4.57679187274927	233.162006026237	NA	NA	NA	NA	TRUE	NA
melanocytic naevus	1	9234	4070	56400836	1.50072549955591	0.211316505175942	10.6578377450553	1.50067127914448	0.211308872851597	10.657452560597	0.167010753315352	0.585489752014474	-1.77796	2.30404175384649	1.50054829430558	0.211291552981681	10.6565792705334	NA	NA	NA	NA	NA	NA
menopause	1	9234	2303	56402603	2.65225538046776	0.373393953267027	18.8392408116731	2.65207646813636	0.373368769642059	18.8379697626705	1.02873484158145	1.40673225671217	-1.5033	2.57946888614209	2.65135942105817	0.373267816912144	18.8328767204929	NA	NA	NA	NA	NA	NA
metabolic alkalosis	1	9234	1433	56403473	4.26255293666524	0.599942413410773	30.285169262459	4.26219965535103	0.599892696944616	30.2826588731612	2.49514255940209	2.09082794945258	-1.34636	2.73748568458622	4.25992476019388	0.599572504917314	30.2664962347057	NA	NA	NA	NA	NA	NA
metastases to bone	1	9234	14444	56390462	0.422793500858656	0.059543664156875	3.00207162087587	0.422856002915953	0.0595524672509155	3.00251538611623	0.787874447627031	-1.24163	-2.79128	1.29000548340592	0.422895957502114	0.059558093527138	3.00279912066257	NA	NA	NA	NA	NA	NA
metastases to liver	1	9234	15729	56389177	0.388244018486551	0.0546782283284095	2.75673558743065	0.388310261689747	0.0546875582984813	2.7572059171226	0.963778033212299	-1.36457	-2.87875	1.20250662721996	0.388349148513543	0.0546930342838044	2.75748206560653	NA	NA	NA	NA	NA	NA
micturition disorder	1	9234	3194	56401712	1.91235054789893	0.269259470503432	13.5820092463664	1.91225175520289	0.269245563559119	13.5813074389752	0.435083880368269	0.935057042320127	-1.64828	2.43399264838328	1.91196623039688	0.269205358495976	13.579279723857	NA	NA	NA	NA	NA	NA
middle ear effusion	1	9234	2012	56402894	3.03587259204143	0.427374653510442	21.5654398767079	3.03565214021771	0.427343624337369	21.5638736407902	1.36444120783685	1.60152580123314	-1.45264	2.63038158882133	3.03464088729162	0.427201260400318	21.5566904137702	NA	NA	NA	NA	NA	NA
middle insomnia	1	9234	17094	56387812	0.357233084328601	0.0503110631304251	2.53652911702737	0.35730268551059	0.0503208660190074	2.53702329019651	1.15633296652296	-1.48463	-2.96621	1.11502982185125	0.357340281141739	0.0503261602361237	2.53729026667925	NA	NA	NA	NA	NA	NA
morbid thoughts	1	9234	1129	56403777	5.41033771483789	0.761349764794222	38.4471835970277	5.40986014713732	0.761282569590494	38.443789442503	3.59159859309009	2.43455020085193	-1.28739	2.79721494469602	5.40595761603365	0.760733391589784	38.4160575432071	NA	NA	NA	NA	NA	NA
mouth breathing	1	9234	388	56404518	15.743174038571	2.21173377511147	112.060290256338	15.7415775930877	2.21150951837594	112.048925433147	13.7697098773653	3.97303091316829	-1.13502	2.95642926795391	15.7036815067302	2.20618553138863	111.779181467843	NA	NA	NA	NA	TRUE	NA
mouth swelling	1	9234	5176	56399730	1.18002956113737	0.166167997368158	8.37989135821944	1.18001006686979	0.166165254157167	8.37975282484161	0.0274576795911285	0.238756655293556	-1.92665	2.15513905789608	1.17997529575392	0.166160355890019	8.37950599667186	NA	NA	NA	NA	NA	NA
mucous membrane disorder	1	9234	1388	56403518	4.4007516077346	0.619379762774867	31.2677550622817	4.40038336175651	0.619327941445948	31.2651382807236	2.62580919354749	2.13682637417309	-1.33777	2.74616419536619	4.39793528158245	0.618983381524685	31.2477447994561	NA	NA	NA	NA	NA	NA
mucous stools	1	9234	4244	56400662	1.43919272850795	0.20265410267931	10.2207440283992	1.43914517109284	0.202647408402975	10.220406171498	0.133980618889537	0.525108419714083	-1.80239	2.27957073503791	1.43904172111143	0.202632839183579	10.2196716161256	NA	NA	NA	NA	NA	NA
multi-organ failure	1	9234	17678	56387228	0.345428164893202	0.0486486047481651	2.45270378706977	0.345499044355585	0.048658587663677	2.45320703666313	1.2401815706201	-1.53309	-3.00206	1.07916553226129	0.345536065734376	0.0486638010347096	2.45346993421315	NA	NA	NA	NA	NA	NA
muscle contractions involuntary	1	9234	3298	56401608	1.85204256739371	0.260770613210135	13.1535590963015	1.85195030506914	0.260757625520704	13.1529036805613	0.391825710796869	0.888844195589553	-1.6643	2.41793569612304	1.85169206005396	0.260721261205203	13.1510697264089	NA	NA	NA	NA	NA	NA
muscle mass	1	9234	402	56404504	15.1949005244516	2.13489522539248	108.148165400264	15.1933634480548	2.13467928947545	108.137224173572	13.2263749477093	3.92202122962652	-1.13794	2.9531435313446	15.1581441839157	2.12973093124085	107.886555869528	NA	NA	NA	NA	TRUE	NA
muscle tightness	1	9234	14964	56389942	0.408097635176347	0.0574741233481671	2.89771587863355	0.408161728556404	0.0574831505519249	2.89817094328649	0.85834130024243	-1.29265	-2.82732	1.25395570867967	0.408201276720216	0.0574887196270054	2.89845179014459	NA	NA	NA	NA	NA	NA
muscle twitching	1	9234	21451	56383455	0.284652020899953	0.0400895470567421	2.02114463622508	0.28472948142828	0.040100456829065	2.02169461410366	1.79743479013477	-1.81217	-3.21444	0.86675157470597	0.284762824264312	0.0401051522742125	2.02193138498886	NA	NA	NA	NA	NA	NA
musculoskeletal discomfort	1	9234	15722	56389184	0.388416926907707	0.0547025783159942	2.75796340415486	0.388483151387739	0.0547119056492159	2.75843360090148	0.962804478360782	-1.36393	-2.87829	1.20296918100255	0.388522044528273	0.0547173825237231	2.75870979425933	NA	NA	NA	NA	NA	NA
mycobacterium avium complex infection	1	9234	2281	56402625	2.67783714323398	0.376993898044536	19.0210287298506	2.67765546081457	0.376968324583012	19.019737997247	1.05069839304923	1.4205741818658	-1.49953	2.58325496910141	2.67692029190098	0.376864820979925	19.0145162144835	NA	NA	NA	NA	NA	NA
myopathy	1	9234	7929	56396977	0.770278076822858	0.108475230655176	5.46971241314995	0.770302951963429	0.108478734970111	5.46988898761646	0.0684944760898199	-0.376448	-2.24142	1.84009817596714	0.770331917543257	0.108482812831976	5.47009473385407	NA	NA	NA	NA	NA	NA
nail bed disorder	1	9234	389	56404517	15.7027028757587	2.20606234978443	111.771490786946	15.7011108126427	2.20583870720549	111.760157234344	13.7296011284428	3.96932694440487	-1.13523	2.95619392187467	15.6634156567129	2.2005429143439	111.491845233161	NA	NA	NA	NA	TRUE	NA
nail disorder	1	9234	7465	56397441	0.818162775647411	0.115217759328472	5.80978428461472	0.818182465655463	0.11522053349776	5.80992403683904	0.0404036560980837	-0.289463	-2.19294	1.88860188676803	0.81820681839245	0.115223961647312	5.81009703270787	NA	NA	NA	NA	NA	NA
nail dystrophy	1	9234	494	56404412	12.3650608252024	1.7380885599106	87.9671684961896	12.363830174328	1.73791559404029	87.9584124245332	10.4237022942909	3.62537254318751	-1.15725	2.93196979698943	12.3408729416526	1.73468860221684	87.7950917342656	NA	NA	NA	NA	NA	NA
narcolepsy	1	9234	1746	56403160	3.49839888990362	0.492450213693092	24.852857106295	3.49812835401949	0.492412137513947	24.8509349159748	1.78302954812723	1.80599336523772	-1.40476	2.67857532051841	3.49669840075445	0.492210845264493	24.840776718905	NA	NA	NA	NA	NA	NA
nasal cyst	1	9234	127	56404779	48.0974786777384	6.72224800989811	344.135987209814	48.0923787883309	6.72153531098287	344.099493718512	45.7530167572662	5.57665725815448	-1.08641	3.02610145465735	47.7244695790471	6.67011513848188	341.467118530098	NA	NA	NA	NA	TRUE	NA
nasal discomfort	1	9234	7406	56397500	0.824681543294395	0.116135643229952	5.85608026042279	0.824700527426145	0.116138318001971	5.85621499981961	0.0372617574776081	-0.278016	-2.18666	1.89488797193964	0.824724194156613	0.116141649530636	5.85638312505503	NA	NA	NA	NA	NA	NA
nasal septum deviation	1	9234	1771	56403135	3.44901284832635	0.485502259896025	24.5018213313112	3.4487476601457	0.485464936107989	24.499937150383	1.73778135986609	1.78549436959947	-1.40932	2.67397514331484	3.44736574837361	0.485270404932156	24.4901203169829	NA	NA	NA	NA	NA	NA
near death experience	1	9234	2731	56402175	2.23657919837907	0.31489457470446	15.8855912818338	2.23644529700404	0.314875725953361	15.884640047586	0.68336632154989	1.16091548986439	-1.57475	2.50774170925192	2.2359927181984	0.314812002431948	15.8814257309552	NA	NA	NA	NA	NA	NA
neck injury	1	9234	2778	56402128	2.19873747332182	0.309568605729843	15.616720775648	2.19860766958892	0.309550333725751	15.6157986541143	0.653238021551888	1.13630713895392	-1.58239	2.50007989956613	2.19817636060382	0.309489604537625	15.6127354246241	NA	NA	NA	NA	NA	NA
neoplasm	1	9234	10415	56394491	0.586391324886186	0.0825816189495652	4.16381744842975	0.586436111965245	0.0825879272730129	4.16413542236084	0.291677554237247	-0.769856	-2.47656	1.60482779660772	0.586475816639596	0.0825935179417371	4.16441740313945	NA	NA	NA	NA	NA	NA
neoplasm progression	1	9234	33837	56371069	0.180415791977118	0.0254096503738363	1.28100377281249	0.180504539590331	0.0254221498260844	1.28163389153213	3.72265436190981	-2.4697	-3.74986	0.331258992703594	0.180528757790591	0.0254255604102755	1.28180586242822	NA	NA	NA	NA	NA	NA
nerve compression	1	9234	8402	56396504	0.726908313186156	0.102368349691387	5.1617096238448	0.726937884565345	0.102372515317939	5.16191954818304	0.102574310308539	-0.460032	-2.28921	1.7922777528081	0.726970380354401	0.102377090427279	5.16215035714478	NA	NA	NA	NA	NA	NA
neurological symptom	1	9234	5110	56399796	1.19527204617327	0.168313983934801	8.48815547564164	1.19525090139296	0.168311008335808	8.48800521966066	0.0318919725961871	0.257267382154274	-1.91819	2.16360566900992	1.19521269929916	0.168305626917796	8.48773402723913	NA	NA	NA	NA	NA	NA
noninfective encephalitis	1	9234	615	56404291	9.93223893317556	1.39666467287203	70.6321081515082	9.93127171726509	1.39652867966499	70.6252290828784	8.01901241574221	3.30987071745958	-1.18264	2.90497078543545	9.91677289954226	1.39448984975809	70.5221230245281	NA	NA	NA	NA	NA	NA
norovirus test positive	1	9234	290	56404616	21.0633177238541	2.95663165915795	150.057025927397	21.0611451935104	2.95632673769548	150.041546898805	19.0430588404666	4.3917819152462	-1.11485	2.98010321546058	20.9922065502338	2.94664987233774	149.550423341633	NA	NA	NA	NA	TRUE	NA
nutritional condition abnormal	1	9234	632	56404274	9.6650713653175	1.35915395786018	68.7292296479412	9.66413307930068	1.35902202667407	68.7225566188946	7.7554243925799	3.27059556872614	-1.18619	2.90123994771687	9.65044566527335	1.3570972138021	68.6252249221506	NA	NA	NA	NA	NA	NA
occult blood positive	1	9234	2011	56402895	3.03738227920576	0.427587076033428	21.5761692229255	3.03716166390752	0.427556023857206	21.5746018252575	1.36578602248365	1.60224266834896	-1.45247	2.63055972920744	3.03614915811035	0.427413483579429	21.5674096968003	NA	NA	NA	NA	NA	NA
ocular discomfort	1	9234	8859	56396047	0.689404465106513	0.097087377692903	4.89536876783458	0.689438097541261	0.0970921151937317	4.89560753098105	0.139900823517912	-0.536434	-2.33393	1.74753396509095	0.689473149674721	0.0970970503958703	4.89585648775381	NA	NA	NA	NA	NA	NA
ocular icterus	1	9234	4007	56400899	1.52432233736078	0.21463835322303	10.8254585132911	1.52426556179636	0.214630361177123	10.8250551792205	0.180287040234425	0.607990464959275	-1.76901	2.31300557348774	1.52413475701548	0.214611940216131	10.8241263519783	NA	NA	NA	NA	NA	NA
oesophageal carcinoma	1	9234	29277	56375629	0.208533079901979	0.0293695396212437	1.48065124527694	0.208618782871129	0.0293816102587276	1.48125974660301	3.00350725858186	-2.26087	-3.575	0.506135753527937	0.208645812764466	0.0293854167773908	1.48145168448449	NA	NA	NA	NA	NA	NA
oesophageal obstruction	1	9234	771	56404135	7.92258112816589	1.1144269346755	56.3224826853693	7.92183152544492	1.11432150488407	56.3171530321151	6.04031333752573	2.9842002208864	-1.21505	2.87122085289375	7.91286542243268	1.11306027853361	56.2534126867057	NA	NA	NA	NA	NA	NA
oesophageal squamous cell carcinoma	1	9234	230	56404676	26.5581245114934	3.72465245415522	189.369071678384	26.5553569831219	3.72426436398053	189.349336024935	24.4866511696071	4.72490821673843	-1.10306	2.99549203638898	26.4447277321127	3.70874908746865	188.560511464226	NA	NA	NA	NA	TRUE	NA
oesophageal stenosis	1	9234	2596	56402310	2.35289384077668	0.331264675619903	16.7120427664224	2.35274734442143	0.331244054157254	16.7110020458034	0.777518658317565	1.23402695947608	-1.55259	2.52997984435481	2.35222645595611	0.331170714297778	16.7073024915023	NA	NA	NA	NA	NA	NA
oesophagitis	1	9234	10002	56394904	0.610608915687081	0.0859918535013579	4.33579731957592	0.610651080395724	0.0859977925319159	4.3360966719009	0.248266666305836	-0.711488	-2.44006	1.64135040534585	0.61069000361072	0.0860032730870716	4.33637310678264	NA	NA	NA	NA	NA	NA
oliguria	1	9234	5749	56399157	1.06240580190741	0.149607417724339	7.54445270893077	1.06239904437607	0.149606467851698	7.54440463503246	0.00366468742110085	0.0873110174353839	-1.99806	2.08365214203351	1.06238819236835	0.149604937958452	7.5443276584704	NA	NA	NA	NA	NA	NA
onychoclasis	1	9234	6213	56398693	0.983054998565299	0.138435042082346	6.98087070778923	0.983056833432807	0.138435302061661	6.98088365732385	0.00029200378379392	-0.0246493	-2.0534	2.02825482982959	0.983059560044742	0.138435684435622	6.98090309976962	NA	NA	NA	NA	NA	NA
onychomalacia	1	9234	94	56404812	64.9828017640634	9.05773520806068	466.205340309532	64.9758734693407	9.05676959977849	466.155629398703	62.3283028218594	6.00680164982354	-1.08414	3.03914243500801	64.302443222295	8.96290230842279	461.324252131013	NA	NA	NA	NA	TRUE	NA
ophthalmic migraine	1	9234	477	56404429	12.8057481942815	1.79990643533091	91.1087285407679	12.8044698241468	1.79972677522602	91.0996323077404	10.8599	3.67579045017374	-1.15367	2.9358340021796	12.7797742805817	1.79625568305077	90.9239326025281	NA	NA	NA	NA	NA	NA
oral herpes	1	9234	17398	56387508	0.350989160920934	0.0494317472144068	2.49219171941543	0.351059438218073	0.0494416453237454	2.49269069334145	1.19988103642042	-1.51006	-2.98498	1.09624951514028	0.351096735796197	0.0494468975798103	2.49295555272767	NA	NA	NA	NA	NA	NA
organ transplant	1	9234	90	56404816	67.8709311000409	9.45594327120476	487.150055395753	67.8636900679781	9.45493454105101	487.098076633606	65.1545918456686	6.06886261795579	-1.08412	3.04098715733119	67.1289242430553	9.35256507036413	481.824230692512	NA	NA	NA	NA	TRUE	NA
oropharyngeal discomfort	1	9234	7610	56397296	0.802571539733323	0.113022406466651	5.6990564661174	0.802592918018138	0.113025418369794	5.69920820770896	0.0485547436276557	-0.317213	-2.20827	1.87326847927626	0.802618855093684	0.113029069668155	5.6993924522533	NA	NA	NA	NA	NA	NA
oxygen consumption increased	1	9234	2077	56402829	2.9408611535794	0.414005736804873	20.8902040618547	2.94065098994609	0.413976155346367	20.8887109390051	1.28014258066153	1.55567731925027	-1.46411	2.61885016665574	2.93971708667855	0.413844678449683	20.882077261652	NA	NA	NA	NA	NA	NA
oxygen saturation increased	1	9234	302	56404604	20.2263603985846	2.83952959787762	144.075150785261	20.2242784970796	2.83923735735658	144.060319461367	18.2135125231841	4.33348327468153	-1.11727	2.97712586307666	20.1608320333928	2.83033022988478	143.608383215136	NA	NA	NA	NA	TRUE	NA
pain in jaw	1	9234	26430	56378476	0.231007616245904	0.032534708066214	1.64023352092198	0.231090885589029	0.0325464359489194	1.64082474302673	2.55949503570895	-2.11329	-3.45401	0.62714821395143	0.231119976774168	0.0325505327262171	1.64103131931444	NA	NA	NA	NA	NA	NA
painful respiration	1	9234	2273	56402633	2.68726238014964	0.378320239086367	19.0880062806234	2.68707967713068	0.378294521995912	19.0867082958361	1.05880778332164	1.42564071926224	-1.49816	2.58463422347088	2.68633777753651	0.378190070970204	19.0814386969677	NA	NA	NA	NA	NA	NA
pancreas infection	1	9234	342	56404564	17.8606915454834	2.50836939947357	127.175966406644	17.8588658073627	2.50811302017332	127.162964890373	15.8685578761866	4.15459249198167	-1.12547	2.96737603889962	17.8097145950963	2.50121015694905	126.812988135985	NA	NA	NA	NA	TRUE	NA
pancreatic atrophy	1	9234	371	56404535	16.4645643341991	2.31281343865625	117.208709610612	16.462889773903	2.31257823604066	117.196787327595	14.484685941769	4.03749844704645	-1.13148	2.96044632008176	16.4213228659087	2.30673921482989	116.90088022642	NA	NA	NA	NA	TRUE	NA
panic disorder	1	9234	3612	56401294	1.69103055993894	0.238106009473779	12.0097109727183	1.69095573259082	0.238095476125003	12.0091794103663	0.282277202904253	0.75767571872204	-1.71161	2.37051727705887	1.69076449103737	0.238068545571057	12.0078213495013	NA	NA	NA	NA	NA	NA
panic reaction	1	9234	6662	56398244	0.916792567012633	0.12910525538453	6.51025869106741	0.916801577021619	0.129106525682599	6.51032259744724	0.00754989564927088	-0.125299	-2.10501	1.97660206963309	0.916814063652713	0.129108282600617	6.51041134139743	NA	NA	NA	NA	NA	NA
paranasal cyst	1	9234	206	56404700	29.6522875569602	4.15653529307987	211.536314589826	29.6491849811555	4.15610043445256	211.514178714155	27.5492799295736	4.88317030065516	-1.09859	3.00197366873318	29.5107831213431	4.13669978529181	210.526836762827	NA	NA	NA	NA	TRUE	NA
paranasal sinus hypersecretion	1	9234	3662	56401244	1.66794018780119	0.234855633315312	11.8456791127815	1.66786786076407	0.234845451948438	11.8451653114427	0.267380093424037	0.737847272445924	-1.719	2.36310890037259	1.66768553265575	0.234819776396763	11.8438705568397	NA	NA	NA	NA	NA	NA
parkinson's disease	1	9234	17192	56387714	0.355196122066134	0.0500242030887586	2.52206486741957	0.35526594381794	0.050034037041296	2.52256060674617	1.17034731080676	-1.49288	-2.97229	1.10894889868041	0.355303443617637	0.0500393177669734	2.52282690252567	NA	NA	NA	NA	NA	NA
pelvic fracture	1	9234	7017	56397889	0.870405249616722	0.122573777627584	6.18081055527374	0.870419282616222	0.122575755216686	6.18091013358086	0.0192905406334554	-0.200187	-2.14455	1.93703401804217	0.870437746668286	0.12257835398598	6.18104131918447	NA	NA	NA	NA	NA	NA
pelvic pain	1	9234	16320	56388586	0.374180524765678	0.0526977193554573	2.65687143250952	0.374248290816056	0.0527072637940256	2.65735257527474	1.04650983856136	-1.41778	-2.91727	1.16397923208651	0.374286631096013	0.0527126628419504	2.65762	NA	NA	NA	NA	NA	NA
perforation bile duct	1	9234	88	56404818	69.4134547226653	9.66847187932984	498.34428404724	69.4060466604322	9.66744013449406	498.291093196637	66.6630265977783	6.10092382718809	-1.08414	3.04194005336068	68.6374393945846	9.56038213783154	492.772989481552	NA	NA	NA	NA	TRUE	NA
pericardial effusion	1	9234	20681	56384225	0.295254285953577	0.041582667921476	2.09642857785308	0.295330598429381	0.0415934160043593	2.09697040415038	1.68190177537406	-1.75943	-3.17356	0.907634810440038	0.295364670056959	0.0415982140650313	2.09721235102718	NA	NA	NA	NA	NA	NA
pericarditis	1	9234	12809	56392097	0.476774642004088	0.0671454581650114	3.38539739649251	0.476831298783514	0.0671534380639253	3.38579965605238	0.574094619731588	-1.06833	-2.67171	1.40960642393367	0.47687213943154	0.0671591889905617	3.38608968905168	NA	NA	NA	NA	NA	NA
perioral dermatitis	1	9234	467	56404439	13.0799635366737	1.83836786643496	93.0637709918683	13.0786554734861	1.83818404135606	93.0544630710437	11.1313725581909	3.70629253857108	-1.15157	2.93811647756478	13.0528463805941	1.83455659370274	92.870832777915	NA	NA	NA	NA	NA	NA
peripheral arterial occlusive disease	1	9234	3729	56401177	1.63796988788795	0.230636750358811	11.6327746963729	1.63790080614589	0.230627025853042	11.6322839478614	0.248388207033979	0.711697343011884	-1.72885	2.35324114665887	1.63772978716301	0.230602942624391	11.6310695138428	NA	NA	NA	NA	NA	NA
peripheral artery bypass	1	9234	111	56404795	55.0304641873843	7.68270903527006	394.177623384709	55.0246135686309	7.68189232826864	394.135711488103	52.5692953057293	5.76930233609688	-1.08492	3.03202801814943	54.5422509474824	7.61455041940666	390.680601554143	NA	NA	NA	NA	TRUE	NA
peripheral ischaemia	1	9234	3782	56401124	1.61501427082929	0.227405288408439	11.4697028958165	1.61494767480646	0.22739591383636	11.469229804365	0.234116584115139	0.691342197105108	-1.73659	2.34548299896666	1.61478511924875	0.227373022265531	11.4680754795179	NA	NA	NA	NA	NA	NA
petit mal epilepsy	1	9234	4614	56400292	1.32377413751163	0.186405351736644	9.40089944209566	1.32373907804899	0.186400417030872	9.4006503561833	0.0791642816743965	0.404542325621347	-1.85301	2.22887767127353	1.3236689287363	0.186390536914224	9.40015229264677	NA	NA	NA	NA	NA	NA
pharyngeal disorder	1	9234	2727	56402179	2.23986000145029	0.315356322684479	15.9089019791637	2.23972574481776	0.31533742393088	15.9079482208842	0.685990610917131	1.16302932913031	-1.5741	2.50839567477218	2.23927129989664	0.315273437701936	15.9047206484975	NA	NA	NA	NA	NA	NA
pharyngeal swelling	1	9234	8024	56396882	0.76115710157809	0.107190916437373	5.40493684109186	0.761182964371639	0.107194559830164	5.40512042931635	0.0749288744585729	-0.393628	-2.25114	1.8303655424723	0.761212723503804	0.107198749465771	5.40533180948254	NA	NA	NA	NA	NA	NA
phlebitis	1	9234	4824	56400082	1.26614243956019	0.178291675295711	8.99153970367123	1.26611362067123	0.178287619216624	8.99133	0.0559253427428569	0.340344031111679	-1.88096	2.20088047102991	1.26605846758923	0.178279850794048	8.99094337478489	NA	NA	NA	NA	NA	NA
photopsia	1	9234	5753	56399153	1.06166704710307	0.149503404384229	7.53920570268607	1.06166036956684	0.14950246577515	7.53915819692217	0.00358092690101302	0.0863077524151969	-1.99854	2.08316536439237	1.06164965347898	0.149500955023081	7.53908218551528	NA	NA	NA	NA	NA	NA
pleural fibrosis	1	9234	961	56403945	6.35618051371926	0.894314347960767	45.1754249667443	6.35560052665768	0.89423275407502	45.1713022928062	4.50832774078576	2.66676417438444	-1.25383	2.83140513942144	6.35003337434307	0.893449445692624	45.1317352645638	NA	NA	NA	NA	NA	NA
pneumonia aspiration	1	9234	22495	56382411	0.271436205374351	0.038228351811654	1.92730290730364	0.271515096960126	0.0382394631320385	1.9278630461603	1.95524435040293	-1.88072	-3.26807	0.813108187549697	0.271547479823881	0.0382440234085893	1.92809299928784	NA	NA	NA	NA	NA	NA
pneumonia bacterial	1	9234	7974	56396932	0.76593052393204	0.107863057113994	5.43883682872826	0.765955869841739	0.107866627720949	5.43901674633586	0.0715152557899146	-0.384612	-2.24603	1.83547979179355	0.765985217068091	0.107870759338508	5.43922520212942	NA	NA	NA	NA	NA	NA
pneumonia escherichia	1	9234	300	56404606	20.3612035232113	2.85839816437216	145.038789235542	20.3591070203934	2.85810388058064	145.02385357093	18.347166086332	4.34303758139478	-1.11687	2.97762022266315	20.294791050226	2.84907487998692	144.565713827158	NA	NA	NA	NA	TRUE	NA
pneumonia klebsiella	1	9234	1672	56403234	3.65323712657508	0.514233163679752	25.9534826721096	3.65294982423327	0.514192728633748	25.9514413084411	1.92560664977244	1.86843552811613	-1.39116	2.69228070731376	3.65136408016619	0.513969511869812	25.9401760960969	NA	NA	NA	NA	NA	NA
pneumonia pneumococcal	1	9234	1341	56403565	4.55499501970234	0.641072753277317	32.3644695917031	4.55461007167638	0.641018582823152	32.361734060273	2.77216659112263	2.1864883019543	-1.32875	2.75528719737037	4.55196133093743	0.640645790086206	32.3429144138471	NA	NA	NA	NA	NA	NA
pneumothorax spontaneous tension	1	9234	6	56404900	1018.06548263663	122.550021780731	8457.42262527387	1017.95535101967	122.536765948909	8456.50763381203	870.819822379978	9.76930233609688	-1.28319	3.27941033264502	872.676015159718	105.04870903625	7249.62195558487	NA	NA	NA	NA	TRUE	NA
po2 decreased	1	9234	1126	56403780	5.42475275749402	0.76337650379046	38.5497095257948	5.42427362887924	0.763309089111973	38.5463042699845	3.60550015942505	2.43838545798226	-1.2868	2.79781774015941	5.4203479202467	0.762756650792923	38.5184076021895	NA	NA	NA	NA	NA	NA
polyuria	1	9234	7540	56397366	0.810023474542531	0.114071691325184	5.75197949366334	0.810044045904248	0.114074589601703	5.75212550486464	0.0445448652670415	-0.303883	-2.20089	1.88065045853392	0.810069235660792	0.114078135642319	5.75230444352235	NA	NA	NA	NA	NA	NA
poor venous access	1	9234	9141	56395765	0.668132985129347	0.0940920810750559	4.74430664852405	0.668168920918721	0.0940971429353177	4.74456176834803	0.164805128946595	-0.581637	-2.36084	1.72060099446379	0.668205218345879	0.0941022535613985	4.74481956516949	NA	NA	NA	NA	NA	NA
post procedural complication	1	9234	17993	56386913	0.339378924355116	0.047796702327449	2.40974897195554	0.339450458851666	0.0478067774951212	2.41025687260276	1.2857271061776	-1.55857	-3.02104	1.06018482567859	0.339487168284874	0.0478119469478958	2.41051755444472	NA	NA	NA	NA	NA	NA
postmenopausal haemorrhage	1	9234	2242	56402664	2.72442049386194	0.383549175337745	19.3520609732477	2.72423376722481	0.383522892007909	19.3507343971917	1.09086629318855	1.44544335306821	-1.49283	2.58999147819483	2.72346504953991	0.383414666042055	19.3452742761068	NA	NA	NA	NA	NA	NA
postoperative ileus	1	9234	523	56404383	11.6794204724331	1.64189228050105	83.0802752359992	11.6782640652352	1.64172973168964	83.0720483066375	9.74535036537263	3.54323425661703	-1.16334	2.92542170768339	11.6578856986985	1.63886492320703	82.9270899873614	NA	NA	NA	NA	NA	NA
potentiating drug interaction	1	9234	2909	56401997	2.09971760542685	0.295631917543908	14.913186841149	2.09959852393195	0.295615154738088	14.912340896741	0.575711855097307	1.06985382035884	-1.60346	2.47893839068658	2.09922065502338	0.295561948896542	14.9096572645057	NA	NA	NA	NA	NA	NA
pre-existing condition improved	1	9234	6112	56398794	0.999301643312275	0.140722548293758	7.09625988467768	0.999301718932924	0.140722560559968	7.09626034012328	4.87910215967085e-07	-0.00100759	-2.04153	2.04013331556467	0.999301833161791	0.140722575028536	7.09626123284069	NA	NA	NA	NA	NA	NA
prescribed overdose	1	9234	17202	56387704	0.354989573747627	0.049995115421466	2.52059819058672	0.35505941786525	0.0500049525238949	2.52109408872189	1.1717786541058	-1.49372	-2.97291	1.10832983513548	0.355096907871768	0.0500102318708549	2.5213603149394	NA	NA	NA	NA	NA	NA
procedural complication	1	9234	7309	56397597	0.835627584388425	0.117676911043118	5.93381873811235	0.835645383242308	0.117679418911881	5.93394506015597	0.0323250095035379	-0.258998	-2.17627	1.90528266190365	0.835667866774012	0.117682583793508	5.93410478464657	NA	NA	NA	NA	NA	NA
proctitis	1	9234	2488	56402418	2.45503380488855	0.345639331245924	17.4378042030672	2.45487624843972	0.345617153157677	17.4366848985766	0.861920370129992	1.29530674317345	-1.53462	2.54802265186503	2.4542917260418	0.345534855439599	17.4325333079752	NA	NA	NA	NA	NA	NA
product administration error	1	9234	16991	56387915	0.359399299508115	0.0506161253149828	2.5519111880476	0.359468666124303	0.0506258951685076	2.55240369567957	1.14162899217598	-1.47591	-2.95979	1.12144874526356	0.359506362177379	0.050631203523236	2.55267138547673	NA	NA	NA	NA	NA	NA
product availability issue	1	9234	18512	56386394	0.329861105261099	0.0464563235932775	2.34216443205202	0.329933670382348	0.0464665439100074	2.34267965060607	1.36121910387987	-1.59959	-3.05177	1.02944650709578	0.329969864750069	0.0464716408463057	2.34293667407344	NA	NA	NA	NA	NA	NA
product commingling	1	9234	946	56403960	6.45696733416032	0.908480368117104	45.892491040642	6.45637643352857	0.908397240198624	45.8882907243406	4.60647006405661	2.6894366426861	-1.2508	2.83450229168696	6.45061468439074	0.907586564989024	45.8473399801601	NA	NA	NA	NA	NA	NA
product dispensing error	1	9234	18329	56386577	0.333155578518039	0.0469202792809138	2.36555794634494	0.333227786901524	0.0469304493560746	2.36607063190019	1.33453883548694	-1.58526	-3.04101	1.04021027614964	0.333264162908785	0.0469355718657236	2.36632894549651	NA	NA	NA	NA	NA	NA
product label issue	1	9234	5866	56399040	1.04121348186164	0.146623624979724	7.39393474251074	1.0412090191132	0.146622998220771	7.39390296637036	0.00163086409710935	0.0582499814831189	-2.01221	2.06948138914559	1.04120199524766	0.146622007435378	7.3938531730001	NA	NA	NA	NA	NA	NA
product leakage	1	9234	4222	56400684	1.44669263910166	0.203709927181707	10.2740186547907	1.44664426956846	0.20370311857057	10.2736750294289	0.137876877857051	0.532604726353182	-1.79932	2.28264189057991	1.44653850488232	0.203688223421178	10.2729240353795	NA	NA	NA	NA	NA	NA
product name confusion	1	9234	1004	56403902	6.08394902089714	0.856048754101098	43.2387004963784	6.08339851206975	0.855971303981387	43.2347875267757	4.24362926430567	2.60367747208819	-1.26249	2.82256805399493	6.07834040409754	0.855259587491214	43.1988399878232	NA	NA	NA	NA	NA	NA
product outer packaging issue	1	9234	748	56404158	8.16619323611068	1.14864967881499	58.0566148229786	8.16541725416849	1.14854054305591	58.051097401641	6.2795733027157	3.02783534969573	-1.2103	2.87613197016438	8.15585060896933	1.14719489382515	57.9830851007639	NA	NA	NA	NA	NA	NA
product package associated injury	1	9234	1964	56402942	3.11007171760081	0.437814817573643	22.0927791851025	3.10984323122099	0.437782657839436	22.0911558500293	1.43072423400725	1.63634366100852	-1.44412	2.63895767292193	3.10876951965294	0.437631502972323	22.0835288608882	NA	NA	NA	NA	NA	NA
product packaging issue	1	9234	8021	56396885	0.761441828693291	0.107231008597564	5.40695892043448	0.761467660655533	0.107234647648791	5.40714228971262	0.0747223789641371	-0.393089	-2.25084	1.83067188646494	0.761497395427329	0.107238833853165	5.40735349692997	NA	NA	NA	NA	NA	NA
product packaging quantity issue	1	9234	8814	56396092	0.692924782127632	0.0975830814117771	4.9203688461172	0.692958033369416	0.0975877652330548	4.9206049023096	0.136052692182032	-0.529088	-2.32958	1.75187870001837	0.692992865129669	0.0975926693920339	4.92085229466863	NA	NA	NA	NA	NA	NA
product physical consistency issue	1	9234	4716	56400190	1.29514054799508	0.182374191659569	9.19751322156438	1.29510858908355	0.182369693486465	9.19728615786963	0.0672359817444721	0.373003372624887	-1.86665	2.21521103971782	1.29504602631292	0.182360881663673	9.19684197053854	NA	NA	NA	NA	NA	NA
product prescribing issue	1	9234	13653	56391253	0.44729473288563	0.062994020998236	3.17605663040353	0.447354581858788	0.0630024504545625	3.17648155692583	0.682833115553716	-1.16038	-2.73467	1.34663068431433	0.447395056841807	0.0630081499582648	3.17676898971112	NA	NA	NA	NA	NA	NA
product quality issue	1	9234	127717	56277189	0.0477192729093828	0.00672089643475127	0.338813286160156	0.0478223893930959	0.0067354196844075	0.339545423213828	19.0013994717088	-4.38595	-5.49402	-1.41299	0.0478298447056643	0.00673646963078095	0.339598360855781	NA	NA	NA	NA	NA	NA
product residue present	1	9234	4523	56400383	1.35040984421021	0.19015520801739	9.59009625007526	1.35037190053461	0.190149867241222	9.58982667834401	0.0908958312560236	0.433274044164663	-1.84072	2.24118090302519	1.3502944531649	0.190138959462688	9.58927678683182	NA	NA	NA	NA	NA	NA
product substitution issue	1	9234	52836	56352070	0.115502150962534	0.0162674220715126	0.820089797776514	0.115597927665191	0.0162809115318705	0.820769823257646	6.77248703130815	-3.1126	-4.31115	-0.230069	0.115614665974942	0.0162832687824265	0.820888678256261	NA	NA	NA	NA	NA	NA
product use complaint	1	9234	12470	56392436	0.489738821297603	0.0689710950446859	3.47745838935241	0.489794074267685	0.0689788772461375	3.47785068074838	0.5315433153825	-1.02963	-2.64563	1.43569598585754	0.489834985656165	0.0689846381023849	3.47814121771091	NA	NA	NA	NA	NA	NA
prostate cancer metastatic	1	9234	3114	56401792	1.96148243854321	0.276175077406811	13.9310664555228	1.96137832566411	0.276160421574256	13.9303268529757	0.471098606717833	0.97164081024312	-1.63584	2.44646751974687	1.96106969698813	0.276116963743042	13.9281350349197	NA	NA	NA	NA	NA	NA
prostatomegaly	1	9234	3608	56401298	1.69290543671873	0.238369930312444	12.0230299766221	1.69283	0.238359368383788	12.0224969721173	0.283496602498448	0.759273830257251	-1.71102	2.37111159969723	1.69263843339375	0.238332334849289	12.0211337165532	NA	NA	NA	NA	NA	NA
pseudomonas infection	1	9234	7507	56397399	0.813584730491524	0.114573140336534	5.77727128491647	0.813604916227259	0.114575984311347	5.77741455757765	0.0427026962911798	-0.297556	-2.1974	1.88414368599279	0.813629742423818	0.114579479145809	5.77759091498594	NA	NA	NA	NA	NA	NA
psychomotor retardation	1	9234	2480	56402426	2.46295361811538	0.34675390553497	17.494079888239	2.46279520407985	0.346731606749926	17.4929544903394	0.868525897978453	1.29995123826205	-1.53327	2.54936825945586	2.46220560504556	0.346648594394945	17.4887668363388	NA	NA	NA	NA	NA	NA
pulmonary air leakage	1	9234	133	56404773	45.9276627240616	6.42121427711012	328.49708984396	45.9227977903611	6.42053417705867	328.462289700093	43.6167324914264	5.51056806769671	-1.08709	3.02401666767612	45.5875530307316	6.37366303916196	326.064459096824	NA	NA	NA	NA	TRUE	NA
pulmonary arterial hypertension	1	9234	13749	56391157	0.444170819094205	0.0625541010649923	3.15387341798485	0.444231006336318	0.0625625781600662	3.1543007464571	0.695430987398733	-1.17049	-2.74166	1.33963865156615	0.444271425899493	0.0625682698667129	3.15458778533008	NA	NA	NA	NA	NA	NA
pulmonary arterial pressure increased	1	9234	1526	56403380	4.00277083012208	0.563402279778668	28.4382489981591	4.00244567897643	0.563356520228894	28.4359385893825	2.25087886452418	2.00017291135763	-1.36395	2.71972070460926	4.00047944081076	0.56307975970029	28.4219695001431	NA	NA	NA	NA	NA	NA
pulmonary bulla	1	9234	61	56404845	100.137490812642	13.8798562684394	722.451073866874	100.127	13.8783684733797	722.373617177866	96.5539985963513	6.62246094776761	-1.08743	3.05782458152509	98.5279371954521	13.6567592776756	710.838802281593	NA	NA	NA	NA	TRUE	NA
pulmonary haemorrhage	1	9234	7381	56397525	0.827475168273139	0.116529002788527	5.87592048094035	0.827493849900831	0.116531634963802	5.87605307208126	0.0359618800719214	-0.273139	-2.18399	1.89755985606211	0.827517218384994	0.116534924485986	5.87621907976597	NA	NA	NA	NA	NA	NA
pulmonary mycosis	1	9234	777	56404129	7.86140205925781	1.1058320500357	55.8870059294336	7.86065908123298	1.10572755098097	55.881723428662	5.98026085268521	2.97303091316829	-1.21629	2.86994313152488	7.85184075336508	1.10448709929833	55.819034242565	NA	NA	NA	NA	NA	NA
pulmonary pain	1	9234	2495	56402411	2.4481456306592	0.344669939681876	17.3888591341836	2.44798882008739	0.344647866568646	17.3877451293587	0.856182154828589	1.29125503929224	-1.53579	2.54684628372204	2.44740869636139	0.344566188051747	17.3836247859752	NA	NA	NA	NA	NA	NA
pulmonary sarcoidosis	1	9234	932	56403974	6.55396203245888	0.922112956790232	46.5825992429733	6.55336062888201	0.922028352604099	46.5783242032484	4.70098794479146	2.71092398730273	-1.24797	2.83739981870026	6.54740847386713	0.921190900595733	46.5360195112045	NA	NA	NA	NA	NA	NA
rash macular	1	9234	31240	56373666	0.195422868001321	0.027523171568622	1.38756164937767	0.195509990592767	0.0275354421485365	1.38818023024247	3.31206631613867	-2.3545	-3.65289	0.428242744406955	0.195535741689383	0.0275390685919023	1.38836308680606	NA	NA	NA	NA	NA	NA
rash papular	1	9234	20887	56384019	0.292341244743016	0.0411724237685504	2.07574380022721	0.292417872653709	0.0411832162766029	2.0762878662272	1.71273367347484	-1.77373	-3.18461	0.896583200175318	0.29245174770768	0.0411879866594208	2.07652841699933	NA	NA	NA	NA	NA	NA
rash pustular	1	9234	6938	56397968	0.880317410190185	0.123969448659379	6.25120746332629	0.88033036986423	0.12397127511184	6.25129941920938	0.0162672088684001	-0.183855	-2.13584	1.94574583702876	0.880347615811793	0.12397370232313	6.25142195596842	NA	NA	NA	NA	NA	NA
rectal cancer	1	9234	2859	56402047	2.13644068868772	0.300800610312198	15.1741009153643	2.13631763068137	0.300783287790749	15.1732267197474	0.604232116601062	1.09485782648873	-1.59545	2.48697091084323	2.13592031682449	0.300727344447678	15.1704049666736	NA	NA	NA	NA	NA	NA
rectal discharge	1	9234	3545	56401361	1.72299284578089	0.242605223855461	12.2367700885981	1.72291455743809	0.242594203288603	12.2362139407786	0.303259913979658	0.784680437255795	-1.70164	2.38050473873729	1.7227106898246	0.242565495014388	12.2347662047313	NA	NA	NA	NA	NA	NA
rectal prolapse	1	9234	1115	56403791	5.47827156608789	0.770901106883594	38.9303622524683	5.47778664225832	0.770832877368831	38.926915780405	3.65713459774918	2.4525359463253	-1.28462	2.80003033350967	5.47377428863623	0.77026825104145	38.8984031503626	NA	NA	NA	NA	NA	NA
red blood cell abnormality	1	9234	902	56404004	6.77194663316472	0.952749108398317	48.133617547568	6.77132162540801	0.95266118663539	48.1291745669351	4.91363453225102	2.75807508067363	-1.24188	2.84363139396163	6.76493035007534	0.95176198345186	48.0837472362492	NA	NA	NA	NA	NA	NA
red blood cell count decreased	1	9234	26411	56378495	0.231173880390459	0.0325581235487135	1.64141409730887	0.231257131729886	0.0325698488957661	1.64200519158338	2.55654827109751	-2.11225	-3.45316	0.627990898595994	0.23128623754801	0.0325739477335692	1.64221187178938	NA	NA	NA	NA	NA	NA
regurgitation	1	9234	3063	56401843	1.99414359669947	0.280772270071025	14.1631104925411	1.99403594714921	0.280757116410356	14.1623	0.495396599225427	0.995456676229527	-1.62785	2.45447722174892	1.99371152288447	0.280711434760029	14.1600417520587	NA	NA	NA	NA	NA	NA
renal cancer	1	9234	46973	56357933	0.129932228820006	0.0182997242588108	0.922548550315231	0.130026442980394	0.0183129936420082	0.923217481785766	5.82549654412452	-2.94292	-4.16001	-0.07892	0.130044963301359	0.0183156018431635	0.923348990924056	NA	NA	NA	NA	NA	NA
renal failure chronic	1	9234	7861	56397045	0.776942149245347	0.109413588786632	5.51703961060211	0.776966302775478	0.109416991487152	5.51721106058268	0.0640241865004809	-0.364023	-2.23441	1.84710525266919	0.776994671345463	0.109420985259419	5.51741256823744	NA	NA	NA	NA	NA	NA
renal surgery	1	9234	563	56404343	10.849613810418	1.52544097662969	77.1672727025403	10.8485472577585	1.52529103828586	77.159686020369	8.92496237550186	3.43710590575569	-1.17174	2.91647322346295	10.8310852945355	1.52283589244355	77.0354896674148	NA	NA	NA	NA	NA	NA
renal tubular necrosis	1	9234	9005	56395901	0.678225246557005	0.0955132031956636	4.81597799756541	0.678260089518937	0.0955181111631982	4.8162253569717	0.15262817861715	-0.560014	-2.34793	1.73352716639338	0.678295814581171	0.0955231411595857	4.8164790907545	NA	NA	NA	NA	NA	NA
respiratory arrest	1	9234	26540	56378366	0.230049713070157	0.0323998036395675	1.63343182793338	0.230133086138584	0.0324115461310173	1.63402378651064	2.57655997232086	-2.11928	-3.45887	0.622279163924819	0.230162092841944	0.0324156310122269	1.63422976283886	NA	NA	NA	NA	NA	NA
respiratory fatigue	1	9234	219	56404687	27.8920996753115	3.91090103541037	198.923270431434	27.8891876991691	3.91049277643773	198.902500269551	25.8073034216677	4.79529754462982	-1.10099	2.99843303884929	27.7669641187183	3.89335510722483	198.030817928591	NA	NA	NA	NA	TRUE	NA
respiratory syncytial virus infection	1	9234	7231	56397675	0.844642575209312	0.118946271406053	5.9978431557621	0.844659397886603	0.118948641816307	5.9979625453811	0.0285682719780961	-0.243522	-2.16787	1.91369597971032	0.844680877505258	0.118951665303333	5.99811514200852	NA	NA	NA	NA	NA	NA
respiratory tract infection bacterial	1	9234	454	56404452	13.454503038474	1.8908952953014	95.7343605762431	13.4531544187622	1.89070578204678	95.7247634897126	11.5022440627687	3.74693452306843	-1.14884	2.94109461849876	13.4257848486111	1.88685924209705	95.5300187632773	NA	NA	NA	NA	NA	NA
resuscitation	1	9234	1579	56403327	3.86841199943541	0.544502594659833	27.4830855612813	3.86810139716151	0.544458881749352	27.4808785755301	2.12533971975684	1.95094841509002	-1.37388	2.70969719187918	3.86628614311268	0.544203367410054	27.4679824411335	NA	NA	NA	NA	NA	NA
rhabdomyolysis	1	9234	37764	56367142	0.161643466713706	0.0227658360650799	1.14771143289146	0.161734247063818	0.0227786218148828	1.14835598421541	4.34751191230845	-2.6281	-3.88513	0.195973871705885	0.161756443959169	0.022781747759512	1.14851360126183	NA	NA	NA	NA	NA	NA
rhinovirus infection	1	9234	3066	56401840	1.99219227390874	0.280497614696443	14.1492470818933	1.99208483565493	0.280482490778093	14.1484838552222	0.493937249621844	0.994044806887464	-1.62832	2.45400482314968	1.99176136489013	0.28043694336795	14.1461866151633	NA	NA	NA	NA	NA	NA
road traffic accident	1	9234	38316	56366590	0.159313187647434	0.0224376483787293	1.1311654113649	0.159404220328793	0.0224504696678406	1.13181175425602	4.43566090097457	-2.64904	-3.90317	0.177935114889806	0.159426158261817	0.0224535591451893	1.13196753235299	NA	NA	NA	NA	NA	NA
rosacea	1	9234	4131	56400775	1.47856358682433	0.208196635999829	10.5004111607482	1.47851176618689	0.208189341524837	10.5000430220981	0.154841421649915	0.564032719289424	-1.78657	2.29541538593209	1.47839595985431	0.208173032435145	10.4992207133961	NA	NA	NA	NA	NA	NA
rotator cuff syndrome	1	9234	12102	56392804	0.504634188919131	0.0710686756407604	3.58323357414607	0.504687828963645	0.0710762306960771	3.58361441243528	0.486174824740516	-0.98642	-2.61677	1.46456198453386	0.504728753707182	0.0710819933952776	3.58390504613691	NA	NA	NA	NA	NA	NA
rotavirus infection	1	9234	480	56404426	12.7257115912209	1.78867986747615	90.5381328697111	12.7244418877459	1.7885014230921	90.5290984195571	10.7806631912465	3.66676417438444	-1.1543	2.93515064086449	12.7000667486861	1.78507532141854	90.355680505913	NA	NA	NA	NA	NA	NA
salivary gland adenoma	1	9234	48	56404858	127.258090571078	17.5631113213487	922.081590185642	127.244418877459	17.5612246667713	921.982517887747	122.696215405323	6.96194741403928	-1.09266	3.06913924095433	124.668002165674	17.2056486972271	903.314431061545	NA	NA	NA	NA	TRUE	NA
sciatica	1	9234	13858	56391048	0.440676344892796	0.0620619970594871	3.12905884678406	0.440736910529516	0.0620705274443001	3.12948886212405	0.709787355575369	-1.18188	-2.74955	1.33174065150527	0.4407772643133	0.0620762098958492	3.12977543347904	NA	NA	NA	NA	NA	NA
screaming	1	9234	5922	56398984	1.03136646741917	0.145237198364534	7.32399689676502	1.03136307094192	0.145236721741148	7.32397269334243	0.00095366941320972	0.0445448873594851	-2.01894	2.06274779740044	1.03135777580922	0.145235974410569	7.32393517542128	NA	NA	NA	NA	NA	NA
seborrhoeic keratosis	1	9234	1384	56403522	4.41347085600964	0.62116865470791	31.3581904837196	4.41310123274424	0.621116639660602	31.3555639100101	2.63785809334096	2.14098699721793	-1.337	2.74693826868863	4.41063689972421	0.620769792934318	31.3380549160631	NA	NA	NA	NA	NA	NA
seizure	1	9234	100659	56304247	0.0605757322833603	0.00853161330055053	0.430096772134358	0.060677456622041	0.00854594046842918	0.430819025210974	14.5671104625408	-4.04247	-5.16815	-1.08711	0.0606867882586731	0.00854725465725179	0.43088528619284	NA	NA	NA	NA	NA	NA
self-medication	1	9234	3719	56401187	1.64237450790225	0.231256785946424	11.6640643134773	1.64230494921162	0.231246994297256	11.6635701769941	0.251154296710102	0.71557035215909	-1.72739	2.35470965331131	1.64213228659087	0.231222679643819	11.6623440694401	NA	NA	NA	NA	NA	NA
semen discolouration	1	9234	247	56404659	24.7302299458347	3.46931388340938	176.283926368992	24.727660348656	3.46895344376371	176.265607547353	22.6763937195619	4.62246094776761	-1.10632	2.99103096535614	24.631984298863	3.45553135943891	175.583604195087	NA	NA	NA	NA	TRUE	NA
senile dementia	1	9234	613	56404293	9.96464463375828	1.40121426178866	70.8629260954979	9.96367390883855	1.40107777590838	70.8560220343986	8.05099250632315	3.3145624127843	-1.18222	2.90541063416999	9.94907509139744	1.39902489472066	70.7522043015748	NA	NA	NA	NA	NA	NA
sensation of foreign body	1	9234	7495	56397411	0.814887507851238	0.114756580088872	5.78652352603872	0.814907552517416	0.114759404199069	5.78666579688737	0.0420405920273948	-0.295248	-2.19613	1.88541605169558	0.814932244679566	0.11476288015529	5.78684120265925	NA	NA	NA	NA	NA	NA
sensation of pressure	1	9234	892	56404014	6.84786653146735	0.963418595483753	48.6738332149843	6.8472333028229	0.963329518326265	48.6693317409671	4.98776506802051	2.77414089303326	-1.23985	2.84571552217633	6.84068544918032	0.962408297140579	48.6227909232084	NA	NA	NA	NA	NA	NA
sensitivity to weather change	1	9234	4484	56400422	1.36216	0.191808871552827	9.67353190501583	1.36211688361241	0.191803351702115	9.67325329905334	0.0962544589434879	0.44576498834786	-1.83542	2.24648606948968	1.36203614406199	0.191791980344293	9.67268002760606	NA	NA	NA	NA	NA	NA
sensory disturbance	1	9234	15173	56389733	0.402474815727543	0.0566822889308091	2.85778821480996	0.402539517967312	0.0566914018819881	2.85824760274342	0.88694778988654	-1.31266	-2.84155	1.23971652938141	0.402578891928169	0.0566969464374261	2.85852721195455	NA	NA	NA	NA	NA	NA
septic shock	1	9234	38741	56366165	0.157564287765968	0.022191339775751	1.11874744968418	0.157655509824683	0.0222041877375187	1.11939513716516	4.50357569442075	-2.66495	-3.91691	0.164198651528612	0.157677252235766	0.0222072496812722	1.11954952681907	NA	NA	NA	NA	NA	NA
shock hypoglycaemic	1	9234	452	56404454	13.5140367169426	1.8992440366496	96.1588847260738	13.5126816507036	1.89905361931289	96.1492416729796	11.5612013678294	3.75329001810825	-1.14842	2.94155392400133	13.4850598369051	1.89517166599052	95.952700258353	NA	NA	NA	NA	NA	NA
shrinking lung syndrome	1	9234	48	56404858	127.258090571078	17.5631113213487	922.081590185642	127.244418877459	17.5612246667713	921.982517887747	122.696215405323	6.96194741403928	-1.09266	3.06913924095433	124.668002165674	17.2056486972271	903.314431061545	NA	NA	NA	NA	TRUE	NA
sinus disorder	1	9234	18083	56386823	0.337689279396831	0.04755875271905	2.39775105316994	0.337760996854395	0.0475688536541867	2.39826025292569	1.29877893368354	-1.56577	-3.02642	1.0548073225439	0.337797617016038	0.0475740105384609	2.39852030068948	NA	NA	NA	NA	NA	NA
sinus headache	1	9234	5616	56399290	1.08756861795902	0.153150213864207	7.72317236081727	1.08755913570478	0.153148880343632	7.72310493554386	0.00704881268841611	0.121073170575873	-1.98179	2.09993183973257	1.08754354746627	0.153146683465055	7.72299432723528	NA	NA	NA	NA	NA	NA
skin haemorrhage	1	9234	12331	56392575	0.495260575350407	0.0697486751533871	3.51666948450282	0.495315230404511	0.0697563731510105	3.51705753020676	0.514302272269038	-1.01346	-2.6348	1.44653139856642	0.495356155215539	0.0697621358835483	3.51734816318587	NA	NA	NA	NA	NA	NA
skin infection	1	9234	9978	56394928	0.612077868690369	0.0861987053589804	4.3462290504287	0.612119874335341	0.0862046219896362	4.34652727322857	0.245805660771605	-0.708022	-2.43791	1.64350148792589	0.612158743974149	0.0862100949960085	4.34680332786268	NA	NA	NA	NA	NA	NA
skin injury	1	9234	2981	56401925	2.04900057595295	0.288493507663179	14.5528521395956	2.04888698628582	0.288477517872848	14.5520452114459	0.536805162842257	1.03459271587104	-1.61492	2.46745005353666	2.0485352468538	0.288427990637168	14.5495471792868	NA	NA	NA	NA	NA	NA
skin lesion	1	9234	24410	56380496	0.250133144373114	0.0352282058630976	1.77603679725061	0.250214342733225	0.0352396420680433	1.7766133148723	2.24766834689529	-1.99859	-3.36155	0.719613680937173	0.250245057806646	0.0352439675067022	1.77683142355476	NA	NA	NA	NA	NA	NA
skin odour abnormal	1	9234	3580	56401326	1.70614688490313	0.240233885145868	12.1170965998288	1.70607042070336	0.240223121370307	12.1165534099946	0.292149640966426	0.770510454833959	-1.70686	2.37527875227883	1.70587324940464	0.240195355919869	12.115153233875	NA	NA	NA	NA	NA	NA
skin papilloma	1	9234	3723	56401183	1.64060982049603	0.231008372115958	11.651528290745	1.6405404528923	0.230998607367421	11.6510355116351	0.250045023034081	0.71401990059569	-1.72797	2.35412207067692	1.64036844954834	0.230974385540353	11.6498140864348	NA	NA	NA	NA	NA	NA
skin plaque	1	9234	7754	56397152	0.787664924275042	0.110923442587506	5.59319128996353	0.787687916703383	0.110926681786581	5.59335449440598	0.0572267311743256	-0.344254	-2.22332	1.85820050340098	0.787715294148037	0.110930535958739	5.59354896532298	NA	NA	NA	NA	NA	NA
skin reaction	1	9234	12576	56392330	0.485610020854448	0.0683896714540921	3.44813898561502	0.485665720906332	0.0683975166176638	3.44853445165219	0.544773268420645	-1.04184	-2.65384	1.42748736738465	0.485706615736505	0.0684032751524598	3.44882487051098	NA	NA	NA	NA	NA	NA
skin ulcer	1	9234	23620	56381286	0.258502777626476	0.0364069178516699	1.83546671851922	0.258583069691703	0.036418226414383	1.83603680119844	2.12661270952061	-1.95113	-3.32372	0.7574518854772	0.258614457733289	0.0364226466129303	1.83625968918305	NA	NA	NA	NA	NA	NA
sleep deficit	1	9234	1610	56403296	3.79392496270198	0.534024469089286	26.9535713357109	3.79362242616027	0.533981890850802	26.9514216846114	2.05600445133324	1.92291647944791	-1.37966	2.70386757808333	3.79188833402733	0.533737797750922	26.9391023051406	NA	NA	NA	NA	NA	NA
sleep terror	1	9234	3792	56401114	1.61075498136131	0.226805705661242	11.4394459452244	1.61068884655011	0.226796396017733	11.4389761299297	0.231495744423981	0.687533601860246	-1.73805	2.34402387921264	1.61052784237227	0.226773722883423	11.4378328232927	NA	NA	NA	NA	NA	NA
sluggishness	1	9234	9349	56395557	0.653265706665733	0.0919985658556962	4.63872539246823	0.653303252339077	0.092003854421856	4.63899194440082	0.183996791172388	-0.614093	-2.38038	1.70105296628087	0.653340332205137	0.0920090752740406	4.63925529535618	NA	NA	NA	NA	NA	NA
social avoidant behaviour	1	9234	5519	56399387	1.10668524426791	0.155841718212514	7.85894973392286	1.10667369199457	0.155840093230041	7.85886760697087	0.0102815568196882	0.146204706488952	-1.96982	2.1119220655489	1.10665436705037	0.155837370130112	7.85873046425985	NA	NA	NA	NA	NA	NA
social phobia	1	9234	346	56404560	17.6542083103284	2.47945274572675	125.701557168864	17.652404930977	2.47919949780059	125.688715298474	15.6638797332355	4.13786540557622	-1.12629	2.96641393919242	17.6044152914064	2.47245954414479	125.347020737402	NA	NA	NA	NA	TRUE	NA
spinal anaesthesia	1	9234	72	56404834	84.8386909489086	11.7880005284546	610.587305671593	84.8296125849726	11.7867392602116	610.521961371304	81.7066929386144	6.38683269927447	-1.08526	3.05051091659526	83.6812617276442	11.6271803163638	602.257243269487	NA	NA	NA	NA	TRUE	NA
spinal fracture	1	9234	17853	56387053	0.342041121788035	0.0481716144598992	2.42865285512505	0.342112368011988	0.0481816490284919	2.42915870890095	1.26545821951204	-1.5473	-3.01264	1.06858987885658	0.342149216204662	0.0481868380170429	2.42942037632891	NA	NA	NA	NA	NA	NA
splenic rupture	1	9234	1549	56403357	3.94333492315779	0.55504178407441	28.0157111813246	3.94301620795225	0.554996929879352	28.0134465240265	2.19527230078858	1.97860475799288	-1.36827	2.7153620233263	3.94111748781808	0.554729670269471	27.9999572498806	NA	NA	NA	NA	NA	NA
splenomegaly	1	9234	10845	56394061	0.563136844781443	0.0793069812644459	3.99867831172347	0.563184149941727	0.0793136441970544	3.99901416656083	0.338836208748523	-0.828218	-2.51362	1.56775967817997	0.563224424314773	0.0793193151553523	3.99930018966259	NA	NA	NA	NA	NA	NA
sputum culture positive	1	9234	797	56404109	7.66412450957932	1.07811590308705	54.4828291004178	7.66340289349815	1.07801440540306	54.4776986408803	5.78671456459046	2.93641232193214	-1.22041	2.86569415848129	7.65505276455893	1.07683977656236	54.4183397601193	NA	NA	NA	NA	NA	NA
squamous cell carcinoma of skin	1	9234	5364	56399542	1.13866753335313	0.160344592471456	8.08610837152691	1.1386525179191	0.160342479874584	8.0860016483318	0.01688202958436	0.187294802510599	-1.95047	2.13129123716435	1.13862667402014	0.160338838752388	8.0858182139656	NA	NA	NA	NA	NA	NA
squamous cell carcinoma of the oral cavity	1	9234	369	56404537	16.5538037522459	2.32531584992219	117.845676180739	16.5521195287751	2.32507929342501	117.833684928344	14.5731369950113	4.04527579763817	-1.13106	2.96092099676562	16.510086773292	2.31917491786853	117.534457259547	NA	NA	NA	NA	TRUE	NA
staphylococcal infection	1	9234	30817	56374089	0.198106765919075	0.0279011571952542	1.40661874445805	0.198193597888115	0.027913386843262	1.40723526186209	3.2454329186999	-2.33483	-3.63646	0.444675791476655	0.198219615358493	0.0279170507965352	1.4074200100587	NA	NA	NA	NA	NA	NA
status asthmaticus	1	9234	477	56404429	12.8057481942815	1.79990643533091	91.1087285407679	12.8044698241468	1.79972677522602	91.0996323077404	10.8599	3.67579045017374	-1.15367	2.9358340021796	12.7797742805817	1.79625568305077	90.9239326025281	NA	NA	NA	NA	NA	NA
subdural haematoma	1	9234	13398	56391508	0.455810016675783	0.0641931693525225	3.23652459284304	0.455868943582477	0.0642014689535701	3.23694297202599	0.649587665823629	-1.13318	-2.71593	1.36536954496537	0.455909553408316	0.06420718742605	3.23723136336354	NA	NA	NA	NA	NA	NA
subileus	1	9234	1955	56402951	3.12438968185517	0.439829393517999	22.1945395827293	3.12415964507316	0.439797015626179	22.1929052292611	1.4435574048819	1.64296660320225	-1.44251	2.6405714819034	3.12307367388447	0.43964413526069	22.1851911358417	NA	NA	NA	NA	NA	NA
sweat discolouration	1	9234	159	56404747	38.4174611737045	5.37765497657029	274.450727959193	38.4134094724404	5.37708788326483	274.421779842928	36.2117982383539	5.25472916326712	-1.09067	3.01559694398949	38.1795756632377	5.34435589432663	272.75129625486	NA	NA	NA	NA	TRUE	NA
temperature intolerance	1	9234	9153	56395753	0.667256890366241	0.0939687152816462	4.73808497228851	0.6672929210224	0.0939737905011388	4.73834076578204	0.16589396819675	-0.583529	-2.36198	1.71946599265437	0.667329266563036	0.093978907905099	4.73859890414195	NA	NA	NA	NA	NA	NA
tenderness	1	9234	9665	56395241	0.631903452691368	0.0889904521749549	4.48702039111169	0.631943311548684	0.088996066488502	4.48730336933163	0.214378285285472	-0.662046	-2.40957	1.67185296121679	0.631981389004555	0.089001427882908	4.48757380132806	NA	NA	NA	NA	NA	NA
tendonitis	1	9234	14610	56390296	0.417988456492886	0.0588669963212486	2.96795081590124	0.418051478858181	0.0588758726913689	2.96839827566807	0.810255791026346	-1.25811	-2.80288	1.27839909916893	0.418091308337419	0.058881481360392	2.96868112127488	NA	NA	NA	NA	NA	NA
terminal state	1	9234	6226	56398680	0.981002135921236	0.138146000873653	6.9662906243822	0.981004193080313	0.138146292153121	6.96630515261653	0.00036780939669601	-0.0276643	-2.05492	2.02673300203317	0.981007243635463	0.138146720148636	6.96632689527339	NA	NA	NA	NA	NA	NA
testicular pain	1	9234	2913	56401993	2.09683421936319	0.295226084752695	14.8927007827763	2.09671545009201	0.295209365894342	14.8918570565542	0.573484650897418	1.06787209608997	-1.6041	2.47829772922298	2.09633908926494	0.295156372364848	14.8891841364274	NA	NA	NA	NA	NA	NA
testicular torsion	1	9234	128	56404778	47.7217162795105	6.67013083953611	341.426916420201	47.7166570790471	6.6694237843757	341.390716261481	45.3831627489979	5.56543000273123	-1.08652	3.02574944268253	47.3545124505274	6.61880624823787	338.799742026617	NA	NA	NA	NA	TRUE	NA
therapeutic product effect decreased	1	9234	37279	56367627	0.163747858050374	0.0230622103674597	1.1626535613394	0.1638384105292	0.0230749640230124	1.16329649476222	4.27012059118761	-2.60946	-3.8691	0.212011455182094	0.163860839756385	0.0230781226847426	1.16345576165166	NA	NA	NA	NA	NA	NA
therapeutic product ineffective	1	9234	3994	56400912	1.52928417968083	0.215336854049563	10.8607052543071	1.52922686682975	0.215328786363289	10.8602981037961	0.183119199176665	0.612677470339145	-1.76716	2.31486222154213	1.52909439452266	0.215310130606368	10.8593574337439	NA	NA	NA	NA	NA	NA
therapy regimen changed	1	9234	409	56404497	14.9348392488057	2.09844385479482	106.292776372364	14.9333303328069	2.09823186618334	106.28203604322	12.9686808485283	3.89717715864904	-1.13941	2.95150777907584	14.8993466002879	2.09345690254633	106.040171567658	NA	NA	NA	NA	TRUE	NA
thirst decreased	1	9234	533	56404373	11.460292352961	1.61114384510941	81.5186683758942	11.4591596737674	1.61098462603444	81.5106105339641	9.52863910055095	3.51596132646693	-1.16544	2.92317584675452	11.4395732324308	1.60823104999997	81.3712903628796	NA	NA	NA	NA	NA	NA
thoracic vertebral fracture	1	9234	2629	56402277	2.32335824910882	0.327107899862423	16.5021803385742	2.32321495097681	0.327087728535326	16.501162341403	0.753401515395411	1.21581017397482	-1.55804	2.52451186131635	2.3227118274213	0.327016889515349	16.4975889815305	NA	NA	NA	NA	NA	NA
throat irritation	1	9234	40063	56364843	0.152361403434166	0.0214585839364918	1.08180471391458	0.152453188880464	0.0214715112480853	1.08245640147453	4.7150746240151	-2.71336	-3.95881	0.122287659600691	0.152474343703026	0.0214744904468318	1.08260661854719	NA	NA	NA	NA	NA	NA
thrombophlebitis superficial	1	9234	3059	56401847	1.99675131411318	0.281139314971373	14.1816373523521	1.99664338218961	0.281124121563562	14.1808706185329	0.497348347946327	0.99734132057447	-1.62722	2.45510732858306	1.99631768173792	0.281078260243091	14.1785575411374	NA	NA	NA	NA	NA	NA
thyroid cancer	1	9234	11386	56393520	0.536374538365287	0.0755383500191461	3.8086302564678	0.536424741447219	0.0755454210552735	3.80898668929489	0.400664833926654	-0.898443	-2.55892	1.52243658964905	0.536465452368317	0.0755511535608718	3.80927580877856	NA	NA	NA	NA	NA	NA
thyroid mass	1	9234	3328	56401578	1.83534649591393	0.258420471194137	13.0349455075986	1.83525604150181	0.258407738000623	13.0343	0.380047377271509	0.875784103014221	-1.66889	2.41333705169891	1.83500513851548	0.25837240738714	13.0325211288247	NA	NA	NA	NA	NA	NA
tongue discomfort	1	9234	3785	56401121	1.61373412084282	0.227225081008904	11.4606090190823	1.61366766343937	0.22721572595141	11.460136912296	0.233327970354663	0.690198562450779	-1.73703	2.34504510758173	1.61350557478025	0.227192900120546	11.4589859034574	NA	NA	NA	NA	NA	NA
tongue disorder	1	9234	6914	56397992	0.883373559587767	0.124399765569383	6.27291251078385	0.883386188330638	0.124401545423004	6.27300211649163	0.0153935861027496	-0.178856	-2.13319	1.94840292497235	0.883403052222419	0.124403918825723	6.27312194054873	NA	NA	NA	NA	NA	NA
tooth infection	1	9234	12012	56392894	0.508415975764904	0.0716012290586929	3.6100889301927	0.508469206303532	0.0716087264440204	3.61046686064242	0.47521828393099	-0.975652	-2.60963	1.47171039915162	0.508510122876719	0.071614487982959	3.61076	NA	NA	NA	NA	NA	NA
toothache	1	9234	16505	56388401	0.36998522444843	0.0521069092463026	2.62708090520392	0.370053444781462	0.0521165176634529	2.62756527362258	1.07261467503992	-1.43405	-2.92912	1.15212749314513	0.370091609482493	0.0521218919941227	2.62783629237378	NA	NA	NA	NA	NA	NA
transfusion	1	9234	9723	56395183	0.628133352784854	0.0884595655538986	4.46024696605978	0.62817361988255	0.0884652373569384	4.46053284324791	0.220105504375977	-0.670677	-2.41486	1.66655709182903	0.628211857889555	0.088470621370987	4.4608044148141	NA	NA	NA	NA	NA	NA
transient acantholytic dermatosis	1	9234	261	56404645	23.4036983926635	3.28391700903273	166.792612891302	23.4012724372338	3.28357664595206	166.775321768943	21.3622570194807	4.54323425661703	-1.10906	2.98742281680522	23.3157713973971	3.27157943099425	166.165978030516	NA	NA	NA	NA	TRUE	NA
treatment failure	1	9234	70731	56334175	0.0862526148582347	0.0121479493054112	0.612409006890497	0.0863515588089809	0.0121618848617651	0.613111519595382	9.67891716398728	-3.53342	-4.69362	-0.61256	0.0863644758541824	0.0121637039780116	0.613203239987671	NA	NA	NA	NA	NA	NA
troponin increased	1	9234	6504	56398402	0.939066603953889	0.132241474130838	6.6684532402369	0.939073202047667	0.132242404809072	6.66850001765515	0.00395276115485137	-0.0906761	-2.08706	1.99456802236129	0.939082568196469	0.132243722251433	6.66856660472533	NA	NA	NA	NA	NA	NA
tunnel vision	1	9234	1675	56403231	3.64669382134164	0.513312660428422	25.906970257683	3.64640722753315	0.513272325063344	25.9049339302778	1.91956082858275	1.86585082445513	-1.39171	2.69172247459116	3.64482822560742	0.513050057107022	25.8937166269788	NA	NA	NA	NA	NA	NA
tympanic membrane scarring	1	9234	18	56404888	339.355088681924	45.2967429779179	2542.3875679198	339.318450339891	45.2918530390202	2542.11305158725	319.567747293622	8.3287297447109	-1.14479	3.13535691908888	321.512216111475	42.9150960253097	2408.71196112315	NA	NA	NA	NA	TRUE	NA
underweight	1	9234	1766	56403140	3.45877819697798	0.486876122231961	24.571232947404	3.45851195136921	0.486838649668927	24.5693412507366	1.74671930344327	1.78957093360287	-1.40841	2.67489397722192	3.4571206033492	0.48664279048524	24.5594573674548	NA	NA	NA	NA	NA	NA
upper-airway cough syndrome	1	9234	7207	56397699	0.847455676485202	0.119342370808918	6.01782182421102	0.84747219454947	0.119344698325731	6.01793905058326	0.0274516101490055	-0.238726	-2.16527	1.91629460077662	0.847493355454777	0.119347676924251	6.01808938431087	NA	NA	NA	NA	NA	NA
ureteric stenosis	1	9234	717	56404189	8.51926903454549	1.19824518790298	60.5701951617952	8.5184548202483	1.19813068146549	60.5644055754045	6.62668921556358	3.08881722433143	-1.20389	2.8827851727785	8.50798343470478	1.19665785504063	60.4899569415796	NA	NA	NA	NA	NA	NA
urinary incontinence	1	9234	27435	56377471	0.222541369071338	0.0313423792112955	1.58011810827358	0.22262555517106	0.0313542362107982	1.58071583954431	2.71569465083767	-2.16713	-3.49789	0.583261988454536	0.222653889273875	0.0313582263810669	1.5809170393232	NA	NA	NA	NA	NA	NA
urinary tract disorder	1	9234	4030	56400876	1.51562211290564	0.213413580870415	10.7636560886131	1.51556627943375	0.213405721454604	10.7632594463747	0.175354678082031	0.599735190303404	-1.77228	2.30972659225807	1.51543837909155	0.213387709453747	10.7623512464827	NA	NA	NA	NA	NA	NA
urinary tract infection enterococcal	1	9234	901	56404005	6.7794627873585	0.953805411049778	48.1870989121281	6.77883696572478	0.953717374900252	48.1826501406487	4.9209719862985	2.7596736348991	-1.24168	2.84383964949116	6.77243027285813	0.952816003689028	48.1371131710068	NA	NA	NA	NA	NA	NA
urine odour abnormal	1	9234	5460	56399446	1.11864510119871	0.157525584703356	7.94389600135352	1.11863225386777	0.157523777375675	7.94380467660448	0.0125800027062258	0.16170781668022	-1.96248	2.11926418895214	1.11861053032742	0.15752071649564	7.94365050132325	NA	NA	NA	NA	NA	NA
urine output decreased	1	9234	8200	56396706	0.744817746715479	0.104890180945075	5.28889807247846	0.744845378794882	0.104894073483562	5.28909422512829	0.0874079486928887	-0.424927	-2.26899	1.81250631994324	0.744876491417879	0.104898453764152	5.28931521444999	NA	NA	NA	NA	NA	NA
vascular graft occlusion	1	9234	345	56404561	17.705380242519	2.48661922529532	126.06694516928	17.7035713220812	2.48636520131365	126.054063735459	15.7146041831625	4.14202903051776	-1.12609	2.96665426547553	17.6552951043874	2.47958505457016	125.710325866212	NA	NA	NA	NA	TRUE	NA
vascular stent occlusion	1	9234	371	56404535	16.4645643341991	2.31281343865625	117.208709610612	16.462889773903	2.31257823604066	117.196787327595	14.484685941769	4.03749844704645	-1.13148	2.96044632008176	16.4213228659087	2.30673921482989	116.90088022642	NA	NA	NA	NA	TRUE	NA
vena cava thrombosis	1	9234	1555	56403351	3.92811906507963	0.552901434143649	27.907540904358	3.92780199750356	0.552856811726223	27.9052879595029	2.18105490417483	1.97303091316829	-1.36939	2.71422721495863	3.92592037668254	0.552591958298379	27.8919202000562	NA	NA	NA	NA	NA	NA
ventricular fibrillation	1	9234	10272	56394634	0.594556185254683	0.0837313683557992	4.22179959991205	0.594600088212425	0.083737552173359	4.22211129566198	0.276426162792141	-0.749913	-2.46403	1.61736924039053	0.594639550872971	0.0837431087387372	4.22239155899457	NA	NA	NA	NA	NA	NA
vibratory sense increased	1	9234	235	56404671	25.9930557283674	3.64573397575388	185.323161424114	25.9903493877363	3.64535443163517	185.303863853261	23.9271082470154	4.69401420879264	-1.10401	2.99416999760882	25.8844580767713	3.63050228648085	184.548890775548	NA	NA	NA	NA	TRUE	NA
viith nerve paralysis	1	9234	3460	56401446	1.7653233651459	0.248563865634183	12.5374884059635	1.7652404930977	0.248552199808448	12.5368996970184	0.331660039981842	0.819684031989036	-1.6889	2.39327609632352	1.76501938922798	0.248521064733957	12.5353295411222	NA	NA	NA	NA	NA	NA
vitamin b12 deficiency	1	9234	3615	56401291	1.6896271252042	0.237908452028412	11.9997410679838	1.68955244982518	0.23789794007305	11.9992105851514	0.281365374455433	0.756478295739296	-1.71206	2.37007169626639	1.68936175501052	0.237871086499029	11.9978564074195	NA	NA	NA	NA	NA	NA
water pollution	1	9234	37	56404869	165.091609153013	22.6483247473376	1203.41083575884	165.073840705893	22.6458874147009	1203.28130165061	158.78842928025	7.3287297447109	-1.10134	3.08297274939091	160.756108055738	22.0535529276353	1171.80784257419	NA	NA	NA	NA	TRUE	NA
weight control	1	9234	54	56404852	113.118290697021	15.6467623782333	817.788842247417	113.106150113297	15.6450832450339	817.701062569446	109.094825155358	6.79529754462982	-1.08978	3.06344316000943	111.067856474873	15.3631419588611	802.965225144448	NA	NA	NA	NA	TRUE	NA
wound haemorrhage	1	9234	3476	56401430	1.75719709743324	0.247419980481278	12.4797586404362	1.7571151053274	0.247408438526399	12.4791761823446	0.32615606187936	0.813029906426856	-1.69131	2.39086338884727	1.75689735580041	0.247377775728578	12.4776298506507	NA	NA	NA	NA	NA	NA
